# Supplementary material for: Population-wide DNA methylation polymorphisms at single-nucleotide resolution in 207 cotton accessions reveal epigenomic contributions to complex traits
Source: Cell Res. 2024 Oct 17;34(12):859–72. doi: 10.1038/s41422-024-01027-x (PMC11615300; doi:10.1038/s41422-024-01027-x)
Supplement: Supplementary file 13 — Supplementary information, Table S1. Summary of bisulfite sequencing for fiber tissues of 207 cotton accessions. [file 41422_2024_1027_MOESM13_ESM.xlsx]

## Sheet: Sheet1
Table S1: Summary of Bisulfite Sequencing for Fiber Tissues of 207 Cotton Accessions
Sample name	Accession name	Raw Reads	Raw Bases(G)	Clean Reads	Clean Bases(G)	Clean_ratio(%)	Q20(%)	Q30(%)	GC Content(%)	BS Conversion Rate(%)	Mapped reads	Mapping rate(%)	Duplication rate(%)	Number of mCG	mCG %	Number of mCHG	mCHG %	Number of mCHH	mCHH %
D193	AcalaSJ-4	265314106	79.59	261227198	72.04	90.51	97.36	91.76	21.64	99.675	207257658	79.34	9.26	66902425	0.775292	71787785	0.588012	465087563	0.115479
D39	Arcot-1	266862574	80.06	262615491	72.44	90.48	97.48	92.05	22.52	99.654	209252023	79.68	8.53	68798934	0.787074	73744509	0.60312	463523640	0.113494
D114	Arcot438	261230276	78.37	252305414	68.69	87.65	95.98	88.85	22.57	99.718	189784132	75.22	6.54	64747482	0.772028	70230241	0.583627	434266036	0.104579
D217	Xuzhou261	263750853	79.13	257188199	70.56	89.17	96.35	89.57	22.71	99.708	189984922	73.87	6.47	62710904	0.715119	67575376	0.563669	416327203	0.12819
D68	Handan333	262380220	78.71	252807081	68.8	87.41	95.97	88.87	22.65	99.676	190616539	75.4	6.51	61519055	0.816174	65142921	0.6599	404181358	0.134513
D231	Changkangmian	256450991	76.94	249251910	68.18	88.61	96.02	88.89	22.31	99.739	188808321	75.75	6.72	64289886	0.720996	69690604	0.543742	437548117	0.102325
D258	Zhongyuan911	251824904	75.55	244907072	67.04	88.74	96.15	89.14	22.04	99.716	163622414	66.81	7.61	50168326	0.540265	55266736	0.423895	343682084	0.116266
D227	Zhongyuan9116	259861992	77.96	254181631	69.7	89.4	96.24	89.31	22.41	99.76	177062924	69.66	7.34	55594667	0.586019	60946731	0.450685	377310000	0.116413
D155	Jiangsudatao	253025293	75.91	249093515	68.79	90.62	97.67	92.48	22.69	99.671	194716400	78.17	9.21	65936563	0.805717	70749508	0.629938	446245313	0.109502
D130	Xushidatao	256952312	77.09	253078585	69.89	90.66	97.54	92.15	22.52	99.67	200590086	79.26	8.31	67085987	0.816451	71669745	0.639804	452025296	0.111753
D32	Yancheng1115	255563731	76.67	251439485	69.4	90.52	97.42	91.93	22.84	99.667	196399381	78.11	8.03	66745780	0.801723	71592754	0.624813	450656538	0.110573
D246	Jin444	262019668	78.61	257987121	71.36	90.78	97.74	92.63	21.85	99.639	206854073	80.18	7.91	59342553	0.84673	61766191	0.693619	397561927	0.143982
D29	Liao61107	253182170	75.95	249025911	68.73	90.49	97.44	91.97	22.53	99.655	193094691	77.54	8.57	65771300	0.75145	70728049	0.58548	446526123	0.122229
D55	Handan568	263580962	79.07	259463608	71.64	90.6	97.57	92.27	22.49	99.668	204950303	78.99	8.68	67409639	0.778438	72223812	0.604563	453410367	0.116277
D15	Xuzhoubanbanmian	263559909	79.07	259272462	71.44	90.35	97.44	91.99	22.37	99.672	201117648	77.57	9.64	66483395	0.737099	71471539	0.559071	448894507	0.10957
D167	Ji91-12	263308031	78.99	258990128	71.51	90.53	97.57	92.26	21.29	99.663	196677103	75.94	9.24	62433046	0.689117	67318540	0.518989	441457343	0.114843
D48	Ji91-18	264829250	79.45	260435861	71.93	90.53	97.62	92.41	21.73	99.658	203400407	78.1	10.13	65283802	0.744507	70092532	0.56528	452627509	0.12632
D82	Zhong2201	260822559	78.25	256707041	70.95	90.67	97.69	92.56	21.45	99.653	202747220	78.98	9.27	63886366	0.766163	68353626	0.59041	443518596	0.122216
D132	0102X-10-1	261507813	78.45	257375538	71.01	90.52	97.6	92.34	22.11	99.684	201705209	78.37	9.49	61056285	0.801546	64215055	0.651007	409946848	0.14571
D35	Jihan2haoxuanxi	267503150	80.25	260938259	71.45	89.03	96.28	89.32	21.2	99.659	201470429	77.21	7.34	64031979	0.790058	68395863	0.614633	447451753	0.120237
D245	Mianyang73-39	255539189	76.66	251891462	69.63	90.83	97.75	92.67	21.75	99.651	198893498	78.96	9.23	59132911	0.809102	61837104	0.659124	396191637	0.1185
D163	Liao96-23-30	255278976	76.58	251090814	69.25	90.43	97.58	92.29	21.88	99.687	189648891	75.53	9.22	60502262	0.733019	64626897	0.586638	418344646	0.143867
D36	Bazhou7416	261079439	78.32	257292494	71.09	90.77	97.76	92.71	22.18	99.686	203158153	78.96	8.2	67045370	0.792035	71964487	0.605448	454795779	0.115572
D240	Bao6716	264662541	79.4	260588206	71.92	90.58	97.65	92.49	22.3	99.698	204275094	78.39	9.46	65968700	0.773711	70686873	0.60212	444324214	0.118923
D137	Liao4835	258424568	77.53	254171635	70.08	90.39	97.45	92.03	21.36	99.707	183918595	72.36	10.84	56463265	0.622175	61126096	0.485823	399278161	0.11787
D269	GP138	252333124	75.7	248470549	68.65	90.69	97.84	92.88	22.21	99.733	194900298	78.44	8.54	61915829	0.800154	65627254	0.646603	416901991	0.139022
D196	LAPAR45	254886889	76.47	248446085	65.61	85.8	96.89	90.73	24.54	99.66	168098621	67.66	8.56	55167684	0.670517	59811230	0.548677	343042989	0.137325
D140	Yongji1hao	265506407	79.65	261412473	72.2	90.65	97.59	92.3	21.58	99.7	199745270	76.41	9.55	62800834	0.717326	67424993	0.550464	437465633	0.118539
D125	Qinli514	255723555	76.72	252331446	69.73	90.89	97.88	93.02	22.23	99.736	197903553	78.43	7.88	62618431	0.777112	66323624	0.61857	421330484	0.137112
D238	Zhongyuan9112	261512566	78.45	257237974	71.02	90.53	97.42	91.91	22.62	99.706	199925353	77.72	12.17	60648684	0.812385	63833849	0.659776	403339808	0.145324
D93	Neihuangdazi	251963352	75.59	246374745	67.83	89.73	97.29	91.56	21.36	99.675	187688280	76.18	7.35	62170052	0.703486	67209128	0.526897	439959140	0.116776
D146	Dalingmian	257243735	77.17	253217223	69.79	90.44	97.52	92.16	22.23	99.707	196243347	77.5	10.58	63107913	0.767513	67547748	0.587579	425487839	0.118149
D215	Ji91-33	261862913	78.56	258216809	71.24	90.68	97.7	92.63	22.17	99.69	197406750	76.45	8.22	65658769	0.730515	70737911	0.542994	451968042	0.110415
D160	Ji85-3	252205585	75.66	248647231	68.67	90.76	97.65	92.49	21.51	99.701	185714616	74.69	8.98	58742113	0.666293	63309191	0.512453	414453986	0.127764
D166	FB20	255797891	76.74	252226142	69.66	90.77	97.71	92.64	22.25	99.684	198728977	78.79	7.41	67653080	0.787936	72626112	0.603982	459918515	0.11331
D41	Kuche93551	259406021	77.82	252913775	66.34	85.25	96.8	90.49	24.22	99.697	164899781	65.2	13	51227375	0.607915	56156801	0.495877	319819330	0.126202
D24	KucheT94-6	261729751	78.52	258258080	71.37	90.89	97.87	92.98	22.22	99.689	202345205	78.35	7.35	67933533	0.7584	72966978	0.570642	464246871	0.11008
D195	Mei8123	257887949	77.37	251009691	68.77	88.88	96.31	89.47	22.38	99.745	173422595	69.09	7.01	59925007	0.692201	65300659	0.522453	407006667	0.110863
D111	601Changlongmian	257011394	77.1	251836640	69.15	89.69	96.4	89.64	22.56	99.735	182480829	72.46	7.48	58722670	0.664367	63592903	0.526451	390285591	0.127552
D211	Huaimian4hao	255794253	76.74	249294129	68.23	88.91	96.21	89.29	22.33	99.719	183181325	73.48	7.16	61661180	0.672662	67107469	0.511763	415100122	0.0951214
D212	ZhongzhiBD13	251141794	75.34	244910391	67.07	89.02	96.21	89.27	22.38	99.737	179176442	73.16	6.67	60082262	0.669137	65329580	0.512254	404069609	0.113767
D218	Bu3363	254623176	76.39	246437432	67.2	87.97	95.94	88.75	21.83	99.757	177287088	71.94	7.19	58247056	0.652183	63640777	0.474199	407562231	0.0995582
D91	Jin55263	261230585	78.37	255606856	70.2	89.58	96.62	90.14	21.44	99.553	198223116	77.55	7.5	53098462	0.8515	54731363	0.705581	354717609	0.135587
D249	Hu749513	264626299	79.39	256954945	69.78	87.9	96.1	89.13	22.49	99.72	184185304	71.68	7.55	61190748	0.658289	66628527	0.499747	415600077	0.111384
D148	Qifengdaling	259451628	77.84	249290150	67.78	87.08	95.9	88.67	22.4	99.706	188538140	75.63	6.56	60811811	0.740294	66535441	0.547184	413669422	0.104813
D129	Chengdingdaling	255946558	76.78	248615387	67.83	88.34	96.14	89.17	22.03	99.707	184696371	74.29	8.07	62684095	0.716304	67974736	0.541044	430669354	0.105854
D202	Suyuan04-129	260651774	78.2	250999986	68.41	87.48	96.05	88.98	22.77	99.7	182903689	72.87	5.76	60709183	0.70742	66475630	0.530031	410287828	0.105465
D46	Zhongmiansuo50	252372481	75.71	245354916	66.81	88.24	96.14	89.14	21.73	99.697	183672690	74.86	8.69	60771510	0.740804	65446597	0.565557	421759035	0.117291
D99	Tu83-161	269598779	80.88	261425884	71.07	87.87	95.8	88.47	21.76	99.705	184514388	70.58	8.96	59627255	0.642507	64825619	0.452293	413230030	0.114291
D158	Shiyuan638	253058433	75.92	246915511	67.78	89.28	96.51	89.92	21.31	99.709	187359489	75.88	5.91	63026507	0.721469	67744124	0.55253	441907488	0.109094
D206	Yun3060	262263469	78.68	252169818	68.43	86.97	95.68	88.3	22.26	99.711	184159618	73.03	7.13	62131559	0.704071	67523710	0.529465	422993231	0.113791
D14	Xinxiang89S-210	266728963	80.02	258884100	70.67	88.32	96.14	89.24	21.78	99.689	184713805	71.35	6.67	58637723	0.734135	62345741	0.597562	400656654	0.145386
D116	Linqing201	262301830	78.69	253818356	69.27	88.03	96.15	89.25	22.25	99.707	193358823	76.18	6.1	66042496	0.770509	71283138	0.587573	449104076	0.108517
D50	Liao96-63-70	272101723	81.63	265095048	72.38	88.67	96.33	89.62	22.04	99.722	195719673	73.83	8.16	63419356	0.68253	68812470	0.51409	437555767	0.101998
D169	Yun93kang393	254864647	76.46	244742403	66.34	86.76	95.61	88.23	22.2	99.722	180399625	73.71	7.46	62436857	0.752881	67679558	0.56752	427397064	0.116141
D184	DP33B	263638832	79.09	257376506	67.92	85.88	97.36	91.8	25.78	99.751	169430953	65.83	11.35	57137652	0.740447	61710839	0.59787	335868344	0.134077
D106	Yumian19	257218366	77.17	250046970	68.05	88.18	96.04	89.03	22.03	99.743	187635246	75.04	6.12	63668235	0.739439	69018914	0.556519	431666215	0.0853139
D45	SuTKH-1	262199531	78.66	253397014	69.1	87.85	96.11	89.15	22.13	99.709	190529214	75.19	6.26	64903415	0.728482	70169707	0.543497	444014483	0.110939
D194	FeizhouE40	260241158	78.07	253994853	69.45	88.96	96.43	89.81	21.7	99.715	184578059	72.67	9.05	59557234	0.651652	64858251	0.485687	417266264	0.102126
D152	Dalingfuzimian	258374412	77.51	251939718	68.75	88.7	96.1	89.15	21.95	99.72	186485779	74.02	6.96	60937725	0.704303	66063939	0.534597	422504707	0.116218
D96	Gaoyimian	264416211	79.32	257241989	70.33	88.67	96.39	89.72	21.74	99.709	188378308	73.23	9.63	62344386	0.685701	67505543	0.529913	430007012	0.0900428
D251	Changlong67-12	255663970	76.7	248698369	68.03	88.7	96.62	90.01	21.53	99.721	180356057	72.52	8.49	55697498	0.683251	59153630	0.555197	383614666	0.140525
D6	Shannong6hao	257349045	77.2	249117553	67.96	88.03	96.11	89.17	22.24	99.726	189254605	75.97	6.92	64080799	0.774913	69010994	0.596498	434472513	0.12049
D121	GK99-1	256124188	76.84	250443633	68.78	89.51	97.03	90.98	22.05	99.744	171203267	68.36	8.22	54002259	0.561395	59269500	0.424429	379765422	0.0998212
D157	Suxu138(Zaoshu)	254734441	76.42	248790067	68.2	89.24	96.45	89.67	21.24	99.651	187836500	75.5	7.29	60816844	0.743681	65136761	0.585569	427089043	0.124831
D21	Zhong5913-2	267033534	80.11	261308503	71.47	89.21	96.26	89.47	21.76	99.747	194465787	74.42	7.23	62027591	0.667359	67302513	0.487225	435294097	0.106938
D89	Zhong932906	255452582	76.64	248334677	67.97	88.69	96.23	89.45	21.98	99.688	190149862	76.57	7.92	64637861	0.74547	69833980	0.554641	445837752	0.108187
D198	JiA-7-8(33Xi)	260082402	78.02	254845089	69.99	89.71	96.63	90.2	21.71	99.713	187515016	73.58	9.19	58372336	0.626378	63494395	0.46908	409973359	0.109565
D138	Zhongzi640	264234356	79.27	259169508	71.24	89.87	96.63	90.19	22.18	99.712	197538998	76.22	7.32	60659830	0.775795	64148355	0.623478	408168061	0.139981
D107	Xingtai79-11	252759232	75.83	245994404	67.3	88.75	96.25	89.42	22.17	99.708	188603909	76.67	6.9	65652911	0.759498	70877144	0.571808	446315780	0.101114
D205	Sichang2xi	266572315	79.97	260468153	71.29	89.15	96.38	89.73	22.06	99.709	197617187	75.87	7.01	65859386	0.722765	71073229	0.551854	450147919	0.0964873
D256	Wanjiu828	257332155	77.2	251699862	69.07	89.47	96.56	90.06	21.69	99.719	187466057	74.48	7.24	61555368	0.674795	66742880	0.487308	431240483	0.109853
D70	Lu458	266294998	79.89	259525862	71.15	89.06	96.51	89.99	22.28	99.707	200094439	77.1	6.67	66890528	0.764654	72043816	0.577805	455066459	0.110705
D64	Qinyuan4hao(Qinyuan91406)	283474533	85.04	276937685	71.11	83.62	97.14	91.33	26.35	99.757	160845407	58.08	11.64	47292561	0.595611	51688012	0.490146	269215706	0.126901
D57	Wangjiangchanglongmian	265184295	79.56	259043814	71	89.24	96.6	90.14	22.32	99.723	198349848	76.57	6.31	65716178	0.743489	70938667	0.558732	446699975	0.113276
D49	Zhongmiansuo49	261856647	78.56	255559453	70.05	89.17	96.49	89.93	22.09	99.715	190672907	74.61	7.18	63267475	0.699554	68468307	0.52829	435643829	0.113614
D33	Beiersinuo	257304581	77.19	249637561	67.94	88.02	96.01	88.94	21.43	99.713	177692015	71.18	10.29	57873238	0.656909	62994789	0.492259	410418888	0.0982928
D142	Liaomian17	268887651	80.67	262308222	71.99	89.24	96.43	89.76	21.38	99.739	195891780	74.68	6.89	62793306	0.690917	67677577	0.520516	441705860	0.110522
D135	Liaomian16	259361332	77.81	254547303	67.33	86.53	97.81	92.96	25.75	99.742	169986688	66.78	11.42	53455585	0.683417	57847629	0.55495	306281110	0.127941
D94	Ejin55173	262216181	78.66	256214302	70.11	89.13	96.93	90.86	22.44	99.753	187343897	73.12	12.83	59873242	0.669325	65031873	0.520653	399305690	0.118064
D131	Zhongmiansuo41(SGK9708)	258038861	77.41	251452641	68.94	89.06	96.42	89.77	21.89	99.716	190902845	75.92	7.63	64132929	0.748523	69190249	0.533813	438312283	0.113963
D221	Dataomian(yu)	250485366	75.15	244255792	66.91	89.04	96.34	89.59	21.36	99.566	183655930	75.19	7.54	52097254	0.767787	54303038	0.629374	356110871	0.14771
D254	Yangfen31hao	259408714	77.82	254759566	70.3	90.34	97.58	92.36	22.2	99.725	199145552	78.17	7.79	66085678	0.744793	71179816	0.564619	451158396	0.10745
D128	Zhongmiansuo12	268252090	80.48	261756318	72.14	89.64	97.43	92.06	22.22	99.699	205949871	78.68	8.74	66914174	0.758504	72019099	0.584059	456782723	0.109
D199	Zhongmiansuo17hao(zhong117)	250259779	75.08	244565076	67.27	89.6	97.28	91.75	22.22	99.702	192105867	78.55	7.31	65762083	0.765926	70811859	0.582105	448888760	0.111008
D150	Xiaoxiandaling	268777571	80.63	261976683	71.86	89.12	96.62	90.17	21.29	99.585	190457048	72.7	10	51857753	0.719312	54146792	0.608362	358576445	0.163837
D149	Nangfendatao	264632462	79.39	260243760	71.72	90.34	97.35	91.83	21.47	99.737	178527219	68.6	9.42	51068923	0.491333	56092363	0.383899	363118775	0.0872589
D180	SGKshixuan321	262837302	78.85	256315583	69.9	88.65	96.36	89.65	21.83	99.703	188673900	73.61	8.04	59265047	0.684281	63788181	0.542172	410444204	0.133515
D51	N74-250	250508762	75.15	245535768	67.75	90.15	97.48	92.13	21.57	99.729	185919683	75.72	8.19	61323193	0.663238	66560062	0.498341	425836886	0.0888895
D223	Lumian11hao(3389)	270970283	81.29	265666509	73.24	90.1	97.4	91.85	21.65	99.711	198718548	74.8	8.33	58954461	0.725369	62281807	0.593034	402384738	0.140961
D19	Zhong85271	264494533	79.35	259281650	71.4	89.98	96.94	90.91	21.55	99.732	199206091	76.83	7.71	62960889	0.756304	67166826	0.58611	435440084	0.124553
D188	L142-9	254297385	76.29	249715531	68.96	90.39	97.47	92.02	21.47	99.758	193579479	77.52	9.09	62393090	0.741818	66990785	0.565221	435446019	0.120061
D134	LineF	261371861	78.41	257012144	71.05	90.61	97.63	92.36	21.73	99.748	202551270	78.81	8.22	62198706	0.797709	65955870	0.629108	425555338	0.135921
D260	Arcot436	262419206	78.73	256592197	70.78	89.9	97.38	91.86	21.6	99.746	202066355	78.75	10.2	64716347	0.781652	69801089	0.599724	446962625	0.113114
D201	Arcot402bne	264032721	79.21	259017670	71.54	90.32	97.47	92.04	21.6	99.723	203432478	78.54	9.79	64218830	0.803859	68518544	0.632623	441523540	0.118542
D190	Zhongmiansuo19hao(Zhong7886)	253966753	76.19	249314284	68.69	90.16	97.36	91.8	21.85	99.711	184168461	73.87	8.83	59773987	0.662984	64832138	0.505377	416356005	0.106613
D92	Jimian12hao(handan177)	266492153	79.95	261901918	72.35	90.49	97.47	92.02	21.62	99.722	205985858	78.65	7.79	62379023	0.788254	66013125	0.634714	425521011	0.124459
D203	Han8901	259707723	77.91	254391635	70.17	90.07	97.43	91.95	21.81	99.716	199773750	78.53	9.45	65528011	0.784107	70538263	0.602786	452205603	0.114506
D13	Kangsanxingdatao	256919685	77.08	252843122	69.8	90.56	97.47	92.04	22.35	99.686	195852282	77.46	8.41	66273952	0.793926	71175015	0.617573	454463253	0.111241
D75	MeiF-18	263389460	79.02	259790580	71.66	90.69	97.32	91.72	22.61	99.715	202350882	77.89	6.56	66768069	0.770622	71648388	0.593852	448320955	0.123225
D8	MeiG-84	261898511	78.57	258156724	71.19	90.61	97.2	91.48	22.28	99.688	197412446	76.47	6.49	66188971	0.733518	71272403	0.559057	451070398	0.109966
D73	MeiF-19	260456864	78.14	256685338	70.69	90.47	97.04	91.15	22.41	99.7	186661577	72.72	7.52	65044412	0.751103	70142054	0.569376	439525112	0.105868
D222	Xuzhou244	253895324	76.17	249800338	68.61	90.07	97.1	91.28	22.27	99.691	188923995	75.63	6.92	65028975	0.743747	70072677	0.55955	447229657	0.107135
D191	Kanghuangwei164	253156058	75.95	249605895	68.7	90.45	97.11	91.31	22.15	99.709	183984505	73.71	6.81	61275101	0.663919	66451842	0.500526	423595821	0.108846
D103	J02-508	262918532	78.88	258771852	71.12	90.16	97	91.08	22.37	99.666	201453886	77.85	6.31	68024476	0.770145	73105306	0.587753	462766445	0.114864
D147	Meifudaling	266217048	79.87	262310693	72.32	90.55	97.17	91.44	21.91	99.68	202031695	77.02	7.29	67040417	0.75729	72087087	0.577995	463371736	0.110943
D62	Handanchangling	255338789	76.6	251584529	69.37	90.56	97.33	91.79	22.75	99.687	193543978	76.93	7.15	65187550	0.802365	70096524	0.625275	441069131	0.111202
D224	Shannong3hao	265765591	79.73	261703250	72.03	90.34	96.95	90.94	22.11	99.691	200674052	76.68	7.14	65409767	0.749065	69998458	0.585372	445514759	0.116825
D102	AoL23/757	265723802	79.72	261413590	71.75	90	96.88	90.85	22.52	99.683	204033306	78.05	6.41	68371139	0.803594	73388019	0.619632	459653581	0.114097
D44	JCG94	256364181	76.91	252607811	69.66	90.57	97.27	91.65	22.54	99.661	195695271	77.47	6.52	66957701	0.803294	71869659	0.630258	455077959	0.112226
D264	Sulian8911	268944854	80.68	265058131	73	90.48	97.36	91.85	22.53	99.689	207222446	78.18	9.27	67692057	0.805547	72602008	0.627637	454475426	0.110588
D233	Jiyuan55(91han14)	251103168	75.33	247245886	68.03	90.31	97.19	91.49	22.28	99.676	193000138	78.06	6.56	66492621	0.785649	71503499	0.607772	451269744	0.121248
D81	Jiyuan12-13	254650526	76.4	250700682	68.83	90.09	96.94	90.9	22.45	99.673	193716416	77.27	6.67	67209656	0.777458	72342699	0.589732	455779900	0.10521
D118	Ji91-22	272612294	81.78	268050139	73.9	90.36	96.74	90.26	22.84	99.694	190878503	71.21	8.02	59815804	0.813281	63175697	0.650801	406780126	0.133493
D77	Sumian9108	255929508	76.78	251606998	69.26	90.21	96.83	90.49	22.35	99.666	194794137	77.42	7.65	66620262	0.780845	71648158	0.596834	452385319	0.114582
D229	Jizi123(Jimian25)	255118953	76.54	251348401	69.28	90.51	97.2	91.51	21.82	99.664	194292313	77.3	7.56	66385306	0.746252	71457266	0.556978	453638101	0.0852109
D261	Miscot78-27	263429704	79.03	258894255	71.2	90.09	96.67	90.18	22.31	99.696	195102710	75.36	7.82	64823025	0.712549	70025281	0.546412	438764330	0.103295
D10	Miscot7803-52	257081513	77.12	252592488	69.44	90.04	96.8	90.45	22.66	99.683	196264363	77.7	8.1	66377818	0.784764	71490874	0.606491	443992492	0.11791
D174	ST474	256298430	76.89	252000320	69.55	90.45	97.22	91.44	21.5	99.71	193233845	76.68	12.71	62591032	0.7128	67668416	0.522848	441288530	0.104412
D173	Sulianmian91xi	262540751	78.76	257732446	71.02	90.17	97.17	91.37	21.3	99.724	201185947	78.06	8.3	65343181	0.753224	70444117	0.556507	458876501	0.0954543
D151	Acala(Daling)B	258353144	77.51	253527278	69.91	90.19	97.13	91.26	21.46	99.703	194506127	76.72	7.99	64326370	0.74938	69335686	0.548521	456833287	0.101061
D213	Zhong961716	266603130	79.98	262106727	72.33	90.44	97.23	91.44	21.57	99.729	204312193	77.95	10.11	66138456	0.73559	71182183	0.54531	460812333	0.104162
D204	Zhong870203	262678538	78.8	258119502	71.08	90.2	97.19	91.38	21.51	99.705	168887590	65.43	9.91	46540245	0.466869	51369378	0.363307	336621996	0.102509
D105	Zhong07	267423865	80.23	262859940	72.51	90.38	97.27	91.54	21.9	99.734	205214755	78.07	6.89	67143517	0.754462	72269030	0.571418	461821748	0.105761
D197	Shan960329-2yuan3	268074896	80.42	263205678	72.55	90.21	97.1	91.18	21.33	99.712	205142505	77.94	10	65674663	0.750994	70694713	0.553307	460921784	0.104982
D40	GP95	255264757	76.58	250618961	68.96	90.05	97.1	91.21	21.4	99.69	193001661	77.01	10.47	61877246	0.720205	66967733	0.533879	439787558	0.0985643
D84	PAR-51	255386284	76.62	249761185	68.78	89.77	97.11	91.24	21.43	99.724	194763772	77.98	10.84	64240766	0.746037	69310365	0.548639	451533628	0.106247
D100	M-8124-1159	254209350	76.26	249659438	68.87	90.31	97.22	91.44	21.4	99.718	194359872	77.85	8.76	65437039	0.758113	70388253	0.568857	458357329	0.0987899
D178	GK20	259902002	77.97	255371098	70.31	90.18	97.31	91.7	22.07	99.735	188693704	73.89	8.01	61718056	0.683527	66841851	0.513349	433300838	0.100635
D262	Coker139	255241188	76.57	251196205	69.25	90.44	97.42	91.95	21.74	99.706	187392368	74.6	7.33	61588426	0.666892	66700508	0.500085	433049576	0.101543
D4	DES926	257530084	77.26	253198859	69.91	90.49	97.34	91.76	21.55	99.7	195798677	77.33	6.84	65277938	0.715065	70305976	0.530295	455774854	0.106782
D59	MSCO-12	259611415	77.88	252724143	69.12	88.75	96.28	89.45	20.82	99.719	157573503	62.35	10.8	38326791	0.455844	41293286	0.388072	274126122	0.127007
D123	MSCO-11	263964086	79.19	258500454	71.04	89.71	96.96	90.97	21.23	99.681	160166881	61.96	9.21	36908173	0.341519	41679341	0.265189	279801991	0.0974714
D268	AC239	256492401	76.95	252082337	69.51	90.33	97.37	91.84	21.76	99.698	187423217	74.35	6.13	62294363	0.660022	67358499	0.489954	436066847	0.106331
D110	DP410B	260936583	78.28	255797051	70.4	89.93	97.08	91.24	20.94	99.682	176141849	68.86	9.74	49178734	0.552773	52933713	0.455397	356417103	0.135655
D5	MeiG-82	265835853	79.75	261304099	71.94	90.21	97.09	91.19	21.71	99.691	191823339	73.41	9.1	60514261	0.6532	65386703	0.49979	424224190	0.109564
D53	ZhongG5	258788557	77.64	253073252	69.4	89.39	96.3	89.5	21.54	99.691	191956061	75.85	9.6	61086870	0.754574	65122648	0.592095	422458409	0.125089
D119	Xiangmian2hao	259840607	77.95	255582746	69.9	89.67	97.34	91.81	22.31	99.647	189386814	74.1	11.26	57573456	0.660166	62670807	0.504779	397261417	0.0922655
D79	99633	258146663	77.44	253875882	69.98	90.37	97.03	91.03	21.58	99.694	193072608	76.05	11	63383664	0.714742	68364822	0.535962	446177404	0.10959
D86	Jin90kang282	256434227	76.93	252109146	69.32	90.11	97.41	91.93	22.02	99.625	194880369	77.3	8.41	61149078	0.758098	65537660	0.587382	419147184	0.117043
D210	Jinkang157	255702844	76.71	250747202	68.95	89.88	97.1	91.25	21.22	99.715	175171995	69.86	8.33	52272149	0.535529	57558931	0.398796	379002893	0.0985509
D156	Nongjiu	266060669	79.82	261127390	71.9	90.08	97.3	91.73	21.53	99.696	192607562	73.76	9.38	58535235	0.682331	62555407	0.5383	407906153	0.136601
D242	Bazhou5628	252963322	75.89	247114080	67.93	89.51	97.06	91.21	21.3	99.667	178070406	72.06	7.19	56340585	0.596962	61531295	0.450312	408244502	0.109321
D23	Sulianmian21xi(91-133)	268183097	80.45	262984101	72.46	90.07	97.3	91.74	21.25	99.712	191268336	72.73	7.52	58988496	0.634222	63677588	0.48579	419049523	0.116948
D56	Yumian2067	252293171	75.69	247418805	68.09	89.96	97.22	91.55	21.44	99.683	188632096	76.24	8.89	61448711	0.720003	66056943	0.553232	429657705	0.11995
D267	Su7036yuanxuan	257633666	77.29	252758452	69.64	90.1	97.2	91.44	21.15	99.726	190807355	75.49	12.01	59783375	0.669855	65075375	0.48021	431312958	0.095981
D239	Rtbaixu	268334506	80.5	263233288	72.56	90.14	97.34	91.66	21.69	99.717	209942760	75.92	6.58	65310932	0.706048	70467861	0.524277	454955346	0.107128
D11	Zhongmiansuo32	251514427	75.45	246311517	67.74	89.78	97.14	91.38	21.5	99.717	183822285	74.63	7.3	60989416	0.686161	65978945	0.518732	430032544	0.111893
D34	Shan3184	263265857	78.98	258550885	71.32	90.3	97.31	91.68	21.55	99.71	194016584	75.04	12.65	61403384	0.698389	66378161	0.533905	432259105	0.11703
D165	Handan109	263436402	79.03	258542602	71.21	90.11	97.26	91.65	21.97	99.74	196233834	75.9	6.87	62831333	0.742276	67211444	0.583761	429860578	0.124913
D61	Ji668	259673412	77.9	253651678	69.66	89.42	96.54	89.99	21.41	99.708	181513140	71.56	7.01	55299804	0.661544	58709455	0.545377	380537907	0.144981
D177	Simian2hao	263108096	78.93	257400909	70.86	89.78	96.74	90.42	21.08	99.679	196988915	76.53	8.36	51646286	0.817022	53006242	0.678095	347067138	0.149704
D225	Zhong521	263811776	79.14	259268584	71.42	90.25	97.33	91.77	21.55	99.711	188903090	72.86	10.73	59387154	0.635847	64474286	0.474929	422453151	0.098021
D237	Han8959	260049634	78.01	255737189	70.7	90.63	97.56	92.23	21.41	99.701	197787141	77.34	7.43	58882397	0.798644	61682148	0.644146	403516313	0.131208
D27	Han8944	251268031	75.38	247319893	68.34	90.66	97.58	92.28	21.29	99.682	190906225	77.19	7.13	60625425	0.747926	64644947	0.586123	424189166	0.127149
D141	Liaomian18	255987820	76.8	251829628	69.51	90.51	97.41	91.88	21.49	99.694	196830037	78.16	11.32	64492758	0.743461	69448255	0.566194	448391784	0.104631
D234	ZhongyuanHST1	256525894	76.96	251887729	69.41	90.19	97.13	91.29	21.15	99.712	183147567	72.71	11.94	56917438	0.621521	61988137	0.464726	410270451	0.105948
D232	ZhongyuanHAS-1	260993510	78.3	255696995	70.46	89.99	97.38	91.77	21.66	99.73	230515230	78.16	6.55	66296276	0.776058	71361189	0.587034	461628576	0.111745
D228	86-1(72-100)	259347419	77.8	255162311	70.47	90.58	97.5	92.11	21.25	99.699	190478665	74.65	7.78	59948052	0.680787	64519533	0.528686	425642684	0.122816
D26	Dalingmian69hao	260139558	78.04	255012734	70.19	89.94	97.07	91.19	21.31	99.719	189984486	74.5	8.32	61493562	0.671114	66450057	0.489725	437055624	0.0999744
D37	Zhong1276	262407293	78.72	258242172	71.34	90.63	97.64	92.42	21.69	99.737	197632734	76.53	7.58	59835120	0.776801	63103528	0.627723	408722137	0.128286
D244	Liaomian-5hao	263396593	79.02	259014718	71.44	90.41	97.35	91.78	21.64	99.74	197032495	76.07	9.91	62828398	0.69102	67856799	0.512457	442808014	0.109325
D263	E408	253269996	75.98	248982825	68.71	90.43	97.31	91.66	21.3	99.715	193509451	77.72	13.75	62384656	0.733456	67494442	0.543098	441330903	0.0990385
D97	Jimian11(CK)	268362745	80.51	261337968	71.45	88.75	96.2	89.47	21.38	99.717	195245595	74.71	8.09	61898080	0.70272	66915234	0.523615	442408689	0.105278
D113	Nashangqudahua	259731317	77.92	254493178	69.8	89.58	96.18	89.16	21.38	99.707	189088431	74.3	11.52	59471599	0.715541	64191884	0.535814	421191675	0.110337
D95	Jing55168	265960564	79.79	259828527	71.33	89.4	96.74	90.34	21.16	99.666	201652919	77.61	10.56	63895377	0.760683	68641825	0.586047	447848320	0.114527
D183	Zhongmiansuo35	255738269	76.72	250322756	68.72	89.57	96.3	89.44	21.12	99.758	190971230	76.29	12.83	61860537	0.737664	66841047	0.554022	438755206	0.100362
D108	J02-247	256535755	76.96	251563493	69.01	89.67	96.15	89.04	21.55	99.715	185201043	73.62	9.98	60253243	0.685966	65295336	0.505215	426961306	0.104843
D76	Suyuan04-162	254041627	76.21	248977384	68.13	89.4	96.45	89.72	21.62	99.697	189421993	76.08	12.9	61335942	0.7429	66492532	0.55968	430257822	0.107211
D101	Yumian9hao(Yuzao1109)	261398098	78.42	256031501	70.3	89.65	96.37	89.56	21.48	99.725	195608066	76.4	11.28	64353294	0.737502	69352580	0.549883	451130100	0.103549
D87	Zhongzi9196	254807080	76.44	249413436	68.33	89.39	95.97	88.72	21.41	99.668	186187129	74.65	9.89	61422648	0.717252	66324194	0.531007	433658707	0.096317
D20	Mei28114-313	266930273	80.08	260790289	71.43	89.2	96.03	88.89	21.25	99.703	200547732	76.9	10.24	64712712	0.772167	69655032	0.587031	454826466	0.106973
D25	Jifeng197	255791998	76.74	249334688	68.16	88.82	95.79	88.42	21.35	99.691	188397290	75.56	11.35	61972499	0.746623	67046508	0.557445	437869729	0.105584
D252	Zaoshuchanglong7	250047815	75.01	242684297	65.95	87.92	95.17	87.27	21.59	99.73	172572803	71.11	8.28	57152957	0.66016	62242322	0.485174	408658767	0.0985423
D236	Huazhong91-0102	257580569	77.27	252015997	69	89.3	95.96	88.71	21.49	99.721	184349701	73.15	9.94	59068450	0.662099	64061929	0.494861	420839743	0.10626
D60	Ekangmian9hao	259592087	77.88	253217625	69.28	88.96	95.9	88.61	21.22	99.709	190647549	75.29	10.12	62637630	0.705139	67623253	0.520507	443732760	0.103218
D187	Suyuan7235	261510723	78.45	255872725	70.15	89.42	96.19	89.22	21.26	99.727	195896158	76.56	12.74	63544846	0.757077	68584875	0.563464	449556842	0.104583
D144	Jihailu6(91han6)	256170098	76.85	250542658	68.6	89.26	95.98	88.76	21.6	99.725	181142341	72.3	9.88	59063812	0.666161	64096034	0.499701	417195237	0.103194
D83	MeiD#1	253562588	76.07	248677720	68.26	89.73	96.31	89.44	21.24	99.725	189368083	76.15	13.73	59424896	0.709614	64564142	0.523271	425794187	0.107906
D181	GP67	255280838	76.58	249130747	68.09	88.91	96	88.79	21.08	99.74	183908317	73.82	11.52	57586942	0.728038	62742430	0.530149	417513961	0.0995984
D3	Yumian2hao(Yuwu302)	255393065	76.62	250452945	68.86	89.87	96.56	89.94	21.41	99.735	193124265	77.11	13.75	63032045	0.7464	68053785	0.556315	443386386	0.108427
D241	Sha24-3	253724404	76.12	248470672	68.05	89.4	95.97	88.73	21.99	99.713	173730693	69.92	11.59	54038108	0.642352	58859595	0.48837	383509171	0.104314
D257	GP83	262152505	78.65	256088044	70.07	89.09	95.93	88.71	21.8	99.668	189146629	73.86	11.04	58849363	0.703592	63440120	0.535029	412666970	0.11622
D7	GP93	264099730	79.23	258596026	70.98	89.59	96.3	89.4	21.34	99.696	197179469	76.25	11.4	63796981	0.750549	68842052	0.567468	449684667	0.108038
D171	Sulianmian116xi	261758824	78.53	256300112	69.72	88.78	95.94	88.67	23.08	99.693	184049110	71.81	12.21	56189059	0.706796	60770535	0.560278	381613613	0.117877
D214	DP2156	254321787	76.3	247425770	67.57	88.56	95.61	88.1	21.2	99.69	187152852	75.64	11.75	62325814	0.753611	67368908	0.560322	442322219	0.104534
D139	Yongji2hao	257272582	77.18	251397252	68.87	89.23	96.03	88.89	21.46	99.688	189050733	75.2	11.93	62055407	0.721133	67050841	0.539173	437763402	0.112875
D69	Lumianyan21(Lu1138)	256174594	76.85	250799579	68.94	89.71	96.89	90.73	21.27	99.688	195874471	78.1	11.66	63726107	0.753565	68862502	0.562484	449511989	0.108699
D143	ZhongARR40681	256895056	77.07	252085282	66.48	86.26	97.75	92.78	24.47	99.608	168065257	66.67	11.05	53082969	0.666587	57639782	0.550163	331375348	0.137566
D208	Zhong31	256786668	77.04	251217454	68.91	89.45	96.2	89.14	21.05	99.709	190925265	76	9.4	62765432	0.747987	67810991	0.552912	447925982	0.104454
D219	Si168	251311470	75.39	245203066	67.07	88.96	95.86	88.55	21.44	99.718	189198685	77.16	9.32	63880921	0.780106	68903573	0.588214	446480995	0.105167
D127	Sumian2hao(Xuzhou553)	261283374	78.39	255068465	69.65	88.85	95.72	88.26	21.84	99.687	181608747	71.2	11.07	55768580	0.65706	60291083	0.507039	392145524	0.118488
D47	ZhongAR40772	256527427	76.96	250939644	68.73	89.31	95.94	88.66	21.65	99.719	186071746	74.15	12.3	61481800	0.715182	66516947	0.526079	432605536	0.10879
D182	TM-1(IAA＋PR)	260516871	78.16	254990688	69.89	89.42	96.05	88.84	21.38	99.705	186704181	73.22	9.31	60298117	0.680004	65191832	0.495333	426026137	0.115624
D179	Zhong4612(Ya/Hind)	260904087	78.27	253948435	69.17	88.37	95.42	87.68	21.69	99.732	172405592	67.89	10.3	52406618	0.586089	57362642	0.437676	375847546	0.101259
D31	ZhongR40773	261133312	78.34	256036713	70.37	89.83	96.45	89.72	21.37	99.681	197250683	77.04	12.46	64693076	0.764729	69667986	0.569488	454644125	0.10397
D74	Hongtao	258559731	77.57	252326235	68.96	88.9	95.78	88.35	21.06	99.688	189623165	75.15	10.24	61023516	0.731904	66186213	0.548253	437842045	0.0976929
F733	TM-1	264065168	79.22	258073367	70.51	89.01	95.79	88.41	22.06	99.717	180883622	70.09	11.01	54712171	0.62945	59501017	0.477623	385453505	0.107076
F736	DPL15(1947)	260189039	78.06	253781784	69.28	88.75	95.66	88.08	21.47	99.742	158004538	62.26	10.21	40517835	0.447289	44392284	0.365069	295241201	0.11566
F739	SM 2#(1984)	265682880	79.7	259431601	70.93	89	96.07	89.03	21.48	99.701	196623210	75.79	7.22	63549532	0.716546	68680646	0.534051	450064009	0.103482
F742	SM 3#(1993)	255563913	76.67	250496679	68.99	89.98	97.04	91.08	21.42	99.731	187171118	74.72	7.63	61127443	0.709059	65792936	0.532001	430339785	0.110696
F745	86-1(1975)	254566495	76.37	248991820	68.53	89.73	96.94	90.84	21.39	99.695	187640235	75.36	7.09	62141477	0.699973	67059058	0.525801	436586572	0.11249
F748	Shiyuan 321(1998)	252908451	75.87	248321595	68.41	90.17	97.17	91.31	21.4	99.713	177872758	71.63	7.98	57888021	0.64696	62761471	0.483962	412642265	0.0996942
F751	ZMS 12(1989)	264315870	79.29	258857672	71.18	89.77	97.07	91.12	20.81	99.737	200718238	77.54	8.09	66325128	0.72362	71436575	0.54136	465599747	0.0641025
F754	UGD mian(1959)	267306724	80.19	262720273	72.48	90.39	97.34	91.71	21.78	99.745	203844659	77.59	7.11	64697940	0.763905	68849164	0.624981	443022956	0.110119
F757	STV2B(1931)	267767205	80.33	263246517	72.59	90.36	97.22	91.46	21.8	99.706	199251288	75.69	7.93	62738803	0.693005	67692423	0.522692	442151303	0.118013
F760	Junmian 1(1968)	265073832	79.52	260220085	71.69	90.15	97.17	91.36	21.7	99.749	197168758	75.77	7.55	64020756	0.71113	69105215	0.526434	449467290	0.0981135
