# Supplementary material for: Population-wide DNA methylation polymorphisms at single-nucleotide resolution in 207 cotton accessions reveal epigenomic contributions to complex traits
Source: Cell Res. 2024 Oct 17;34(12):859–72. doi: 10.1038/s41422-024-01027-x (PMC11615300; doi:10.1038/s41422-024-01027-x)
Supplement: Supplementary file 14 — Supplementary information, Table S2. Summary of RNA-Seq for fiber tissues of 207 cotton accessions. [file 41422_2024_1027_MOESM14_ESM.xlsx]

## Sheet: Sheet1
Table S2: Summary of RNA-Seq for Fiber Tissues of 207 Cotton Accessions
Sample ID	Accession name	Number of seqs	Total length of reads	Mapping percentage
D193	AcalaSJ-4	20933842	3140076300	0.9659
D39	Arcot-1	20759124	3113868600	0.9725
D114	Arcot438	20494272	3074140800	0.9738
D217	Xuzhou261	20620060	3093009000	0.9749
D68	Handan333	21000326	3150048900	0.975
D231	Changkangmian	23108731	3466309650	0.9789
D258	Zhongyuan911	21640668	3246100200	0.9705
D227	Zhongyuan9116	23778386	3566757900	0.9776
D155	Jiangsudatao	22827125	3424068750	0.9768
D130	Xushidatao	21234574	3185186100	0.9745
D32	Yancheng1115	21661412	3249211800	0.9755
D246	Jin444	20054968	3008245200	0.9713
D29	Liao61107	21209729	3181459350	0.9746
D55	Handan568	21172266	3175839900	0.9723
D15	Xuzhoubanbanmian	21774560	3266184000	0.9676
D167	Ji91-12	21128279	3169241850	0.9674
D48	Ji91-18	21909084	3286362600	0.9699
D82	Zhong201	25233882	3785082300	0.9697
D132	0102X-10-1	20071044	3010656600	0.9724
D35	Jihan2haoxuanxi	21016751	3152512650	0.9748
D245	Mianyang73-39	19892059	2983808850	0.9711
D163	Liao96-23-30	19424149	2913622350	0.9637
D36	Bazhou7416	19629836	2944475400	0.9782
D240	Bao6716	23655678	3548351700	0.9798
D137	Liao4835	21747344	3262101600	0.9687
D269	GP138	21953828	3293074200	0.9667
D196	LAPAR45	20384625	3057693750	0.9741
D140	Yongji1hao	20648869	3097330350	0.9759
D125	Qinli514	21261748	3189262200	0.9724
D238	Zhongyuan9112	20797541	3119631150	0.9735
D93	Neihuangdazi	20936612	3140491800	0.9726
D146	Dalingmian	21383826	3207573900	0.9719
D215	Ji91-33	20625365	3093804750	0.9738
D160	Ji85-3	21231480	3184722000	0.9773
D166	FB20	22781928	3417289200	0.9681
D41	Kuche93551	24410535	3661580250	0.9708
D24	KucheT94-6	22101960	3315294000	0.9698
D195	Mei8123	21593612	3239041800	0.9725
D111	601Changrongmian	21249831	3187474650	0.9713
D211	Huaimian4hao	21340150	3201022500	0.9709
D212	ZhongzhiBD13	22153753	3323062950	0.9667
D218	Bu3363	36410497	5461574550	0.938
D91	Jing55263	21573831	3236074650	0.9724
D249	Hu749513	22590119	3388517850	0.9715
D148	Qifengdaling	21035456	3155318400	0.9734
D129	Chengdingdaling	20174957	3026243550	0.9741
D202	Suyuan04-129	20197438	3029615700	0.9742
D46	Zhongmiansuo50	20228018	3034202700	0.9739
D99	Tu83-161	20321613	3048241950	0.9713
D158	Shiyuan638	20300870	3045130500	0.9704
D206	Yun3060	20580398	3087059700	0.9713
D14	Xinxiang89S-210	21385585	3207837750	0.9694
D116	Linqing201	21000708	3150106200	0.9709
D50	Liao96-63-70	21147911	3172186650	0.9729
D169	Yun93kang393	20642005	3096300750	0.9696
D184	DP33B	21582273	3237340950	0.9731
D106	Yumian19	20548347	3082252050	0.9721
D45	SuTKH-1	20582736	3087410400	0.9735
D194	FeizhouE40	21197003	3179550450	0.9722
D152	Dalingfuzimian	20392785	3058917750	0.9724
D96	Gaoyimian	20315142	3047271300	0.9716
D251	Changrong67-12	21856522	3278478300	0.9672
D6	Shannong6hao	20453070	3067960500	0.971
D121	GK99-1	21517973	3227695950	0.9708
D157	Suxu138(Zaoshu)	22057574	3308636100	0.9717
D21	Zhong5913-2	21962218	3294332700	0.9704
D89	Zhong932906	20745362	3111804300	0.9725
D198	JiA-7-8(33xi)	19556201	2933430150	0.9613
D138	Zhongzi640	21490777	3223616550	0.964
D107	Xingtai79-11	21639697	3245954550	0.967
D205	Sichang2xi	21078904	3161835600	0.9657
D256	Wanjiu828	21329765	3199464750	0.9724
D70	Lu458	21674057	3251108550	0.9653
D64	Qinyuan4hao(Qinyuan91406)	22007203	3301080450	0.9668
D57	Wangjiangchangrongmian	21802699	3270404850	0.9679
D49	Zhongmiansuo49	19708638	2956295700	0.9648
D33	Beiersinuo	20235599	3035339850	0.9667
D142	Liaomian17	21095526	3164328900	0.9649
D135	Liaomian16	20703021	3105453150	0.9725
D94	Ejing55173	21174776	3176216400	0.9706
D131	Zhongmiansuo(SGK9708)	21267620	3190143000	0.968
D221	Dataomian(yu)	21063283	3159492450	0.9662
D254	Yangfen31hao	20807142	3121071300	0.9747
D128	Zhongmiansuo12	22184848	3327727200	0.9764
D199	Zhongmiansuo17hao(Zhong117)	21217494	3182624100	0.9752
D150	Xiaoxiandaling	21477115	3221567250	0.9741
D149	Rangfendatao	20095544	3014331600	0.9789
D180	SGKShixuan321	21527738	3229160700	0.9759
D51	N74-250	23429865	3514479750	0.97
D223	Lumian11hao(3389)	20450479	3067571850	0.9757
D19	Zhong85271	21282811	3192421650	0.9763
D188	L142-9	26821523	4023228450	0.9751
D134	LineF	23251658	3487748700	0.9765
D260	Arcot436	21398834	3209825100	0.9771
D201	Arcot402bne	21028325	3154248750	0.9734
D190	Zhongmiansuo19hao(Zhong7886)	21487607	3223141050	0.9765
D92	Jimian12hao(Handan177)	20483976	3072596400	0.9694
D203	Han8901	21321472	3198220800	0.9766
D13	Kangsanxingdatao	20038210	3005731500	0.976
D75	MeiF-18	19877503	2981625450	0.973
D8	MeiG-84	20527496	3079124400	0.9744
D73	MeiF-19	21199682	3179952300	0.9716
D222	Xuzhou244	21469065	3220359750	0.9749
D191	Kanghuangwei164	20156709	3023506350	0.9764
D103	J02-508	20702721	3105408150	0.9708
D147	Meifudaling	20741661	3111249150	0.9741
D62	Handanchangrong	21222529	3183379350	0.9757
D224	Shannong3hao	20477944	3071691600	0.9758
D102	AoL23/757	20111781	3016767150	0.9731
D44	JCG94	20137830	3020674500	0.9688
D264	Sulian8911	21066390	3159958500	0.9752
D233	Jiyuan55(91han14)	20109868	3016480200	0.9755
D81	Jiyuan12-13	20155952	3023392800	0.9726
D118	Ji91-22	20907461	3136119150	0.9764
D77	Sumian9108	21718804	3257820600	0.9771
D229	Jizi123(Jimian25)	19940013	2991001950	0.9742
D261	Miscot78-27	21553095	3232964250	0.9769
D10	Miscot7803-52	20936237	3140435550	0.9778
D174	ST474	21731920	3259788000	0.9781
D173	Sulianmian91xi	21432939	3214940850	0.975
D151	Acala(Daling)B	21525322	3228798300	0.9776
D213	Zhong961716	22928257	3439238550	0.9754
D204	Zhong870203	20828652	3124297800	0.9742
D105	Zhong07	20820956	3123143400	0.9768
D197	Shan960329-2yuan3	20174840	3026226000	0.9755
D40	GP95	20207651	3031147650	0.9739
D84	PAR-51	20910419	3136562850	0.9687
D100	M-8124-1159	21613123	3241968450	0.975
D178	GK20	20084773	3012715950	0.9745
D262	Coker139	20505567	3075835050	0.9777
D4	DES926	21391929	3208789350	0.9774
D59	MSCO-12	21238640	3185796000	0.9743
D123	MSCO-11	21177218	3176582700	0.9749
D268	AC239	22772668	3415900200	0.9773
D110	DP410B	19705054	2955758100	0.9784
D5	MeiG-82	20066034	3009905100	0.9753
D53	ZhongG5	21702728	3255409200	0.9764
D119	Xiangmian2hao	20977104	3146565600	0.9787
D79	99633	21601721	3240258150	0.9769
D86	Jin90kang282	21636716	3245507400	0.9727
D210	Jinkang157	21169683	3175452450	0.9759
D156	Nongjiu	21689050	3253357500	0.9743
D242	Bazhou5628	21886429	3282964350	0.9707
D23	Sulianmian21xi(91-133)	21722731	3258409650	0.977
D56	Yumian2067	26182941	3927441150	0.9767
D267	Su7036yuanyuan	21745968	3261895200	0.9763
D239	RTbaizi	20855761	3128364150	0.9778
D11	Zhongmiansuo32	20368864	3055329600	0.9777
D34	Shan3184	22150450	3322567500	0.9763
D165	Handan109	21088878	3163331700	0.9739
D61	Ji668	21908257	3286238550	0.9755
D177	Simian2hao	20529005	3079350750	0.9759
D225	Zhong521	21978263	3296739450	0.976
D237	Han8959	20471175	3070676250	0.9749
D27	Han8944	22146900	3322035000	0.9777
D141	Liaomian18	21178876	3176831400	0.9747
D234	ZhongyuanHST1	21356182	3203427300	0.9741
D232	ZhongyuanHAS-1	24152177	3622826550	0.9766
D228	86-1(72-100)	28563872	4284580800	0.9695
D26	Dalingmian69hao	21612954	3241943100	0.9675
D37	Zhong1276	20248038	3037205700	0.969
D244	Liaomian-5hao	21092029	3163804350	0.9693
D263	E408	19636250	2945437500	0.9727
D97	Jimian11(CK)	20944894	3141734100	0.972
D113	Nashangqudahua	19835873	2975380950	0.9719
D95	Ji55168	21690775	3253616250	0.9736
D183	Zhongmiansuo35	21030864	3154629600	0.9714
D108	J02-247	21206902	3181035300	0.9709
D76	Suyuan04-162	20700533	3105079950	0.9702
D101	Yumian9hao(Yuzao1109)	20903324	3135498600	0.97
D87	Zhongzi9196(Jiguang)	21641809	3246271350	0.9736
D20	Mei28114-313	22111041	3316656150	0.9681
D25	Jifeng197	23829085	3574362750	0.9708
D252	Zaoshuchangrong7	20845720	3126858000	0.9686
D236	Huazhong91-0102	20255901	3038385150	0.9705
D60	Ekangmian9hao	19526604	2928990600	0.971
D187	Suyuan7235	20282900	3042435000	0.9724
D144	Jihailu6(91han6)	20037859	3005678850	0.9705
D83	MeiD#1	24701147	3705172050	0.9725
D181	GP67	21879497	3281924550	0.9732
D3	Yumian2hao(Yuwu302)	21323159	3198473850	0.9726
D241	Sha24-3	20564201	3084630150	0.9714
D257	GP83	19396272	2909440800	0.966
D7	GP93	19779630	2966944500	0.9728
D171	Sulianmian116xi	25782193	3867328950	0.9728
D214	DP2156	22001210	3300181500	0.9712
D139	Yongji2hao	23282483	3492372450	0.9726
D69	Lumianyan21(Lu1138)	16614459	2492168850	0.9687
D143	ZhongARR40681	20495107	3074266050	0.9725
D208	Zhong31(Yuan)	20479783	3071967450	0.9678
D219	Si168	22577900	3386685000	0.9734
D127	Sumian2hao(Xuzhou553)	21333639	3200045850	0.9717
D47	ZhongAR40772	21680935	3252140250	0.9663
D182	TM-1(IAA＋PR)	20975510	3146326500	0.9731
D179	Zhong4612(Ya/Hind)	20624100	3093615000	0.9708
D31	ZhongR40773	20571702	3085755300	0.9694
D74	Hongtao	20149858	3022478700	0.9729
F733	TM-1	23861603	3579240450	0.9738
F736	DPL15(1947)	19307810	2896171500	0.9716
F739	SM 2#(1984)	21429248	3214387200	0.9721
F742	SM 3#(1993)	21099344	3164901600	0.976
F745	86-1(1975)	20458984	3068847600	0.9758
F748	Shiyuan 321(1998)	21359195	3203879250	0.977
F751	ZMS 12(1989)	21397638	3209645700	0.9765
F754	UGD mian(1959)	22029276	3304391400	0.9769
F757	STV2B(1931)	22291925	3343788750	0.9745
F760	Junmian 1(1968)	20517881	3077682150	0.97
