# Supplementary material for: Population-wide DNA methylation polymorphisms at single-nucleotide resolution in 207 cotton accessions reveal epigenomic contributions to complex traits
Source: Cell Res. 2024 Oct 17;34(12):859–72. doi: 10.1038/s41422-024-01027-x (PMC11615300; doi:10.1038/s41422-024-01027-x)
Supplement: Supplementary file 15 — Supplementary information, Table S3: Annotation of SMP and SNP in gene-related regions. [file 41422_2024_1027_MOESM15_ESM.xlsx]

## Sheet: Sheet2
Table S3: Annotation of SMP and SNP in Gene-Related Regions
Type	CG-SMP	CHG-SMP	CHH-SMP	SNP
Downstream	18953815	10555240	80007813	455067
Exon	1261503	268927	1029347	39609
Intergenic	13786510	32347309	231428679	1200327
Splice_site_region	10950	2573	5183	122
Transcipt	1093233	791246	5277837	42331
Upstream	14889652	11123024	92673304	443326
UTR 5 primer	972	167	2147	25
