# Supplementary material for: Population-wide DNA methylation polymorphisms at single-nucleotide resolution in 207 cotton accessions reveal epigenomic contributions to complex traits
Source: Cell Res. 2024 Oct 17;34(12):859–72. doi: 10.1038/s41422-024-01027-x (PMC11615300; doi:10.1038/s41422-024-01027-x)
Supplement: Supplementary file 16 — Supplementary information, Table S4: Identification and characterization of genes regulated by DNA methylation. [file 41422_2024_1027_MOESM16_ESM.xlsx]

## Sheet: Sheet2
Table S4: Identification and Characterization of Genes Regulated by DNA Methylation
eQTM gene	Associated SMP	P value	Methylation context type	Arabidopsis ID	ArabDesc	Type
GH_A01G0071	A01:566854	5.39206e-19	CG	AT1G49670	ARP protein (REF)	Type III epigenetic only
GH_A01G0087	A01:712851	8.87038e-10	CG	AT2G15220	Plant basic secretory protein (BSP) family protein	Type III epigenetic only
GH_A01G0093	A01:737282	1.41285e-09	CG	AT2G14835	RING/U-box superfamily protein	Type III epigenetic only
GH_A01G0105	A01:816507	5.0566e-32	CG	AT3G19640	magnesium transporter 4	Type III epigenetic only
GH_A01G0120	A01:916459	1.01466e-31	CG	AT1G78300	general regulatory factor 2	Type I genetic & cis-epigenetic
GH_A01G0147	A01:1185474	6.18216e-11	CG	AT3G26410	tRNA modification 11 protein	Type II genetic & trans-epigenetic
GH_A01G0149	A01:1194959	9.70068e-20	CG	AT3G19910	RING/U-box superfamily protein	Type I genetic & cis-epigenetic
GH_A01G0177	A01:1563577	4.05857e-08	CG	AT1G53025	Ubiquitin-conjugating enzyme family protein	Type III epigenetic only
GH_A01G0229	A01:2023238	9.20336e-09	CG	-	-	Type III epigenetic only
GH_A01G0231	A01:2047182	3.88748e-08	CG	AT1G69040	ACT domain repeat 4	Type III epigenetic only
GH_A01G0248	A01:2202866	3.89431e-21	CG	AT4G14500	Polyketide cyclase/dehydrase and lipid transport superfamily protein	Type II genetic & trans-epigenetic
GH_A01G0249	A01:2205029	1.89889e-42	CG	AT5G64560	magnesium transporter 9	Type I genetic & cis-epigenetic
GH_A01G0285	A01:2510334	2.03643e-08	CG	AT3G16720	TOXICOS EN LEVADURA 2	Type III epigenetic only
GH_A01G0299	A01:2629698	3.18211e-11	CG	AT3G06610	DNA-binding enhancer protein-like protein	Type III epigenetic only
GH_A01G0307	A01:2668116	1.50493e-08	CG	AT1G47970	nucleolin	Type III epigenetic only
GH_A01G0351	A01:3239609	4.46346e-08	CG	AT1G16540	molybdenum cofactor sulfurase (LOS5) (ABA3)	Type II genetic & trans-epigenetic
GH_A01G0375	A01:3640190	5.07692e-22	CG	AT1G17100	SOUL heme-binding family protein	Type II genetic & trans-epigenetic
GH_A01G0458	A01:4967465	2.63866e-08	CG	AT3G10050	L-O-methylthreonine resistant 1	Type II genetic & trans-epigenetic
GH_A01G0481	A01:5549310	1.9133e-33	CG	AT1G29800	RING/FYVE/PHD-type zinc finger family protein	Type I genetic & cis-epigenetic
GH_A01G0522	A01:6376140	2.26214e-18	CG	AT1G53290	Galactosyltransferase family protein	Type II genetic & trans-epigenetic
GH_A01G0526	A01:6468351	4.41398e-25	CG	AT1G53270	ABC-2 type transporter family protein	Type II genetic & trans-epigenetic
GH_A01G0527	A01:6468351	5.05179e-25	CG	AT3G15000	cobalt ion binding protein	Type II genetic & trans-epigenetic
GH_A01G0561	A01:6870533	9.4763e-33	CG	AT3G15090	GroES-like zinc-binding alcohol dehydrogenase family protein	Type II genetic & trans-epigenetic
GH_A01G0629	A01:7722550	1.08955e-11	CG	AT3G15380	Plasma-membrane choline transporter family protein	Type III epigenetic only
GH_A01G0630	A01:7726503	3.75167e-25	CG	AT3G15390	silencing defective 5	Type III epigenetic only
GH_A01G0750	A01:11269821	1.8434e-15	CG	AT5G54850	hexon	Type II genetic & trans-epigenetic
GH_A01G0799	A01:11985257	4.23758e-09	CG	AT3G57380	Glycosyltransferase family 61 protein	Type II genetic & trans-epigenetic
GH_A01G0876	A01:13692906	4.8441e-12	CG	AT4G25434	nudix hydrolase homolog 10	Type I genetic & cis-epigenetic
GH_A01G0900	A01:14119114	8.74192e-10	CG	AT5G56000	HEAT SHOCK PROTEIN 81.4	Type III epigenetic only
GH_A01G0901	A01:14113849	3.25401e-27	CG	AT4G26555	FKBP-like peptidyl-prolyl cis-trans isomerase family protein	Type III epigenetic only
GH_A01G0902	A01:14113849	3.28315e-17	CG	AT4G26550	Got1/Sft2-like vescicle transport protein family	Type III epigenetic only
GH_A01G0999	A01:18888720	6.6773e-28	CG	AT1G76400	Ribophorin I	Type I genetic & cis-epigenetic
GH_A01G1055	A01:20037773	5.3041e-20	CG	AT5G42250	Zinc-binding alcohol dehydrogenase family protein	Type II genetic & trans-epigenetic
GH_A01G1288	A01:40549521	1.60048e-13	CG	AT2G41790	Insulinase (Peptidase family M16) family protein	Type II genetic & trans-epigenetic
GH_A01G1432	A01:59582093	1.51789e-09	CG	ATCG00490	ribulose-bisphosphate carboxylase	Type II genetic & trans-epigenetic
GH_A01G1663	A01:92953155	4.75693e-18	CG	AT5G41370	DNA repair helicase XPB1-like protein	Type III epigenetic only
GH_A01G1673	A01:94152538	2.55145e-34	CG	AT1G67490	glucosidase 1	Type I genetic & cis-epigenetic
GH_A01G1731	A01:100707602	1.83016e-09	CG	AT1G67420	Zn-dependent exopeptidases superfamily protein	Type III epigenetic only
GH_A01G1733	A01:100891182	9.43414e-23	CG	AT5G43230	EEIG1/EHBP1 protein amino-terminal domain protein	Type II genetic & trans-epigenetic
GH_A01G1878	A01:108041087	2.47905e-22	CG	AT4G38360	organic solute transporter ostalpha protein (DUF300)	Type II genetic & trans-epigenetic
GH_A01G1891	A01:108185168	4.31529e-12	CG	AT1G76010	Alba DNA/RNA-binding protein	Type II genetic & trans-epigenetic
GH_A01G1892	A01:108185168	1.35394e-10	CG	-	-	Type II genetic & trans-epigenetic
GH_A01G1904	A01:108479814	1.00346e-09	CG	AT5G09770	Ribosomal protein L17 family protein	Type III epigenetic only
GH_A01G2086	A01:112506118	8.77926e-16	CG	-	-	Type I genetic & cis-epigenetic
GH_A01G2155	A01:113705453	7.5198e-11	CG	AT3G58500	protein phosphatase 2A-4	Type II genetic & trans-epigenetic
GH_A01G2202	A01:114421690	4.59959e-17	CG	AT2G36026	Ovate family protein	Type II genetic & trans-epigenetic
GH_A01G2362	A01:116827161	5.22928e-19	CG	AT2G37390	Chloroplast-targeted copper chaperone protein	Type III epigenetic only
GH_A01G2373	A01:116892155	2.06627e-08	CG	-	-	Type II genetic & trans-epigenetic
GH_A01G2385	A01:116997315	3.79556e-08	CG	AT5G02030	POX (plant homeobox) family protein	Type II genetic & trans-epigenetic
GH_A01G2388	A01:116997315	2.07227e-09	CG	AT2G37860	reticulata-like protein%2C putative (DUF3411)	Type II genetic & trans-epigenetic
GH_A01G2396	A01:117087511	1.15023e-08	CG	AT2G03070	mediator subunit 8	Type II genetic & trans-epigenetic
GH_A01G2403	A01:117160326	3.41708e-19	CG	AT3G09390	metallothionein 2A	Type II genetic & trans-epigenetic
GH_A02G0050	A02:364491	4.59534e-21	CG	AT3G51730	saposin B domain-containing protein	Type II genetic & trans-epigenetic
GH_A02G0088	A02:723843	8.72947e-11	CG	AT3G09510	Ribonuclease H-like superfamily protein	Type I genetic & cis-epigenetic
GH_A02G0089	A02:721859	6.18942e-13	CG	AT1G43760	DNAse I-like superfamily protein	Type II genetic & trans-epigenetic
GH_A02G0100	A02:856643	1.60365e-16	CG	AT3G59690	IQ-domain 13	Type I genetic & cis-epigenetic
GH_A02G0131	A02:1186681	5.40974e-17	CG	AT1G30890	Integral membrane HRF1 family protein	Type III epigenetic only
GH_A02G0139	A02:1236653	2.54099e-16	CG	AT5G22355	Cysteine/Histidine-rich C1 domain family protein	Type III epigenetic only
GH_A02G0152	A02:1514886	6.57913e-12	CG	AT5G42840	Cysteine/Histidine-rich C1 domain family protein	Type III epigenetic only
GH_A02G0153	A02:1514126	1.11055e-21	CG	AT5G44770	Cysteine/Histidine-rich C1 domain family protein	Type II genetic & trans-epigenetic
GH_A02G0278	A02:3028470	3.64605e-12	CG	AT1G28540	transmembrane protein	Type II genetic & trans-epigenetic
GH_A02G0303	A02:3246808	6.29368e-50	CG	AT5G63930	Leucine-rich repeat protein kinase family protein	Type I genetic & cis-epigenetic
GH_A02G0304	A02:3246808	3.92892e-41	CG	AT2G33170	Leucine-rich repeat receptor-like protein kinase family protein	Type II genetic & trans-epigenetic
GH_A02G0334	A02:3595850	1.45574e-47	CG	AT1G54520	myelin-associated oligodendrocyte basic protein	Type I genetic & cis-epigenetic
GH_A02G0401	A02:4416782	3.35412e-14	CG	AT1G06620	2-oxoglutarate (2OG) and Fe(II)-dependent oxygenase superfamily protein	Type I genetic & cis-epigenetic
GH_A02G0470	A02:5839752	1.233e-13	CG	AT3G06270	Protein phosphatase 2C family protein	Type II genetic & trans-epigenetic
GH_A02G0476	A02:5899115	4.85091e-14	CG	AT5G18830	squamosa promoter binding protein-like 7	Type III epigenetic only
GH_A02G0485	A02:6005626	5.57073e-08	CG	AT5G18670	beta-amylase 3	Type II genetic & trans-epigenetic
GH_A02G0488	A02:6081735	1.00236e-11	CG	AT5G18650	CHY-type/CTCHY-type/RING-type Zinc finger protein	Type II genetic & trans-epigenetic
GH_A02G0513	A02:6720699	8.59444e-09	CG	AT5G49060	DnaJ heat shock amino-terminal domain protein (DUF1977)	Type II genetic & trans-epigenetic
GH_A02G0535	A02:7026394	6.53768e-18	CG	AT1G24020	MLP-like protein 423	Type I genetic & cis-epigenetic
GH_A02G0536	A02:7026394	4.72468e-22	CG	-	-	Type I genetic & cis-epigenetic
GH_A02G0557	A02:7360881	7.0345e-33	CG	AT3G16910	acyl-activating enzyme 7	Type I genetic & cis-epigenetic
GH_A02G0685	A02:10172270	4.28472e-08	CG	AT4G24630	DHHC-type zinc finger family protein	Type III epigenetic only
GH_A02G0688	A02:10223738	1.61159e-47	CG	AT1G43170	ribosomal protein 1	Type I genetic & cis-epigenetic
GH_A02G0934	A02:25068643	2.38502e-08	CG	AT3G23640	heteroglycan glucosidase 1	Type II genetic & trans-epigenetic
GH_A02G0942	A02:25904168	1.59754e-08	CG	AT3G54200	Late embryogenesis abundant (LEA) hydroxyproline-rich glycoprotein family	Type II genetic & trans-epigenetic
GH_A02G1028	A02:36401407	5.27427e-20	CG	AT1G05620	uridine-ribohydrolase 2	Type II genetic & trans-epigenetic
GH_A02G1081	A02:43014436	5.64463e-12	CG	AT5G41990	with no lysine (K) kinase 8	Type II genetic & trans-epigenetic
GH_A02G1101	A02:44064681	6.27553e-10	CG	AT3G61920	UvrABC system protein C	Type II genetic & trans-epigenetic
GH_A02G1352	A02:79850010	1.03705e-09	CG	AT3G56750	plant/protein	Type III epigenetic only
GH_A02G1354	A02:80014534	9.65303e-12	CG	AT3G56750	plant/protein	Type III epigenetic only
GH_A02G1369	A02:82258930	7.84894e-15	CG	ATMG00810	DNA/RNA polymerases superfamily protein	Type III epigenetic only
GH_A02G1413	A02:85919804	2.06095e-10	CG	AT1G52155	transmembrane protein	Type II genetic & trans-epigenetic
GH_A02G1563	A02:99131398	2.52704e-13	CG	AT5G65090	DNAse I-like superfamily protein	Type II genetic & trans-epigenetic
GH_A02G1564	A02:99142752	3.96569e-18	CG	AT2G02400	NAD(P)-binding Rossmann-fold superfamily protein	Type I genetic & cis-epigenetic
GH_A02G1598	A02:100091553	1.52335e-10	CG	AT2G21970	stress enhanced protein 2	Type II genetic & trans-epigenetic
GH_A02G1692	A02:103698197	2.56582e-41	CG	AT3G63000	NPL4-like protein 1	Type I genetic & cis-epigenetic
GH_A02G1694	A02:103698566	1.7141e-08	CG	AT2G22170	Lipase/lipooxygenase%2C PLAT/LH2 family protein	Type I genetic & cis-epigenetic
GH_A02G1719	A02:104227720	6.58721e-15	CG	AT2G22660	DNA-binding protein%2C putative (duplicated DUF1399)	Type II genetic & trans-epigenetic
GH_A02G1733	A02:104500009	2.65966e-24	CG	AT2G22730	Major facilitator superfamily protein	Type III epigenetic only
GH_A02G1741	A02:104646434	1.17282e-22	CG	AT4G37830	cytochrome c oxidase-like protein	Type III epigenetic only
GH_A02G1745	A02:104706713	1.2638e-10	CG	AT5G47360	Tetratricopeptide repeat (TPR)-like superfamily protein	Type III epigenetic only
GH_A02G1746	A02:104732090	2.79735e-08	CG	AT5G65730	xyloglucan endotransglucosylase/hydrolase 6	Type III epigenetic only
GH_A02G1748	A02:104767519	2.07013e-22	CG	AT5G65760	Serine carboxypeptidase S28 family protein	Type III epigenetic only
GH_A02G1763	A02:105044029	1.14267e-10	CG	AT3G49800	BSD domain-containing protein	Type III epigenetic only
GH_A02G1771	A02:105246684	4.03346e-08	CG	AT5G63150	hypothetical protein	Type III epigenetic only
GH_A02G1916	A02:107190342	7.43968e-10	CG	AT3G50845	MIP18 family protein (DUF59)	Type II genetic & trans-epigenetic
GH_A02G1920	A02:107194474	1.0003e-11	CG	AT5G49555	FAD/NAD(P)-binding oxidoreductase family protein	Type II genetic & trans-epigenetic
GH_A02G1955	A02:107529011	4.75163e-08	CG	AT3G51130	transmembrane protein	Type III epigenetic only
GH_A02G1981	A02:107699095	2.49483e-18	CG	AT4G38630	regulatory particle non-ATPase 10	Type III epigenetic only
GH_A02G2057	A02:108139656	7.50003e-17	CG	AT2G17520	Endoribonuclease/protein kinase IRE1-like protein	Type II genetic & trans-epigenetic
GH_A02G2060	A02:108139552	7.09887e-23	CG	AT5G65960	GTP binding protein	Type II genetic & trans-epigenetic
GH_A03G0005	A03:39354	2.71324e-31	CG	AT4G19110	Protein kinase superfamily protein	Type III epigenetic only
GH_A03G0035	A03:261202	9.33459e-12	CG	AT5G46860	Syntaxin/t-SNARE family protein	Type I genetic & cis-epigenetic
GH_A03G0163	A03:2048213	1.36341e-09	CG	AT4G12340	copper ion binding protein	Type III epigenetic only
GH_A03G0246	A03:3130387	4.22017e-09	CG	AT1G63160	replication factor C 2	Type III epigenetic only
GH_A03G0274	A03:3456255	8.25785e-22	CG	AT5G50100	Putative thiol-disulfide oxidoreductase DCC	Type II genetic & trans-epigenetic
GH_A03G0275	A03:3464585	3.84678e-12	CG	AT2G43820	UDP-glucosyltransferase 74F2	Type II genetic & trans-epigenetic
GH_A03G0276	A03:3464579	9.72236e-12	CG	AT4G11410	NAD(P)-binding Rossmann-fold superfamily protein	Type II genetic & trans-epigenetic
GH_A03G0282	A03:3523785	1.77607e-10	CG	AT5G41350	RING/U-box superfamily protein	Type II genetic & trans-epigenetic
GH_A03G0301	A03:3778791	9.91881e-17	CG	AT4G01370	MAP kinase 4	Type II genetic & trans-epigenetic
GH_A03G0341	A03:4356786	1.13094e-11	CG	AT2G30330	GCN5L1 family protein	Type II genetic & trans-epigenetic
GH_A03G0334	A03:4217260	1.43895e-07	CG	AT5G58380	SOS3-interacting protein 1	Type III epigenetic only
GH_A03G0362	A03:4670715	2.51702e-22	CG	AT1G07080	Thioredoxin superfamily protein	Type I genetic & cis-epigenetic
GH_A03G0370	A03:4768601	2.03548e-08	CG	AT2G30105	LRR/ubiquitin-like domain protein	Type III epigenetic only
GH_A03G0381	A03:4961734	2.47528e-17	CG	AT3G11110	RING/U-box superfamily protein	Type II genetic & trans-epigenetic
GH_A03G0384	A03:4996299	1.02781e-19	CG	AT1G07120	CHUP1-like protein	Type II genetic & trans-epigenetic
GH_A03G0453	A03:6201788	1.99401e-29	CG	AT5G21090	Leucine-rich repeat (LRR) family protein	Type I genetic & cis-epigenetic
GH_A03G0459	A03:6271249	2.39849e-12	CG	AT5G21060	Glyceraldehyde-3-phosphate dehydrogenase-like family protein	Type II genetic & trans-epigenetic
GH_A03G0460	A03:6292468	1.99634e-14	CG	AT3G45640	mitogen-activated protein kinase 3	Type I genetic & cis-epigenetic
GH_A03G0469	A03:6464142	1.97308e-45	CG	-	-	Type II genetic & trans-epigenetic
GH_A03G0484	A03:7132392	6.31579e-12	CG	AT5G02610	Ribosomal L29 family protein	Type I genetic & cis-epigenetic
GH_A03G0490	A03:7175956	8.12312e-10	CG	AT3G55280	ribosomal protein L23AB	Type II genetic & trans-epigenetic
GH_A03G0530	A03:8067037	4.841e-18	CG	AT3G53750	actin 3	Type II genetic & trans-epigenetic
GH_A03G0534	A03:8164613	8.43481e-10	CG	AT3G46560	Tim10/DDP family zinc finger protein	Type II genetic & trans-epigenetic
GH_A03G0580	A03:9105227	4.66915e-38	CG	AT5G59160	type one serine/threonine protein phosphatase 2	Type II genetic & trans-epigenetic
GH_A03G0642	A03:11423566	1.18146e-28	CG	AT5G53020	Ribonuclease P protein subunit P38-like protein	Type I genetic & cis-epigenetic
GH_A03G0658	A03:11892824	3.2548e-20	CG	AT5G63420	RNA-metabolising metallo-beta-lactamase family protein	Type III epigenetic only
GH_A03G0725	A03:14127766	4.8115e-10	CG	AT5G51190	Integrase-type DNA-binding superfamily protein	Type III epigenetic only
GH_A03G0834	A03:18512950	5.79286e-08	CG	AT5G61170	Ribosomal protein S19e family protein	Type III epigenetic only
GH_A03G0846	A03:18879659	1.76503e-12	CG	AT3G26850	histone-lysine N-methyltransferase	Type III epigenetic only
GH_A03G0999	A03:36406176	5.40303e-30	CG	AT4G20930	6-phosphogluconate dehydrogenase family protein	Type III epigenetic only
GH_A03G1203	A03:66437975	9.2533e-10	CG	AT1G14020	O-fucosyltransferase family protein	Type I genetic & cis-epigenetic
GH_A03G1210	A03:66559890	2.56126e-19	CG	AT1G13950	eukaryotic elongation factor 5A-1	Type I genetic & cis-epigenetic
GH_A03G1393	A03:85736248	6.10452e-10	CG	-	-	Type II genetic & trans-epigenetic
GH_A03G1420	A03:88157461	1.2153e-17	CG	AT2G01450	MAP kinase 17	Type I genetic & cis-epigenetic
GH_A03G1582	A03:96650982	1.50373e-16	CG	AT1G70560	tryptophan aminotransferase of Arabidopsis 1	Type II genetic & trans-epigenetic
GH_A03G1583	A03:96890708	4.24985e-34	CG	AT1G60770	Tetratricopeptide repeat (TPR)-like superfamily protein	Type I genetic & cis-epigenetic
GH_A03G1591	A03:97205553	8.91348e-11	CG	AT1G10660	transmembrane protein	Type I genetic & cis-epigenetic
GH_A03G1599	A03:97453167	1.58536e-45	CG	AT5G57040	Lactoylglutathione lyase / glyoxalase I family protein	Type I genetic & cis-epigenetic
GH_A03G1658	A03:99868082	6.53734e-16	CG	AT1G59900	pyruvate dehydrogenase complex E1 alpha subunit	Type I genetic & cis-epigenetic
GH_A03G1703	A03:101588269	4.56758e-09	CG	AT1G25375	Metallo-hydrolase/oxidoreductase superfamily protein	Type II genetic & trans-epigenetic
GH_A03G1794	A03:103925385	5.01878e-09	CG	AT2G20680	Glycosyl hydrolase superfamily protein	Type II genetic & trans-epigenetic
GH_A03G1842	A03:104903084	2.05441e-10	CG	AT4G03280	photosynthetic electron transfer C	Type I genetic & cis-epigenetic
GH_A03G1894	A03:105849414	2.49139e-20	CG	AT3G19950	RING/U-box superfamily protein	Type II genetic & trans-epigenetic
GH_A03G1923	A03:106251142	2.49648e-13	CG	AT5G08400	structural maintenance of chromosomes-like protein%2C putative (DUF3531)	Type III epigenetic only
GH_A03G2045	A03:108364145	9.04939e-14	CG	AT3G18890	NAD(P)-binding Rossmann-fold superfamily protein	Type II genetic & trans-epigenetic
GH_A03G2060	A03:108490676	1.15492e-09	CG	AT1G49960	Xanthine/uracil permease family protein	Type II genetic & trans-epigenetic
GH_A03G2211	A03:109947706	3.11034e-28	CG	AT4G39130	Dehydrin family protein	Type II genetic & trans-epigenetic
GH_A03G2223	A03:110043387	5.54326e-09	CG	AT4G39090	Papain family cysteine protease	Type III epigenetic only
GH_A03G2283	A03:110543222	1.48188e-13	CG	AT2G16700	actin depolymerizing factor 5	Type III epigenetic only
GH_A03G2286	A03:110554266	5.12285e-40	CG	AT5G66140	proteasome alpha subunit D2	Type III epigenetic only
GH_A03G2288	A03:110557625	2.11984e-10	CG	AT4G35000	ascorbate peroxidase 3	Type III epigenetic only
GH_A03G2325	A03:110775451	3.35921e-09	CG	AT5G22800	Alanyl-tRNA synthetase%2C class IIc	Type II genetic & trans-epigenetic
GH_A03G2433	A03:111446930	2.82122e-18	CG	AT4G05460	RNI-like superfamily protein	Type II genetic & trans-epigenetic
GH_A03G2444	A03:111510059	1.25662e-21	CG	AT2G35020	N-acetylglucosamine-1-phosphate uridylyltransferase 2	Type III epigenetic only
GH_A04G0027	A04:262311	3.17174e-13	CG	AT3G13230	RNA-binding KH domain-containing protein	Type III epigenetic only
GH_A04G0094	A04:1226544	1.00766e-24	CG	AT1G50590	RmlC-like cupins superfamily protein	Type III epigenetic only
GH_A04G0099	A04:1286284	6.762e-16	CG	AT5G55330	MBOAT (membrane bound O-acyl transferase) family protein	Type III epigenetic only
GH_A04G0103	A04:1324786	6.64562e-12	CG	AT5G55260	protein phosphatase X 2	Type III epigenetic only
GH_A04G0108	A04:1364584	2.9175e-09	CG	AT1G50640	ethylene responsive element binding factor 3	Type III epigenetic only
GH_A04G0115	A04:1474215	1.18391e-23	CG	AT5G55130	co-factor for nitrate%2C reductase and xanthine dehydrogenase 5	Type I genetic & cis-epigenetic
GH_A04G0139	A04:1686762	3.66932e-11	CG	AT4G26940	Galactosyltransferase family protein	Type III epigenetic only
GH_A04G0142	A04:1741427	3.05684e-11	CG	AT3G14470	NB-ARC domain-containing disease resistance protein	Type III epigenetic only
GH_A04G0241	A04:4498204	7.66527e-23	CG	AT5G11340	Acyl-CoA N-acyltransferases (NAT) superfamily protein	Type I genetic & cis-epigenetic
GH_A04G0242	A04:4515204	9.04392e-24	CG	AT5G11340	Acyl-CoA N-acyltransferases (NAT) superfamily protein	Type I genetic & cis-epigenetic
GH_A04G0243	A04:4553617	1.19757e-20	CG	AT5G11340	Acyl-CoA N-acyltransferases (NAT) superfamily protein	Type I genetic & cis-epigenetic
GH_A04G0272	A04:4890253	3.89934e-08	CG	AT1G52820	2-oxoglutarate (2OG) and Fe(II)-dependent oxygenase superfamily protein	Type I genetic & cis-epigenetic
GH_A04G0303	A04:5781816	5.34708e-08	CG	AT3G15360	thioredoxin M-type 4	Type II genetic & trans-epigenetic
GH_A04G0395	A04:7690469	1.42913e-08	CG	AT5G46020	28 kDa heat/acid-stable phosphoprotein-like protein	Type III epigenetic only
GH_A04G0426	A04:8927754	3.20777e-34	CG	-	-	Type I genetic & cis-epigenetic
GH_A04G0430	A04:9000443	1.36104e-14	CG	AT1G16670	Protein kinase superfamily protein	Type II genetic & trans-epigenetic
GH_A04G0494	A04:11430388	1.03269e-35	CG	-	-	Type I genetic & cis-epigenetic
GH_A04G0664	A04:31062210	6.27378e-11	CG	AT5G06680	spindle pole body component 98	Type III epigenetic only
GH_A04G0936	A04:68039424	2.37596e-25	CG	AT4G23940	FtsH extracellular protease family	Type III epigenetic only
GH_A04G1168	A04:78248816	4.73477e-09	CG	AT1G59700	glutathione S-transferase TAU 16	Type II genetic & trans-epigenetic
GH_A04G1200	A04:79715750	1.64346e-17	CG	-	-	Type II genetic & trans-epigenetic
GH_A04G1236	A04:80566399	7.0709e-10	CG	AT4G15800	ralf-like 33	Type III epigenetic only
GH_A04G1240	A04:80701628	1.29519e-08	CG	AT3G10330	Cyclin-like family protein	Type II genetic & trans-epigenetic
GH_A04G1253	A04:81104740	5.27014e-12	CG	AT4G03520	Thioredoxin superfamily protein	Type II genetic & trans-epigenetic
GH_A04G1289	A04:82095541	5.30122e-12	CG	AT1G50120	immunoglobulin	Type III epigenetic only
GH_A04G1324	A04:82747487	5.37275e-12	CG	-	-	Type III epigenetic only
GH_A04G1325	A04:82746357	1.55247e-12	CG	AT5G08380	alpha-galactosidase 1	Type II genetic & trans-epigenetic
GH_A04G1328	A04:82808119	3.25188e-08	CG	AT2G43090	Aconitase/3-isopropylmalate dehydratase protein	Type III epigenetic only
GH_A04G1377	A04:83501909	1.77058e-11	CG	AT5G64300	GTP cyclohydrolase II	Type II genetic & trans-epigenetic
GH_A04G1382	A04:83632395	1.20126e-09	CG	AT5G09550	GDP dissociation inhibitor family protein / Rab GTPase activator family protein	Type II genetic & trans-epigenetic
GH_A04G1406	A04:84141503	1.4418e-23	CG	AT4G36720	HVA22-like protein K	Type II genetic & trans-epigenetic
GH_A04G1429	A04:84440819	3.02655e-20	CG	AT5G59845	Gibberellin-regulated family protein	Type II genetic & trans-epigenetic
GH_A04G1478	A04:84943355	1.1509e-16	CG	AT2G21170	triosephosphate isomerase	Type III epigenetic only
GH_A04G1480	A04:84969314	9.08988e-17	CG	AT3G01130	ATP synthase E chain	Type II genetic & trans-epigenetic
GH_A04G1502	A04:85150092	1.94157e-08	CG	AT2G16920	ubiquitin-conjugating enzyme 23	Type III epigenetic only
GH_A04G1522	A04:85410260	1.84344e-08	CG	AT4G35260	isocitrate dehydrogenase 1	Type III epigenetic only
GH_A04G1523	A04:85425982	1.22877e-21	CG	AT2G17200	ubiquitin family protein	Type III epigenetic only
GH_A04G1526	A04:85449741	1.10471e-23	CG	AT1G43670	Inositol monophosphatase family protein	Type II genetic & trans-epigenetic
GH_A04G1557	A04:85765146	3.29337e-27	CG	AT1G58440	FAD/NAD(P)-binding oxidoreductase family protein	Type II genetic & trans-epigenetic
GH_A04G1687	A04:86916646	1.63386e-33	CG	AT1G27385	phosphoribosylformylglycinamidine synthase	Type III epigenetic only
GH_A04G1771	A04:87655852	9.06085e-35	CG	AT1G14270	CAAX amino terminal protease family protein	Type III epigenetic only
GH_A05G0109	A05:1195526	4.43524e-18	CG	AT5G25540	CTC-interacting domain 6	Type II genetic & trans-epigenetic
GH_A05G0208	A05:1959025	5.47413e-13	CG	AT5G19960	RNA-binding (RRM/RBD/RNP motifs) family protein	Type II genetic & trans-epigenetic
GH_A05G0259	A05:2502896	1.85428e-16	CG	AT2G40570	initiator tRNA phosphoribosyl transferase family protein	Type II genetic & trans-epigenetic
GH_A05G0304	A05:2927959	7.13287e-12	CG	AT5G56940	Ribosomal protein S16 family protein	Type I genetic & cis-epigenetic
GH_A05G0317	A05:3096884	6.43692e-08	CG	AT4G29810	MAP kinase kinase 2	Type II genetic & trans-epigenetic
GH_A05G0318	A05:3096846	7.75728e-28	CG	AT4G29820	homolog of CFIM-25	Type I genetic & cis-epigenetic
GH_A05G0336	A05:3271818	6.72341e-23	CG	AT5G20630	germin 3	Type I genetic & cis-epigenetic
GH_A05G0338	A05:3300523	3.89154e-18	CG	AT5G20630	germin 3	Type I genetic & cis-epigenetic
GH_A05G0366	A05:3461957	1.82899e-14	CG	AT3G43230	RING/FYVE/PHD-type zinc finger family protein	Type III epigenetic only
GH_A05G0394	A05:3733483	9.15898e-09	CG	AT1G62610	NAD(P)-binding Rossmann-fold superfamily protein	Type II genetic & trans-epigenetic
GH_A05G0396	A05:3733484	2.04588e-11	CG	AT5G35530	Ribosomal protein S3 family protein	Type II genetic & trans-epigenetic
GH_A05G0397	A05:3741059	1.65583e-08	CG	AT5G12080	mechanosensitive channel of small conductance-like 10	Type III epigenetic only
GH_A05G0442	A05:4122970	1.32835e-08	CG	AT4G32520	serine hydroxymethyltransferase 3	Type II genetic & trans-epigenetic
GH_A05G0498	A05:4576129	2.24448e-12	CG	AT4G32720	La protein 1	Type II genetic & trans-epigenetic
GH_A05G0501	A05:4601762	6.31295e-09	CG	AT5G25640	Rhomboid-related intramembrane serine protease family protein	Type I genetic & cis-epigenetic
GH_A05G0528	A05:4902703	1.49223e-20	CG	AT2G24280	alpha/beta-Hydrolases superfamily protein	Type I genetic & cis-epigenetic
GH_A05G0549	A05:5082744	9.03467e-11	CG	AT5G57940	cyclic nucleotide gated channel 5	Type III epigenetic only
GH_A05G0579	A05:5324520	6.24738e-09	CG	AT2G25280	AmmeMemoRadiSam system protein B	Type III epigenetic only
GH_A05G0598	A05:5454728	2.44942e-12	CG	AT2G25110	stromal cell-derived factor 2-like protein precursor	Type III epigenetic only
GH_A05G0613	A05:5589292	2.79243e-10	CG	AT5G25080	Sas10/Utp3/C1D family	Type III epigenetic only
GH_A05G0616	A05:5588083	1.6633e-08	CG	AT4G31860	Protein phosphatase 2C family protein	Type II genetic & trans-epigenetic
GH_A05G0668	A05:5999839	1.07995e-12	CG	AT4G31340	myosin heavy chain-like protein	Type II genetic & trans-epigenetic
GH_A05G0671	A05:6010165	1.11878e-15	CG	AT4G31300	N-terminal nucleophile aminohydrolases (Ntn hydrolases) superfamily protein	Type I genetic & cis-epigenetic
GH_A05G0713	A05:6410208	5.10208e-11	CG	AT3G21070	NAD kinase 1	Type III epigenetic only
GH_A05G0838	A05:7630095	4.12924e-30	CG	AT2G27600	AAA-type ATPase family protein	Type I genetic & cis-epigenetic
GH_A05G0839	A05:7620564	2.20981e-34	CG	AT2G27600	AAA-type ATPase family protein	Type I genetic & cis-epigenetic
GH_A05G0932	A05:8425459	7.27067e-23	CG	AT5G59180	DNA-directed RNA polymerase II	Type III epigenetic only
GH_A05G0936	A05:8446579	6.08752e-18	CG	AT1G07480	Transcription factor IIA%2C alpha/beta subunit	Type II genetic & trans-epigenetic
GH_A05G1010	A05:8983262	4.11399e-11	CG	AT4G22000	tyrosine sulfotransferase-like protein	Type III epigenetic only
GH_A05G1084	A05:9672080	6.438e-09	CG	AT3G51780	BCL-2-associated athanogene 4	Type II genetic & trans-epigenetic
GH_A05G1121	A05:10017767	2.27992e-12	CG	-	-	Type II genetic & trans-epigenetic
GH_A05G1128	A05:10105053	2.76622e-08	CG	AT1G30630	Coatomer epsilon subunit	Type II genetic & trans-epigenetic
GH_A05G1369	A05:12569136	6.33441e-32	CG	AT1G72990	beta-galactosidase 17	Type III epigenetic only
GH_A05G1460	A05:13400543	6.1551e-08	CG	AT1G04760	vesicle-associated membrane protein 726	Type III epigenetic only
GH_A05G1507	A05:13942692	2.80129e-12	CG	AT1G23465	Peptidase S24/S26A/S26B/S26C family protein	Type I genetic & cis-epigenetic
GH_A05G1561	A05:14612405	9.75949e-10	CG	AT1G26480	general regulatory factor 12	Type II genetic & trans-epigenetic
GH_A05G1604	A05:15040038	7.06348e-09	CG	AT2G33845	Nucleic acid-binding%2C OB-fold-like protein	Type II genetic & trans-epigenetic
GH_A05G1646	A05:15533708	6.43018e-12	CG	AT1G61250	secretory carrier 3	Type III epigenetic only
GH_A05G1683	A05:15945945	6.2126e-26	CG	AT4G05180	photosystem II subunit Q-2	Type I genetic & cis-epigenetic
GH_A05G1713	A05:16213211	1.35819e-09	CG	AT1G05170	Galactosyltransferase family protein	Type II genetic & trans-epigenetic
GH_A05G1761	A05:16539801	2.20683e-15	CG	AT4G17230	SCARECROW-like 13	Type III epigenetic only
GH_A05G1934	A05:18371599	5.88219e-10	CG	AT1G47330	methyltransferase%2C putative (DUF21)	Type II genetic & trans-epigenetic
GH_A05G1935	A05:18376350	9.91455e-12	CG	AT1G19430	S-adenosyl-L-methionine-dependent methyltransferases superfamily protein	Type II genetic & trans-epigenetic
GH_A05G1957	A05:18540641	7.36444e-16	CG	AT1G47750	peroxin 11A	Type II genetic & trans-epigenetic
GH_A05G2171	A05:20876093	5.52168e-08	CG	AT5G64430	Octicosapeptide/Phox/Bem1p family protein	Type III epigenetic only
GH_A05G2183	A05:21079638	1.05398e-27	CG	AT1G70320	ubiquitin-protein ligase 2	Type II genetic & trans-epigenetic
GH_A05G2184	A05:21079638	3.66223e-27	CG	AT1G70320	ubiquitin-protein ligase 2	Type II genetic & trans-epigenetic
GH_A05G2185	A05:21079638	6.14885e-25	CG	AT1G55860	LOW protein: E3 ubiquitin ligase-like protein	Type I genetic & cis-epigenetic
GH_A05G2193	A05:21173828	1.83437e-08	CG	AT4G24520	P450 reductase 1	Type II genetic & trans-epigenetic
GH_A05G2210	A05:21381029	9.36899e-11	CG	AT2G33740	Nitrogen regulatory PII-like%2C alpha/beta	Type I genetic & cis-epigenetic
GH_A05G2214	A05:21415393	2.18191e-09	CG	AT1G02070	zinc ion-binding protein	Type I genetic & cis-epigenetic
GH_A05G2216	A05:21439873	2.2886e-10	CG	AT1G28200	FH interacting protein 1	Type II genetic & trans-epigenetic
GH_A05G2251	A05:21772998	8.78269e-12	CG	AT5G64260	EXORDIUM like 2	Type II genetic & trans-epigenetic
GH_A05G2262	A05:21914180	2.11754e-12	CG	AT1G34750	Protein phosphatase 2C family protein	Type II genetic & trans-epigenetic
GH_A05G2264	A05:21957833	2.47673e-17	CG	AT4G08920	cryptochrome 1	Type II genetic & trans-epigenetic
GH_A05G2270	A05:22035410	3.97701e-09	CG	AT1G78170	E3 ubiquitin-protein ligase	Type I genetic & cis-epigenetic
GH_A05G2329	A05:22974260	1.58127e-09	CG	AT4G08230	glycine-rich protein	Type II genetic & trans-epigenetic
GH_A05G2353	A05:23188795	1.11878e-11	CG	AT1G44446	Pheophorbide a oxygenase family protein with Rieske 2Fe-2S domain-containing protein	Type III epigenetic only
GH_A05G2365	A05:23372283	3.58736e-08	CG	AT1G11040	HSP40/DnaJ peptide-binding protein	Type II genetic & trans-epigenetic
GH_A05G2375	A05:23457056	4.89742e-10	CG	AT3G24590	plastidic type i signal peptidase 1	Type II genetic & trans-epigenetic
GH_A05G2400	A05:23952653	1.54926e-25	CG	AT1G21380	Target of Myb protein 1	Type I genetic & cis-epigenetic
GH_A05G2416	A05:24339036	7.39976e-09	CG	AT5G42240	serine carboxypeptidase-like 42	Type II genetic & trans-epigenetic
GH_A05G2425	A05:24484986	5.43966e-20	CG	AT1G21320	nucleic acid/nucleotide binding protein	Type III epigenetic only
GH_A05G2427	A05:24500370	5.80645e-10	CG	AT2G17700	ACT-like protein tyrosine kinase family protein	Type III epigenetic only
GH_A05G2530	A05:26412379	3.32588e-18	CG	AT4G08900	arginase	Type III epigenetic only
GH_A05G2568	A05:27036911	1.10592e-12	CG	AT3G51300	RHO-related protein from plants 1	Type II genetic & trans-epigenetic
GH_A05G2672	A05:28670089	1.14766e-22	CG	AT1G28390	Protein kinase superfamily protein	Type III epigenetic only
GH_A05G2690	A05:29009554	4.0522e-10	CG	AT1G35830	VQ motif-containing protein	Type III epigenetic only
GH_A05G2763	A05:30565617	7.35579e-10	CG	AT4G25980	peroxidase superfamily protein	Type II genetic & trans-epigenetic
GH_A05G2797	A05:31259270	1.71046e-09	CG	-	-	Type I genetic & cis-epigenetic
GH_A05G2845	A05:32219185	1.8516e-10	CG	AT1G08315	ARM repeat superfamily protein	Type II genetic & trans-epigenetic
GH_A05G2869	A05:33295760	4.17214e-08	CG	-	-	Type II genetic & trans-epigenetic
GH_A05G2914	A05:34481247	4.61522e-09	CG	AT5G04360	limit dextrinase	Type II genetic & trans-epigenetic
GH_A05G2916	A05:34509695	1.01035e-10	CG	AT5G24460	RING-H2 zinc finger protein	Type I genetic & cis-epigenetic
GH_A05G3025	A05:37846008	4.42965e-08	CG	AT3G14460	LRR and NB-ARC domains-containing disease resistance protein	Type III epigenetic only
GH_A05G3026	A05:37846008	7.97804e-13	CG	AT3G14470	NB-ARC domain-containing disease resistance protein	Type III epigenetic only
GH_A05G3034	A05:37986994	1.13676e-09	CG	AT5G13510	Ribosomal protein L10 family protein	Type III epigenetic only
GH_A05G3046	A05:38216223	4.76987e-11	CG	AT2G39450	Cation efflux family protein	Type II genetic & trans-epigenetic
GH_A05G3101	A05:41036747	8.7238e-21	CG	AT3G55740	proline transporter 2	Type II genetic & trans-epigenetic
GH_A05G3125	A05:42416013	6.07971e-12	CG	-	-	Type II genetic & trans-epigenetic
GH_A05G3379	A05:72635426	5.8061e-11	CG	AT1G27050	homeobox leucine zipper protein	Type II genetic & trans-epigenetic
GH_A05G3620	A05:88557765	3.70489e-09	CG	AT5G57670	Protein kinase superfamily protein	Type II genetic & trans-epigenetic
GH_A05G3665	A05:96380322	1.07013e-10	CG	AT5G05990	Mitochondrial glycoprotein family protein	Type I genetic & cis-epigenetic
GH_A05G3670	A05:96532820	5.56005e-09	CG	AT3G11410	protein phosphatase 2CA	Type II genetic & trans-epigenetic
GH_A05G3690	A05:97062302	1.23765e-13	CG	AT3G12110	actin-11	Type I genetic & cis-epigenetic
GH_A05G3722	A05:97689535	1.30204e-11	CG	AT2G39360	Protein kinase superfamily protein	Type II genetic & trans-epigenetic
GH_A05G3765	A05:99047131	1.01415e-18	CG	AT1G10657	transmembrane protein	Type II genetic & trans-epigenetic
GH_A05G3766	A05:99085164	1.91048e-11	CG	AT3G01550	phosphoenolpyruvate (pep)/phosphate translocator 2	Type II genetic & trans-epigenetic
GH_A05G3791	A05:99580316	6.127e-18	CG	AT5G14790	ARM repeat superfamily protein	Type I genetic & cis-epigenetic
GH_A05G3803	A05:99786484	7.18072e-28	CG	AT4G30210	P450 reductase 2	Type I genetic & cis-epigenetic
GH_A05G3818	A05:100169685	4.97729e-09	CG	AT3G28340	galacturonosyltransferase-like 10	Type II genetic & trans-epigenetic
GH_A05G3826	A05:100614369	5.90921e-40	CG	-	-	Type I genetic & cis-epigenetic
GH_A05G3828	A05:100659101	1.34876e-10	CG	AT5G08710	Regulator of chromosome condensation (RCC1) family protein	Type II genetic & trans-epigenetic
GH_A05G3897	A05:102262012	1.42958e-14	CG	AT5G39410	Saccharopine dehydrogenase	Type III epigenetic only
GH_A05G3906	A05:102364062	4.48417e-16	CG	AT5G39380	Plant calmodulin-binding protein-like protein	Type II genetic & trans-epigenetic
GH_A05G4008	A05:105008074	6.11701e-16	CG	AT1G30540	Actin-like ATPase superfamily protein	Type II genetic & trans-epigenetic
GH_A05G4027	A05:105371857	8.74853e-09	CG	AT4G34240	aldehyde dehydrogenase 3I1	Type III epigenetic only
GH_A05G4048	A05:105797700	6.9686e-10	CG	AT1G31130	polyadenylate-binding protein 1-B-binding protein	Type II genetic & trans-epigenetic
GH_A05G4153	A05:107573529	2.31779e-34	CG	-	-	Type III epigenetic only
GH_A05G4171	A05:107953783	2.36519e-09	CG	AT4G39490	cytochrome P450%2C family 96%2C subfamily A%2C polypeptide 10	Type II genetic & trans-epigenetic
GH_A05G4178	A05:108137129	6.56847e-10	CG	AT5G04990	SAD1/UNC-84 domain protein 1	Type II genetic & trans-epigenetic
GH_A05G4203	A05:108661479	1.72429e-19	CG	AT3G27890	NADPH:quinone oxidoreductase	Type II genetic & trans-epigenetic
GH_A05G4206	A05:108716909	5.98736e-38	CG	AT1G50480	10-formyltetrahydrofolate synthetase	Type I genetic & cis-epigenetic
GH_A05G4212	A05:108843030	4.95242e-23	CG	AT1G79600	Protein kinase superfamily protein	Type II genetic & trans-epigenetic
GH_A05G4218	A05:108900256	4.2032e-63	CG	AT5G14050	Transducin/WD40 repeat-like superfamily protein	Type II genetic & trans-epigenetic
GH_A05G4247	A05:109286668	3.10541e-50	CG	AT1G26910	Ribosomal protein L16p/L10e family protein	Type II genetic & trans-epigenetic
GH_A05G4250	A05:109307670	1.43624e-42	CG	AT3G10850	Metallo-hydrolase/oxidoreductase superfamily protein	Type II genetic & trans-epigenetic
GH_A05G4255	A05:109404100	2.18831e-18	CG	AT2G40935	PLAC8 family protein	Type II genetic & trans-epigenetic
GH_A05G4256	A05:109405143	8.80664e-10	CG	AT5G36880	acetyl-CoA synthetase	Type II genetic & trans-epigenetic
GH_A05G4262	A05:109509208	4.30155e-09	CG	AT1G54210	Ubiquitin-like superfamily protein	Type II genetic & trans-epigenetic
GH_A05G4273	A05:109634470	3.71872e-12	CG	AT2G26200	S-adenosyl-L-methionine-dependent methyltransferases superfamily protein	Type III epigenetic only
GH_A05G4306	A05:109972125	2.03899e-08	CG	AT5G26667	P-loop containing nucleoside triphosphate hydrolases superfamily protein	Type III epigenetic only
GH_A05G4327	A05:110172292	4.15821e-08	CG	AT1G26750	hypothetical protein	Type II genetic & trans-epigenetic
GH_A05G4330	A05:110199160	3.37971e-30	CG	AT2G27490	dephospho-CoA kinase family	Type I genetic & cis-epigenetic
GH_A06G0005	A06:47053	6.16141e-08	CG	AT1G20430	hypothetical protein	Type I genetic & cis-epigenetic
GH_A06G0012	A06:104672	8.5597e-20	CG	AT1G20225	Thioredoxin superfamily protein	Type I genetic & cis-epigenetic
GH_A06G0229	A06:2342163	4.74799e-08	CG	AT4G24230	acyl-CoA-binding domain 3	Type III epigenetic only
GH_A06G0243	A06:2518883	1.84673e-13	CG	AT5G22370	P-loop containing nucleoside triphosphate hydrolases superfamily protein	Type III epigenetic only
GH_A06G0283	A06:2947512	1.39297e-15	CG	-	-	Type II genetic & trans-epigenetic
GH_A06G0333	A06:3882861	1.52933e-08	CG	AT1G09740	Adenine nucleotide alpha hydrolases-like superfamily protein	Type III epigenetic only
GH_A06G0344	A06:4073894	4.72637e-09	CG	AT4G14600	Target SNARE coiled-coil domain protein	Type III epigenetic only
GH_A06G0349	A06:4122703	4.95702e-17	CG	AT5G65380	MATE efflux family protein	Type III epigenetic only
GH_A06G0360	A06:4240753	7.63188e-10	CG	AT4G09010	ascorbate peroxidase 4	Type II genetic & trans-epigenetic
GH_A06G0365	A06:4317596	1.19782e-08	CG	AT1G78300	general regulatory factor 2	Type II genetic & trans-epigenetic
GH_A06G0482	A06:7032910	5.69625e-13	CG	-	-	Type I genetic & cis-epigenetic
GH_A06G0483	A06:7046840	9.30473e-40	CG	AT4G19870	Galactose oxidase/kelch repeat superfamily protein	Type I genetic & cis-epigenetic
GH_A06G0484	A06:7068972	6.32024e-36	CG	AT4G19870	Galactose oxidase/kelch repeat superfamily protein	Type I genetic & cis-epigenetic
GH_A06G0568	A06:8940806	4.40697e-13	CG	AT1G15690	Inorganic H pyrophosphatase family protein	Type II genetic & trans-epigenetic
GH_A06G0624	A06:10538448	2.69777e-08	CG	AT5G20060	alpha/beta-Hydrolases superfamily protein	Type II genetic & trans-epigenetic
GH_A06G0701	A06:15199982	1.77634e-13	CG	AT5G19570	transmembrane protein	Type II genetic & trans-epigenetic
GH_A06G0703	A06:15249976	2.59347e-09	CG	AT1G67280	Glyoxalase/Bleomycin resistance protein/Dioxygenase superfamily protein	Type II genetic & trans-epigenetic
GH_A06G0720	A06:15676017	4.51854e-20	CG	AT2G19950	golgin Putative 1	Type II genetic & trans-epigenetic
GH_A06G0812	A06:18591791	2.03602e-15	CG	AT5G20610	EEIG1/EHBP1 protein amino-terminal domain protein	Type I genetic & cis-epigenetic
GH_A06G0932	A06:27786213	3.54096e-08	CG	AT5G26160	light-independent protochlorophyllide reductase subunit	Type II genetic & trans-epigenetic
GH_A06G1014	A06:32723724	7.70591e-14	CG	AT5G42905	Polynucleotidyl transferase%2C ribonuclease H-like superfamily protein	Type II genetic & trans-epigenetic
GH_A06G1016	A06:32891632	4.83172e-09	CG	AT1G67280	Glyoxalase/Bleomycin resistance protein/Dioxygenase superfamily protein	Type II genetic & trans-epigenetic
GH_A06G1019	A06:32933660	3.60281e-09	CG	AT5G25770	alpha/beta-Hydrolases superfamily protein	Type II genetic & trans-epigenetic
GH_A06G1022	A06:32967717	2.40117e-16	CG	AT1G55205	hypothetical protein	Type I genetic & cis-epigenetic
GH_A06G1023	A06:32967717	4.83821e-36	CG	AT4G32760	ENTH/VHS/GAT family protein	Type I genetic & cis-epigenetic
GH_A06G1085	A06:37552693	1.98093e-18	CG	AT5G34850	purple acid phosphatase 26	Type III epigenetic only
GH_A06G1323	A06:43647470	1.16763e-18	CG	-	-	Type II genetic & trans-epigenetic
GH_A06G1280	A06:70855434	4.53974e-27	CG	AT2G42190	rho GTPase-activating gacO-like protein	Type II genetic & trans-epigenetic
GH_A06G1547	A06:104008131	2.09895e-14	CG	AT1G08220	ATPase complex subunit	Type II genetic & trans-epigenetic
GH_A06G1608	A06:108822030	5.79341e-16	CG	AT2G34590	Transketolase family protein	Type II genetic & trans-epigenetic
GH_A06G1638	A06:110162659	1.21044e-18	CG	AT2G46230	PIN domain-like family protein	Type I genetic & cis-epigenetic
GH_A06G1651	A06:110945727	1.07934e-29	CG	AT5G45030	Trypsin family protein	Type I genetic & cis-epigenetic
GH_A06G1656	A06:111168822	1.18475e-08	CG	AT1G79660	ephrin-A3 protein	Type II genetic & trans-epigenetic
GH_A06G1658	A06:111205558	2.21071e-08	CG	AT1G79650	Rad23 UV excision repair protein family	Type III epigenetic only
GH_A06G1679	A06:112995378	1.37941e-38	CG	AT1G54100	aldehyde dehydrogenase 7B4	Type I genetic & cis-epigenetic
GH_A06G1694	A06:114200384	4.92988e-08	CG	AT4G23180	cysteine-rich RLK (RECEPTOR-like protein kinase) 10	Type II genetic & trans-epigenetic
GH_A06G1696	A06:114221007	2.82652e-21	CG	AT4G05200	cysteine-rich RLK (RECEPTOR-like protein kinase) 25	Type I genetic & cis-epigenetic
GH_A06G1701	A06:114306179	1.59832e-11	CG	AT4G21215	transmembrane protein	Type II genetic & trans-epigenetic
GH_A06G1702	A06:114296239	5.00726e-08	CG	AT4G21210	PPDK regulatory protein	Type II genetic & trans-epigenetic
GH_A06G1720	A06:115420472	1.89074e-27	CG	AT4G21780	hypothetical protein	Type II genetic & trans-epigenetic
GH_A06G1721	A06:115419934	1.51965e-33	CG	AT3G20530	Protein kinase superfamily protein	Type II genetic & trans-epigenetic
GH_A06G1737	A06:115774709	2.82458e-19	CG	AT1G62250	orotidine 5'-phosphate decarboxylase	Type II genetic & trans-epigenetic
GH_A06G1795	A06:117502158	2.43857e-25	CG	AT1G10000	Ribonuclease H-like superfamily protein	Type I genetic & cis-epigenetic
GH_A06G1796	A06:117519555	3.68238e-08	CG	AT4G16490	ARM repeat superfamily protein	Type II genetic & trans-epigenetic
GH_A06G1819	A06:117956582	1.78472e-23	CG	AT4G16370	oligopeptide transporter	Type II genetic & trans-epigenetic
GH_A06G1866	A06:119293372	3.56966e-12	CG	AT5G05480	Peptide-N4-(N-acetyl-beta-glucosaminyl)asparagine amidase A protein	Type II genetic & trans-epigenetic
GH_A06G1876	A06:119452853	4.7941e-08	CG	AT5G05610	alfin-like 1	Type II genetic & trans-epigenetic
GH_A06G1884	A06:119515143	4.20635e-09	CG	AT3G08510	phospholipase C 2	Type I genetic & cis-epigenetic
GH_A06G1894	A06:119753151	1.68823e-09	CG	AT4G00430	plasma membrane intrinsic protein 1%3B4	Type III epigenetic only
GH_A06G1937	A06:120624894	5.42595e-08	CG	AT5G60390	GTP binding Elongation factor Tu family protein	Type II genetic & trans-epigenetic
GH_A06G1992	A06:121768188	1.21243e-16	CG	AT3G49601	pre-mRNA-splicing factor	Type II genetic & trans-epigenetic
GH_A06G2002	A06:121884978	2.38141e-08	CG	AT4G16444	tail-anchored protein insertion receptor WRB-like protein	Type III epigenetic only
GH_A06G2026	A06:122205893	5.81313e-14	CG	-	-	Type III epigenetic only
GH_A06G2052	A06:122718595	2.92895e-21	CG	AT5G57655	xylose isomerase family protein	Type I genetic & cis-epigenetic
GH_A06G2079	A06:123205068	3.08185e-24	CG	-	-	Type III epigenetic only
GH_A06G2110	A06:123981829	8.85431e-09	CG	AT2G11890	adenylate cyclase	Type III epigenetic only
GH_A06G2120	A06:124049862	1.40589e-45	CG	AT4G32250	Protein kinase superfamily protein	Type II genetic & trans-epigenetic
GH_A06G2130	A06:124118958	2.51161e-14	CG	AT1G12280	LRR and NB-ARC domains-containing disease resistance protein	Type III epigenetic only
GH_A06G2139	A06:124151102	3.7792e-24	CG	AT1G12290	Disease resistance protein (CC-NBS-LRR class) family	Type III epigenetic only
GH_A06G2189	A06:124774246	9.44743e-11	CG	AT3G13772	transmembrane nine 7	Type II genetic & trans-epigenetic
GH_A06G2193	A06:124784276	3.57606e-14	CG	AT1G17620	Late embryogenesis abundant (LEA) hydroxyproline-rich glycoprotein family	Type II genetic & trans-epigenetic
GH_A06G2203	A06:124898972	4.72622e-09	CG	AT5G63020	Disease resistance protein (CC-NBS-LRR class) family	Type II genetic & trans-epigenetic
GH_A07G0031	A07:315499	3.1504e-19	CG	AT1G08510	fatty acyl-ACP thioesterases B	Type II genetic & trans-epigenetic
GH_A07G0201	A07:2023629	1.617e-12	CG	AT2G26340	hypothetical protein	Type II genetic & trans-epigenetic
GH_A07G0211	A07:2160812	2.87796e-16	CG	AT3G13980	SKI/DACH domain protein	Type III epigenetic only
GH_A07G0232	A07:2340432	1.30566e-14	CG	AT5G11850	Protein kinase superfamily protein	Type III epigenetic only
GH_A07G0240	A07:2400971	4.80592e-10	CG	AT4G32940	gamma vacuolar processing enzyme	Type III epigenetic only
GH_A07G0403	A07:4125427	3.68244e-08	CG	AT5G20120	testis- and ovary-specific PAZ domain protein	Type II genetic & trans-epigenetic
GH_A07G0451	A07:4815795	7.17018e-12	CG	AT2G44710	RNA-binding (RRM/RBD/RNP motifs) family protein	Type II genetic & trans-epigenetic
GH_A07G0481	A07:5097269	3.09211e-08	CG	AT5G62410	structural maintenance of chromosomes 2	Type II genetic & trans-epigenetic
GH_A07G0681	A07:7871166	2.97502e-32	CG	AT1G68090	annexin 5	Type I genetic & cis-epigenetic
GH_A07G0694	A07:8144267	9.66663e-10	CG	AT1G63800	ubiquitin-conjugating enzyme 5	Type I genetic & cis-epigenetic
GH_A07G0712	A07:8360834	6.88308e-11	CG	AT5G63050	embryo defective 2759	Type III epigenetic only
GH_A07G0728	A07:8587032	1.31166e-10	CG	-	-	Type I genetic & cis-epigenetic
GH_A07G0763	A07:9104197	2.66301e-14	CG	AT1G18640	3-phosphoserine phosphatase	Type II genetic & trans-epigenetic
GH_A07G0771	A07:9194023	3.4775e-10	CG	AT5G61240	Leucine-rich repeat (LRR) family protein	Type III epigenetic only
GH_A07G0831	A07:10406808	4.28225e-09	CG	AT1G71090	Auxin efflux carrier family protein	Type II genetic & trans-epigenetic
GH_A07G0833	A07:10436937	9.88105e-30	CG	AT5G59440	P-loop containing nucleoside triphosphate hydrolases superfamily protein	Type I genetic & cis-epigenetic
GH_A07G0860	A07:11191140	1.93547e-08	CG	AT1G14900	high mobility group A	Type I genetic & cis-epigenetic
GH_A07G0942	A07:13602518	4.04807e-08	CG	AT2G04550	indole-3-butyric acid response 5	Type III epigenetic only
GH_A07G0966	A07:14159097	2.67288e-10	CG	AT5G48170	F-box family protein	Type III epigenetic only
GH_A07G0997	A07:14568753	1.55604e-10	CG	AT3G07510	maternal effect embryo arrest protein	Type II genetic & trans-epigenetic
GH_A07G1012	A07:14701333	1.01805e-16	CG	AT4G13010	Oxidoreductase%2C zinc-binding dehydrogenase family protein	Type II genetic & trans-epigenetic
GH_A07G1023	A07:14937174	4.89634e-13	CG	AT1G08845	Ribosomal L18p/L5e family protein	Type II genetic & trans-epigenetic
GH_A07G1216	A07:19841149	6.15087e-19	CG	AT5G22300	nitrilase 4	Type I genetic & cis-epigenetic
GH_A07G1264	A07:21209847	3.64312e-11	CG	AT3G61220	NAD(P)-binding Rossmann-fold superfamily protein	Type III epigenetic only
GH_A07G1329	A07:23368674	4.04767e-09	CG	AT1G68820	Transmembrane Fragile-X-F-associated protein	Type II genetic & trans-epigenetic
GH_A07G1389	A07:25650588	5.37929e-13	CG	AT2G47440	Tetratricopeptide repeat (TPR)-like superfamily protein	Type II genetic & trans-epigenetic
GH_A07G1417	A07:26222666	4.76785e-27	CG	AT4G01880	methyltransferase	Type II genetic & trans-epigenetic
GH_A07G1443	A07:27072411	1.49e-14	CG	AT4G01575	serine protease inhibitor%2C Kazal-type family protein	Type III epigenetic only
GH_A07G1669	A07:39940214	2.08436e-08	CG	AT5G43940	GroES-like zinc-binding dehydrogenase family protein	Type II genetic & trans-epigenetic
GH_A07G1693	A07:43261024	1.92643e-15	CG	AT3G24715	kinase superfamily with octicosapeptide/Phox/Bem1p domain-containing protein	Type II genetic & trans-epigenetic
GH_A07G2026	A07:82300891	1.33679e-11	CG	-	-	Type III epigenetic only
GH_A07G2091	A07:85493717	1.10471e-46	CG	-	-	Type I genetic & cis-epigenetic
GH_A07G2141	A07:87671318	2.46383e-12	CG	AT2G04550	indole-3-butyric acid response 5	Type I genetic & cis-epigenetic
GH_A07G2180	A07:89226669	7.83806e-16	CG	AT3G13130	transmembrane protein	Type II genetic & trans-epigenetic
GH_A07G2300	A07:92026151	2.98167e-22	CG	AT4G28706	pfkB-like carbohydrate kinase family protein	Type III epigenetic only
GH_A07G2367	A07:93053954	6.86167e-14	CG	AT1G06780	galacturonosyltransferase 6	Type III epigenetic only
GH_A07G2387	A07:93278569	1.15809e-09	CG	AT3G58170	BET1P/SFT1P-like protein 14A	Type II genetic & trans-epigenetic
GH_A07G2424	A07:93795701	2.63269e-08	CG	AT2G20430	ROP-interactive CRIB motif-containing protein 6	Type II genetic & trans-epigenetic
GH_A07G2464	A07:94515012	4.83341e-13	CG	AT3G28210	zinc finger (AN1-like) family protein	Type III epigenetic only
GH_A07G2483	A07:94769690	1.07696e-08	CG	AT1G23800	aldehyde dehydrogenase 2B7	Type III epigenetic only
GH_A07G2487	A07:94810403	2.46952e-11	CG	AT5G40300	Uncharacterized protein family (UPF0497)	Type III epigenetic only
GH_A07G2492	A07:94870711	3.82031e-08	CG	AT3G16520	UDP-glucosyl transferase 88A1	Type II genetic & trans-epigenetic
GH_A07G2501	A07:94990275	1.04645e-13	CG	AT3G27870	ATPase E1-E2 type family protein / haloacid dehalogenase-like hydrolase family protein	Type II genetic & trans-epigenetic
GH_A07G2558	A07:95695893	2.05283e-09	CG	AT5G40760	glucose-6-phosphate dehydrogenase 6	Type III epigenetic only
GH_A08G0021	A08:139780	3.88709e-10	CG	AT5G59190	subtilase family protein	Type II genetic & trans-epigenetic
GH_A08G0085	A08:634615	2.56839e-09	CG	AT2G27600	AAA-type ATPase family protein	Type III epigenetic only
GH_A08G0099	A08:710664	2.48321e-10	CG	AT5G22360	vesicle-associated membrane protein 714	Type III epigenetic only
GH_A08G0153	A08:1229102	3.76789e-14	CG	AT1G55260	Bifunctional inhibitor/lipid-transfer protein/seed storage 2S albumin superfamily protein	Type III epigenetic only
GH_A08G0188	A08:1572539	1.50331e-24	CG	-	-	Type II genetic & trans-epigenetic
GH_A08G0189	A08:1572539	3.22302e-09	CG	AT5G56310	Pentatricopeptide repeat (PPR) superfamily protein	Type II genetic & trans-epigenetic
GH_A08G0215	A08:1886825	3.51747e-19	CG	-	-	Type I genetic & cis-epigenetic
GH_A08G0231	A08:2124703	1.33192e-15	CG	AT5G57330	Galactose mutarotase-like superfamily protein	Type III epigenetic only
GH_A08G0236	A08:2172457	3.29457e-28	CG	AT2G18910	hydroxyproline-rich glycoprotein family protein	Type III epigenetic only
GH_A08G0243	A08:2243128	1.6215e-13	CG	AT4G27100	Ypt/Rab-GAP domain of gyp1p superfamily protein	Type II genetic & trans-epigenetic
GH_A08G0458	A08:5108179	1.8085e-30	CG	AT4G02210	Myb/SANT-like DNA-binding domain protein	Type I genetic & cis-epigenetic
GH_A08G0499	A08:5740656	2.68854e-39	CG	AT4G14230	CBS domain protein with a domain protein (DUF21)	Type II genetic & trans-epigenetic
GH_A08G0503	A08:5767626	1.53102e-09	CG	AT1G03070	Bax inhibitor-1 family protein	Type II genetic & trans-epigenetic
GH_A08G0509	A08:5861709	1.03251e-11	CG	AT4G02580	NADH-ubiquinone oxidoreductase 24 kDa subunit	Type II genetic & trans-epigenetic
GH_A08G0623	A08:8001750	2.00486e-15	CG	AT3G60220	TOXICOS EN LEVADURA 4	Type II genetic & trans-epigenetic
GH_A08G0627	A08:8030683	2.78648e-08	CG	AT2G44670	senescence-associated family protein (DUF581)	Type II genetic & trans-epigenetic
GH_A08G0676	A08:9178876	6.56947e-18	CG	AT1G06730	pfkB-like carbohydrate kinase family protein	Type III epigenetic only
GH_A08G0853	A08:18697967	5.22551e-26	CG	AT1G73380	hypothetical protein	Type II genetic & trans-epigenetic
GH_A08G0884	A08:22387228	3.82405e-14	CG	AT5G24710	Transducin/WD40 repeat-like superfamily protein	Type II genetic & trans-epigenetic
GH_A08G0886	A08:22641949	1.72672e-09	CG	AT4G28400	Protein phosphatase 2C family protein	Type III epigenetic only
GH_A08G0889	A08:23349466	1.25989e-42	CG	AT5G56350	Pyruvate kinase family protein	Type II genetic & trans-epigenetic
GH_A08G0896	A08:24243789	8.458e-36	CG	AT1G05070	transmembrane protein%2C putative (DUF1068)	Type III epigenetic only
GH_A08G0950	A08:32596824	2.82625e-47	CG	-	-	Type II genetic & trans-epigenetic
GH_A08G0967	A08:36214962	2.2397e-14	CG	AT2G24765	ADP-ribosylation factor 3	Type III epigenetic only
GH_A08G1000	A08:41870324	3.0704e-08	CG	AT4G10650	P-loop containing nucleoside triphosphate hydrolases superfamily protein	Type III epigenetic only
GH_A08G1036	A08:45855705	5.16295e-08	CG	AT2G23810	tetraspanin8	Type II genetic & trans-epigenetic
GH_A08G1121	A08:60061611	1.94604e-14	CG	AT4G32530	ATPase%2C F0/V0 complex%2C subunit C protein	Type II genetic & trans-epigenetic
GH_A08G1150	A08:63659799	1.32902e-08	CG	AT1G64300	Protein kinase family protein	Type III epigenetic only
GH_A08G1153	A08:63753372	4.48447e-10	CG	AT1G40087	Plant transposase (Ptta/En/Spm family)	Type III epigenetic only
GH_A08G1181	A08:69621732	1.45539e-15	CG	AT5G53530	vacuolar protein sorting 26A	Type III epigenetic only
GH_A08G1193	A08:72062449	2.16383e-13	CG	AT1G40087	Plant transposase (Ptta/En/Spm family)	Type III epigenetic only
GH_A08G1206	A08:74072650	3.24588e-10	CG	AT5G52180	transmembrane protein 161AB protein	Type II genetic & trans-epigenetic
GH_A08G1212	A08:74967946	5.34744e-13	CG	AT4G25550	Cleavage/polyadenylation specificity factor%2C 25kDa subunit	Type II genetic & trans-epigenetic
GH_A08G1217	A08:75227725	1.08315e-16	CG	AT4G20850	tripeptidyl peptidase ii	Type III epigenetic only
GH_A08G1223	A08:75948400	5.22267e-08	CG	AT4G25630	fibrillarin 2	Type II genetic & trans-epigenetic
GH_A08G1251	A08:78604651	4.09432e-31	CG	AT1G64550	general control non-repressible 3	Type II genetic & trans-epigenetic
GH_A08G1286	A08:83895595	3.20657e-17	CG	AT1G32900	UDP-Glycosyltransferase superfamily protein	Type I genetic & cis-epigenetic
GH_A08G1288	A08:84168623	6.55282e-31	CG	AT3G58810	metal tolerance protein A2	Type I genetic & cis-epigenetic
GH_A08G1360	A08:90525014	6.95642e-14	CG	AT2G30900	TRICHOME BIREFRINGENCE-LIKE 43	Type III epigenetic only
GH_A08G1430	A08:93910706	4.09785e-15	CG	AT2G16760	Calcium-dependent phosphotriesterase superfamily protein	Type II genetic & trans-epigenetic
GH_A08G1442	A08:94183657	2.40298e-10	CG	AT2G01050	zinc ion binding / nucleic acid binding protein	Type II genetic & trans-epigenetic
GH_A08G1443	A08:94189056	4.88767e-18	CG	-	-	Type II genetic & trans-epigenetic
GH_A08G1539	A08:101807690	1.3306e-10	CG	AT1G14620	decoy	Type II genetic & trans-epigenetic
GH_A08G1654	A08:105189503	1.45607e-22	CG	AT1G02120	GRAM domain family protein	Type II genetic & trans-epigenetic
GH_A08G1704	A08:106533318	5.73609e-11	CG	AT3G63510	FMN-linked oxidoreductases superfamily protein	Type II genetic & trans-epigenetic
GH_A08G1739	A08:107838053	2.79711e-08	CG	AT4G19400	Profilin family protein	Type III epigenetic only
GH_A08G1808	A08:110279153	2.15514e-12	CG	AT4G17770	trehalose phosphatase/synthase 5	Type II genetic & trans-epigenetic
GH_A08G1814	A08:110521036	7.30772e-12	CG	AT2G23910	NAD(P)-binding Rossmann-fold superfamily protein	Type I genetic & cis-epigenetic
GH_A08G1850	A08:111099656	4.54249e-09	CG	AT1G17020	senescence-related gene 1	Type III epigenetic only
GH_A08G1860	A08:111242504	7.18757e-18	CG	-	-	Type III epigenetic only
GH_A08G1862	A08:111259552	3.87725e-30	CG	-	-	Type II genetic & trans-epigenetic
GH_A08G1873	A08:111503653	4.32877e-32	CG	-	-	Type I genetic & cis-epigenetic
GH_A08G1958	A08:113430295	1.89878e-08	CG	AT5G51440	HSP20-like chaperones superfamily protein	Type II genetic & trans-epigenetic
GH_A08G2009	A08:114995306	1.0006e-29	CG	AT2G32300	uclacyanin 1	Type I genetic & cis-epigenetic
GH_A08G2017	A08:115080604	2.79828e-38	CG	AT2G45550	cytochrome P450%2C family 76%2C subfamily C%2C polypeptide 4	Type I genetic & cis-epigenetic
GH_A08G2062	A08:116092030	2.59257e-12	CG	-	-	Type II genetic & trans-epigenetic
GH_A08G2071	A08:116201510	3.90667e-33	CG	-	-	Type I genetic & cis-epigenetic
GH_A08G2077	A08:116289645	5.91952e-08	CG	AT3G48990	AMP-dependent synthetase and ligase family protein	Type II genetic & trans-epigenetic
GH_A08G2089	A08:116615814	2.40642e-09	CG	AT1G63660	GMP synthase (glutamine-hydrolyzing)%2C putative / glutamine amidotransferase	Type II genetic & trans-epigenetic
GH_A08G2117	A08:116973110	4.97063e-11	CG	AT2G48150	glutathione peroxidase 4	Type III epigenetic only
GH_A08G2235	A08:118511720	7.65191e-14	CG	AT3G07220	SMAD/FHA domain-containing protein	Type I genetic & cis-epigenetic
GH_A08G2242	A08:118598535	2.03796e-34	CG	AT2G27090	bZIP transcription factor (DUF630 and DUF632)	Type I genetic & cis-epigenetic
GH_A08G2257	A08:118817628	5.01833e-08	CG	AT2G28370	Uncharacterized protein family (UPF0497)	Type II genetic & trans-epigenetic
GH_A08G2264	A08:118895884	3.45585e-13	CG	AT2G28320	Pleckstrin homology (PH) and lipid-binding START domains-containing protein	Type II genetic & trans-epigenetic
GH_A08G2275	A08:119196655	1.37606e-15	CG	AT2G28100	alpha-L-fucosidase 1	Type I genetic & cis-epigenetic
GH_A08G2277	A08:119213615	1.01084e-12	CG	AT2G36870	xyloglucan endotransglucosylase/hydrolase 32	Type II genetic & trans-epigenetic
GH_A08G2292	A08:119398117	1.50782e-32	CG	AT3G58120	Basic-leucine zipper (bZIP) transcription factor family protein	Type II genetic & trans-epigenetic
GH_A08G2293	A08:119404949	1.85942e-19	CG	-	-	Type II genetic & trans-epigenetic
GH_A08G2397	A08:120667336	6.39364e-11	CG	AT5G65200	plant U-box 38	Type I genetic & cis-epigenetic
GH_A08G2525	A08:122096379	8.4863e-12	CG	AT5G16880	Target of Myb protein 1	Type II genetic & trans-epigenetic
GH_A08G2526	A08:122106918	9.75826e-15	CG	AT5G16890	Exostosin family protein	Type II genetic & trans-epigenetic
GH_A08G2554	A08:122413053	1.28798e-09	CG	AT1G26840	origin recognition complex protein 6	Type III epigenetic only
GH_A08G2567	A08:122474061	4.17837e-19	CG	AT3G07020	UDP-Glycosyltransferase superfamily protein	Type I genetic & cis-epigenetic
GH_A08G2582	A08:122591938	5.21746e-15	CG	AT1G73380	hypothetical protein	Type III epigenetic only
GH_A08G2583	A08:122604225	1.36399e-11	CG	AT5G24760	GroES-like zinc-binding dehydrogenase family protein	Type III epigenetic only
GH_A08G2588	A08:122647851	5.46173e-08	CG	AT5G36230	ARM repeat superfamily protein	Type II genetic & trans-epigenetic
GH_A08G2590	A08:122664907	6.47465e-22	CG	AT3G49910	Translation protein SH3-like family protein	Type II genetic & trans-epigenetic
GH_A08G2599	A08:122728906	4.65445e-10	CG	AT3G03310	lecithin:cholesterol acyltransferase 3	Type II genetic & trans-epigenetic
GH_A08G2632	A08:123078002	4.17238e-13	CG	AT1G71350	eukaryotic translation initiation factor SUI1 family protein	Type II genetic & trans-epigenetic
GH_A08G2672	A08:123492418	2.88453e-08	CG	AT3G42170	BED zinc finger and hAT dimerization domain-containing protein DAYSLEEPER	Type II genetic & trans-epigenetic
GH_A08G2774	A08:124258864	2.04081e-08	CG	AT5G60160	Zn-dependent exopeptidases superfamily protein	Type III epigenetic only
GH_A08G2777	A08:124292137	1.19457e-08	CG	AT4G29160	SNF7 family protein	Type II genetic & trans-epigenetic
GH_A08G2808	A08:124533607	9.94453e-09	CG	AT2G26270	BRCT domain DNA repair protein	Type III epigenetic only
GH_A08G2844	A08:124787540	1.56214e-13	CG	AT5G25630	Tetratricopeptide repeat (TPR)-like superfamily protein	Type II genetic & trans-epigenetic
GH_A09G0135	A09:3016083	3.3265e-23	CG	AT3G29075	glycine-rich protein	Type II genetic & trans-epigenetic
GH_A09G0183	A09:4259822	2.95011e-09	CG	AT5G39830	Trypsin family protein with PDZ domain-containing protein	Type II genetic & trans-epigenetic
GH_A09G0241	A09:6125045	5.23575e-13	CG	AT3G47950	H[+]-ATPase 4	Type III epigenetic only
GH_A09G0331	A09:9058271	5.68382e-22	CG	AT3G27670	ARM repeat superfamily protein	Type II genetic & trans-epigenetic
GH_A09G0337	A09:9435963	2.27271e-22	CG	AT5G04800	Ribosomal S17 family protein	Type III epigenetic only
GH_A09G0341	A09:9751186	4.03238e-09	CG	AT5G40480	embryo defective 3012	Type II genetic & trans-epigenetic
GH_A09G0405	A09:12615882	2.16705e-08	CG	AT1G53540	HSP20-like chaperones superfamily protein	Type II genetic & trans-epigenetic
GH_A09G0427	A09:14379848	2.94185e-13	CG	AT5G40760	glucose-6-phosphate dehydrogenase 6	Type II genetic & trans-epigenetic
GH_A09G0560	A09:30578302	1.87645e-48	CG	AT1G29310	SecY protein transport family protein	Type I genetic & cis-epigenetic
GH_A09G0738	A09:51264523	3.6921e-22	CG	AT5G27600	long-chain acyl-CoA synthetase 7	Type I genetic & cis-epigenetic
GH_A09G0763	A09:53865793	2.97789e-42	CG	AT4G14450	hypothetical protein	Type I genetic & cis-epigenetic
GH_A09G0773	A09:54683122	9.85517e-10	CG	AT2G31200	actin depolymerizing factor 6	Type II genetic & trans-epigenetic
GH_A09G0784	A09:55123750	2.92573e-09	CG	AT4G13430	isopropyl malate isomerase large subunit 1	Type II genetic & trans-epigenetic
GH_A09G0789	A09:55263219	5.76406e-21	CG	-	-	Type I genetic & cis-epigenetic
GH_A09G0816	A09:55988225	2.32457e-09	CG	AT4G16070	lipase class 3 family protein	Type II genetic & trans-epigenetic
GH_A09G0847	A09:56967150	1.46897e-10	CG	AT3G06510	Glycosyl hydrolase superfamily protein	Type II genetic & trans-epigenetic
GH_A09G0881	A09:58765732	5.06878e-10	CG	AT1G61790	Oligosaccharyltransferase complex/magnesium transporter family protein	Type II genetic & trans-epigenetic
GH_A09G0890	A09:59267344	2.24089e-12	CG	AT1G11390	Protein kinase superfamily protein	Type II genetic & trans-epigenetic
GH_A09G0925	A09:59878983	5.18156e-17	CG	AT1G28490	syntaxin of plants 61	Type III epigenetic only
GH_A09G0940	A09:60109597	4.41944e-25	CG	-	-	Type III epigenetic only
GH_A09G0998	A09:61199806	1.92158e-12	CG	AT2G19860	hexokinase 2	Type III epigenetic only
GH_A09G1028	A09:61956540	9.58381e-16	CG	AT1G80400	RING/U-box superfamily protein	Type II genetic & trans-epigenetic
GH_A09G1082	A09:63051215	2.01044e-11	CG	AT2G29960	cyclophilin 5	Type II genetic & trans-epigenetic
GH_A09G1083	A09:63056411	3.69025e-08	CG	AT5G58730	pfkB-like carbohydrate kinase family protein	Type I genetic & cis-epigenetic
GH_A09G1139	A09:64604153	2.55565e-16	CG	AT2G27730	copper ion binding protein	Type II genetic & trans-epigenetic
GH_A09G1218	A09:66469134	4.31582e-08	CG	AT3G45300	isovaleryl-CoA-dehydrogenase	Type II genetic & trans-epigenetic
GH_A09G1328	A09:68323206	5.96245e-26	CG	AT1G02100	Leucine carboxyl methyltransferase	Type II genetic & trans-epigenetic
GH_A09G1377	A09:69225592	2.53741e-10	CG	AT3G57320	threonine-tRNA ligase 2	Type III epigenetic only
GH_A09G1395	A09:69443292	8.7188e-14	CG	AT2G41850	polygalacturonase ADPG2-like protein	Type III epigenetic only
GH_A09G1399	A09:69509104	8.78613e-12	CG	AT3G57550	guanylate kinase	Type II genetic & trans-epigenetic
GH_A09G1433	A09:70015442	1.95925e-08	CG	AT3G57910	D111/G-patch domain-containing protein	Type II genetic & trans-epigenetic
GH_A09G1524	A09:71508194	6.56167e-15	CG	AT5G22280	peptidyl-prolyl cis-trans isomerase G	Type II genetic & trans-epigenetic
GH_A09G1525	A09:71501653	3.04807e-16	CG	AT5G06260	TLD-domain containing nucleolar protein	Type I genetic & cis-epigenetic
GH_A09G1579	A09:72374930	2.1052e-10	CG	AT2G36145	hypothetical protein	Type II genetic & trans-epigenetic
GH_A09G1609	A09:72725406	1.16984e-12	CG	AT1G22060	sporulation-specific protein	Type II genetic & trans-epigenetic
GH_A09G1641	A09:73349419	9.52369e-09	CG	AT3G09870	SAUR-like auxin-responsive protein family	Type II genetic & trans-epigenetic
GH_A09G1660	A09:73508944	1.12031e-08	CG	AT5G03300	adenosine kinase 2	Type II genetic & trans-epigenetic
GH_A09G1661	A09:73508909	7.99778e-14	CG	AT5G03290	isocitrate dehydrogenase V	Type II genetic & trans-epigenetic
GH_A09G1675	A09:73698309	2.31799e-31	CG	AT3G09770	RING/U-box superfamily protein	Type I genetic & cis-epigenetic
GH_A09G1676	A09:73698309	1.45158e-08	CG	AT3G53390	Transducin/WD40 repeat-like superfamily protein	Type II genetic & trans-epigenetic
GH_A09G1682	A09:73788358	5.28628e-10	CG	AT2G37120	S1FA-like DNA-binding protein	Type II genetic & trans-epigenetic
GH_A09G1717	A09:74138757	7.64281e-13	CG	AT2G37660	NAD(P)-binding Rossmann-fold superfamily protein	Type III epigenetic only
GH_A09G1725	A09:74205561	4.8886e-14	CG	AT5G02310	proteolysis 6	Type III epigenetic only
GH_A09G1746	A09:74363234	5.51059e-11	CG	AT2G37520	Acyl-CoA N-acyltransferase with RING/FYVE/PHD-type zinc finger domain-containing protein	Type III epigenetic only
GH_A09G1836	A09:75247049	8.01507e-33	CG	AT5G01620	TRICHOME BIREFRINGENCE-LIKE 35	Type III epigenetic only
GH_A09G1932	A09:76413374	3.21427e-12	CG	AT1G18440	Peptidyl-tRNA hydrolase family protein	Type I genetic & cis-epigenetic
GH_A09G1934	A09:76438761	5.56797e-29	CG	AT3G47370	Ribosomal protein S10p/S20e family protein	Type I genetic & cis-epigenetic
GH_A09G1946	A09:76576032	2.00655e-11	CG	AT5G51910	TCP family transcription factor	Type III epigenetic only
GH_A09G1947	A09:76576032	1.35792e-08	CG	AT4G25433	peptidoglycan-binding LysM domain-containing protein	Type III epigenetic only
GH_A09G1951	A09:76613501	7.36964e-20	CG	AT2G36620	ribosomal protein L24	Type II genetic & trans-epigenetic
GH_A09G1956	A09:76686651	5.87232e-22	CG	AT4G25550	Cleavage/polyadenylation specificity factor%2C 25kDa subunit	Type III epigenetic only
GH_A09G2000	A09:77019852	1.71991e-09	CG	AT5G53045	transcription factor	Type I genetic & cis-epigenetic
GH_A09G2021	A09:77177347	1.3497e-36	CG	AT5G24650	Mitochondrial import inner membrane translocase subunit Tim17/Tim22/Tim23 family protein	Type II genetic & trans-epigenetic
GH_A09G2087	A09:77839380	5.07269e-11	CG	AT1G12600	UDP-N-acetylglucosamine (UAA) transporter family	Type III epigenetic only
GH_A09G2108	A09:78006061	7.95181e-12	CG	AT3G60800	DHHC-type zinc finger family protein	Type II genetic & trans-epigenetic
GH_A09G2145	A09:78244632	2.77507e-09	CG	AT1G32400	tobamovirus multiplication 2A	Type II genetic & trans-epigenetic
GH_A09G2173	A09:78578249	1.32566e-20	CG	AT5G35630	glutamine synthetase 2	Type I genetic & cis-epigenetic
GH_A09G2424	A09:80875101	4.13455e-09	CG	AT3G09010	Protein kinase superfamily protein	Type III epigenetic only
GH_A09G2510	A09:81588520	8.28893e-13	CG	AT4G17740	Peptidase S41 family protein	Type II genetic & trans-epigenetic
GH_A09G2590	A09:82272840	5.93344e-08	CG	-	-	Type II genetic & trans-epigenetic
GH_A09G2610	A09:82383471	1.00112e-08	CG	AT1G09020	sucrose nonfermenting-like protein	Type II genetic & trans-epigenetic
GH_A10G0018	A10:189584	3.11294e-08	CG	AT3G20260	DUF1666 family protein (DUF1666)	Type III epigenetic only
GH_A10G0057	A10:469322	2.17507e-10	CG	AT1G30620	NAD(P)-binding Rossmann-fold superfamily protein	Type III epigenetic only
GH_A10G0060	A10:496661	6.29684e-15	CG	AT5G44450	alpha amino-terminal protein methyltransferase	Type II genetic & trans-epigenetic
GH_A10G0099	A10:776094	3.24003e-30	CG	AT1G12000	Phosphofructokinase family protein	Type III epigenetic only
GH_A10G0125	A10:1007445	3.73529e-14	CG	AT1G61900	hypothetical protein	Type III epigenetic only
GH_A10G0135	A10:1076214	4.53776e-16	CG	AT1G61860	Protein kinase superfamily protein	Type II genetic & trans-epigenetic
GH_A10G0143	A10:1140011	5.37756e-10	CG	AT1G11570	NTF2-like protein	Type II genetic & trans-epigenetic
GH_A10G0174	A10:1425862	3.0423e-09	CG	AT1G11480	eukaryotic translation initiation factor-like protein	Type II genetic & trans-epigenetic
GH_A10G0331	A10:2714143	4.08316e-11	CG	AT2G31130	hypothetical protein	Type III epigenetic only
GH_A10G0332	A10:2710504	8.4657e-24	CG	AT1G68810	basic helix-loop-helix (bHLH) DNA-binding superfamily protein	Type III epigenetic only
GH_A10G0363	A10:3011121	1.10988e-26	CG	AT1G63270	non-intrinsic ABC protein 10	Type III epigenetic only
GH_A10G0388	A10:3272949	1.34924e-09	CG	AT1G29160	Dof-type zinc finger DNA-binding family protein	Type I genetic & cis-epigenetic
GH_A10G0460	A10:4298544	4.54099e-09	CG	AT4G19860	alpha/beta-Hydrolases superfamily protein	Type II genetic & trans-epigenetic
GH_A10G0484	A10:4513846	2.90384e-10	CG	AT2G30070	potassium transporter 1	Type II genetic & trans-epigenetic
GH_A10G0772	A10:11775885	2.77302e-10	CG	AT5G25460	transmembrane protein%2C putative (Protein of unknown function%2C DUF642)	Type III epigenetic only
GH_A10G1054	A10:21809451	3.75232e-09	CG	AT1G16900	Alg9-like mannosyltransferase family	Type III epigenetic only
GH_A10G1088	A10:23843407	2.33237e-17	CG	-	-	Type II genetic & trans-epigenetic
GH_A10G1095	A10:24031795	4.66884e-08	CG	AT5G43400	plant/protein	Type II genetic & trans-epigenetic
GH_A10G1096	A10:24145182	1.24506e-08	CG	AT2G33310	auxin-induced protein 13	Type I genetic & cis-epigenetic
GH_A10G1098	A10:24481710	1.39994e-16	CG	AT1G04530	Tetratricopeptide repeat (TPR)-like superfamily protein	Type III epigenetic only
GH_A10G1099	A10:24491719	1.03397e-17	CG	AT5G43960	Nuclear transport factor 2 (NTF2) family protein with RNA binding (RRM-RBD-RNP motifs) domain-containing protein	Type III epigenetic only
GH_A10G1385	A10:70578053	3.47034e-08	CG	AT4G13870	Werner syndrome-like exonuclease	Type II genetic & trans-epigenetic
GH_A10G1387	A10:70786715	1.27576e-13	CG	AT2G44160	methylenetetrahydrofolate reductase 2	Type III epigenetic only
GH_A10G1388	A10:70799238	3.64549e-13	CG	AT4G13850	glycine-rich RNA-binding protein 2	Type II genetic & trans-epigenetic
GH_A10G1592	A10:81858185	3.57169e-14	CG	AT2G31810	ACT domain-containing small subunit of acetolactate synthase protein	Type I genetic & cis-epigenetic
GH_A10G1821	A10:96383189	4.3117e-08	CG	AT3G16760	Tetratricopeptide repeat (TPR)-like superfamily protein	Type III epigenetic only
GH_A10G2059	A10:104454643	2.89863e-09	CG	AT3G12260	LYR family of Fe/S cluster biogenesis protein	Type II genetic & trans-epigenetic
GH_A10G2136	A10:106213559	3.95695e-11	CG	-	-	Type II genetic & trans-epigenetic
GH_A10G2146	A10:106322960	6.69626e-19	CG	-	-	Type III epigenetic only
GH_A10G2147	A10:106322246	3.81528e-23	CG	AT2G41590	Ta11-like non-LTR retrotransposon	Type III epigenetic only
GH_A10G2155	A10:106446570	6.43905e-08	CG	AT5G01340	Mitochondrial substrate carrier family protein	Type II genetic & trans-epigenetic
GH_A10G2223	A10:107936061	3.98767e-16	CG	AT3G26040	HXXXD-type acyl-transferase family protein	Type I genetic & cis-epigenetic
GH_A10G2267	A10:108940084	6.07795e-20	CG	AT5G17530	phosphoglucosamine mutase family protein	Type III epigenetic only
GH_A10G2273	A10:109022226	4.31621e-25	CG	AT1G43760	DNAse I-like superfamily protein	Type II genetic & trans-epigenetic
GH_A10G2274	A10:109022226	8.82076e-30	CG	AT3G25270	Ribonuclease H-like superfamily protein	Type I genetic & cis-epigenetic
GH_A10G2276	A10:109036846	6.30707e-21	CG	AT3G47090	Leucine-rich repeat protein kinase family protein	Type II genetic & trans-epigenetic
GH_A10G2283	A10:109207133	2.43933e-15	CG	AT3G07950	rhomboid protein-like protein	Type I genetic & cis-epigenetic
GH_A10G2300	A10:109556892	2.79357e-09	CG	AT4G08790	Nitrilase/cyanide hydratase and apolipoprotein N-acyltransferase family protein	Type II genetic & trans-epigenetic
GH_A10G2375	A10:110723687	3.97563e-09	CG	-	-	Type I genetic & cis-epigenetic
GH_A10G2378	A10:110797760	2.91426e-12	CG	AT1G73260	kunitz trypsin inhibitor 1	Type II genetic & trans-epigenetic
GH_A10G2398	A10:111114290	2.86201e-24	CG	AT2G39550	Prenyltransferase family protein	Type III epigenetic only
GH_A10G2412	A10:111472499	2.8201e-13	CG	AT3G47570	Leucine-rich repeat protein kinase family protein	Type I genetic & cis-epigenetic
GH_A10G2417	A10:111531061	7.38038e-44	CG	AT1G55460	DNA/RNA-binding protein Kin17%2C conserved region	Type I genetic & cis-epigenetic
GH_A10G2433	A10:111716679	1.43111e-22	CG	AT3G55460	SC35-like splicing factor 30	Type III epigenetic only
GH_A10G2434	A10:111729908	2.80312e-13	CG	AT3G55470	Calcium-dependent lipid-binding (CaLB domain) family protein	Type I genetic & cis-epigenetic
GH_A10G2446	A10:111920224	3.01162e-08	CG	AT3G55530	RING/U-box superfamily protein	Type I genetic & cis-epigenetic
GH_A10G2456	A10:112071141	2.77096e-11	CG	AT2G44920	Tetratricopeptide repeat (TPR)-like superfamily protein	Type II genetic & trans-epigenetic
GH_A10G2498	A10:112631302	3.41509e-12	CG	AT5G05960	Bifunctional inhibitor/lipid-transfer protein/seed storage 2S albumin superfamily protein	Type III epigenetic only
GH_A10G2538	A10:113089303	1.38234e-11	CG	AT1G07310	Calcium-dependent lipid-binding (CaLB domain) family protein	Type I genetic & cis-epigenetic
GH_A10G2557	A10:113536993	3.09504e-09	CG	AT3G25810	Terpenoid cyclases/Protein prenyltransferases superfamily protein	Type II genetic & trans-epigenetic
GH_A10G2588	A10:113968243	1.49481e-11	CG	AT5G05760	syntaxin of plants 31	Type I genetic & cis-epigenetic
GH_A10G2590	A10:114030856	1.2177e-15	CG	AT2G40020	Nucleolar histone methyltransferase-related protein	Type III epigenetic only
GH_A10G2615	A10:114301227	1.01072e-09	CG	AT3G55920	Cyclophilin-like peptidyl-prolyl cis-trans isomerase family protein	Type III epigenetic only
GH_A11G0010	A11:118827	2.13167e-18	CG	AT5G62790	1-deoxy-D-xylulose 5-phosphate reductoisomerase	Type II genetic & trans-epigenetic
GH_A11G0042	A11:406432	8.70345e-12	CG	AT1G15030	hypothetical protein (DUF789)	Type III epigenetic only
GH_A11G0050	A11:500132	9.29825e-19	CG	AT1G49050	Eukaryotic aspartyl protease family protein	Type II genetic & trans-epigenetic
GH_A11G0110	A11:1098692	1.56601e-11	CG	AT5G52545	RNA-binding protein-like RNA recognition motif protein	Type III epigenetic only
GH_A11G0337	A11:2974711	2.51397e-25	CG	AT3G47550	RING/FYVE/PHD zinc finger superfamily protein	Type I genetic & cis-epigenetic
GH_A11G0436	A11:3795398	3.5524e-26	CG	AT1G74920	aldehyde dehydrogenase 10A8	Type III epigenetic only
GH_A11G0476	A11:4181892	3.66914e-08	CG	AT2G23770	protein kinase family protein / peptidoglycan-binding LysM domain-containing protein	Type III epigenetic only
GH_A11G0553	A11:4920556	4.80389e-21	CG	AT5G65000	Nucleotide-sugar transporter family protein	Type II genetic & trans-epigenetic
GH_A11G0561	A11:4965134	1.95696e-08	CG	AT4G39820	Tetratricopeptide repeat (TPR)-like superfamily protein	Type III epigenetic only
GH_A11G0610	A11:5413335	5.1202e-09	CG	AT5G64440	fatty acid amide hydrolase	Type III epigenetic only
GH_A11G0613	A11:5478975	5.99638e-09	CG	AT5G49890	chloride channel C	Type III epigenetic only
GH_A11G0626	A11:5597444	3.30354e-18	CG	AT3G51980	ARM repeat superfamily protein	Type III epigenetic only
GH_A11G0658	A11:5913823	7.30767e-09	CG	AT3G26740	CCR-like protein	Type III epigenetic only
GH_A11G0699	A11:6212847	7.96169e-09	CG	AT3G28150	TRICHOME BIREFRINGENCE-LIKE 22	Type II genetic & trans-epigenetic
GH_A11G0762	A11:6794132	2.9381e-16	CG	AT2G44610	Ras-related small GTP-binding family protein	Type II genetic & trans-epigenetic
GH_A11G0763	A11:6807662	3.90961e-08	CG	AT1G02180	ferredoxin-like protein	Type III epigenetic only
GH_A11G0788	A11:6986477	1.31421e-18	CG	AT3G60380	cotton fiber protein	Type I genetic & cis-epigenetic
GH_A11G0911	A11:8083108	1.30198e-12	CG	AT1G01730	hypothetical protein	Type III epigenetic only
GH_A11G1067	A11:10152578	3.14481e-08	CG	AT5G46590	NAC domain containing protein 96	Type II genetic & trans-epigenetic
GH_A11G1103	A11:10690647	1.86916e-16	CG	AT1G02330	integrator complex subunit-like protein	Type III epigenetic only
GH_A11G1144	A11:11182340	5.56584e-13	CG	AT2G16760	Calcium-dependent phosphotriesterase superfamily protein	Type I genetic & cis-epigenetic
GH_A11G1249	A11:12730140	2.80252e-11	CG	AT2G48060	piezo-type mechanosensitive ion channel component	Type III epigenetic only
GH_A11G1394	A11:15099225	2.44272e-10	CG	AT2G20360	NAD(P)-binding Rossmann-fold superfamily protein	Type II genetic & trans-epigenetic
GH_A11G1435	A11:15607257	2.66031e-12	CG	AT3G24840	Sec14p-like phosphatidylinositol transfer family protein	Type I genetic & cis-epigenetic
GH_A11G1520	A11:17002860	7.96618e-09	CG	AT3G07560	peroxin 13	Type III epigenetic only
GH_A11G1522	A11:17032194	1.84904e-11	CG	AT3G07570	Cytochrome b561/ferric reductase transmembrane with DOMON related domain-containing protein	Type III epigenetic only
GH_A11G1568	A11:17823553	1.44305e-08	CG	AT3G07760	Sterile alpha motif (SAM) domain-containing protein	Type II genetic & trans-epigenetic
GH_A11G1571	A11:17909633	7.99233e-09	CG	AT5G48150	GRAS family transcription factor	Type III epigenetic only
GH_A11G1590	A11:18493954	3.41273e-37	CG	AT1G04970	lipid-binding serum glycoprotein family protein	Type I genetic & cis-epigenetic
GH_A11G1593	A11:18493954	4.1873e-18	CG	-	-	Type I genetic & cis-epigenetic
GH_A11G1618	A11:19286192	2.59203e-13	CG	AT3G59990	methionine aminopeptidase 2B	Type II genetic & trans-epigenetic
GH_A11G1624	A11:19349430	1.71593e-15	CG	AT1G03280	Transcription factor TFIIE%2C alpha subunit	Type II genetic & trans-epigenetic
GH_A11G1687	A11:20539718	3.40826e-12	CG	AT3G03380	DegP protease 7	Type II genetic & trans-epigenetic
GH_A11G1698	A11:20857336	1.6742e-09	CG	AT5G15760	Ribosomal protein PSRP-3/Ycf65	Type II genetic & trans-epigenetic
GH_A11G1897	A11:25051726	5.91621e-08	CG	AT3G26750	HECT-like ubiquitin-conjugating enzyme (E2)-binding protein	Type II genetic & trans-epigenetic
GH_A11G1929	A11:25999365	1.672e-15	CG	AT5G47070	Protein kinase superfamily protein	Type III epigenetic only
GH_A11G2031	A11:31447936	6.35299e-12	CG	AT5G42940	RING/U-box superfamily protein	Type III epigenetic only
GH_A11G2049	A11:34050499	5.34891e-08	CG	AT5G67210	IRREGULAR XYLEM protein (DUF579)	Type II genetic & trans-epigenetic
GH_A11G2073	A11:37787779	7.97876e-15	CG	AT1G13680	PLC-like phosphodiesterases superfamily protein	Type III epigenetic only
GH_A11G2340	A11:63404498	5.85536e-08	CG	AT5G44250	peptidase%2C S9A/B/C family%2C catalytic domain protein (Protein of unknown function DUF829%2C transmembrane 53)	Type III epigenetic only
GH_A11G2378	A11:68601034	5.26365e-08	CG	AT5G64700	nodulin MtN21 /EamA-like transporter family protein	Type II genetic & trans-epigenetic
GH_A11G2453	A11:83012975	8.85367e-09	CG	AT5G35970	P-loop containing nucleoside triphosphate hydrolases superfamily protein	Type III epigenetic only
GH_A11G2525	A11:90538890	1.41502e-08	CG	AT3G04440	Plasma-membrane choline transporter family protein	Type II genetic & trans-epigenetic
GH_A11G3024	A11:110633975	8.36565e-17	CG	AT3G05625	Tetratricopeptide repeat (TPR)-like superfamily protein	Type II genetic & trans-epigenetic
GH_A11G3034	A11:110809100	5.00379e-10	CG	AT3G05700	Drought-responsive family protein	Type III epigenetic only
GH_A11G3098	A11:111505584	6.23854e-08	CG	AT4G26480	RNA-binding KH domain-containing protein	Type III epigenetic only
GH_A11G3106	A11:111754568	3.29617e-27	CG	AT1G55930	CBS domain-containing protein / transporter associated domain-containing protein	Type I genetic & cis-epigenetic
GH_A11G3137	A11:112070481	6.17031e-10	CG	AT1G54290	Translation initiation factor SUI1 family protein	Type III epigenetic only
GH_A11G3202	A11:113310106	3.69694e-10	CG	AT3G15380	Plasma-membrane choline transporter family protein	Type II genetic & trans-epigenetic
GH_A11G3279	A11:114635100	9.49697e-35	CG	-	-	Type II genetic & trans-epigenetic
GH_A11G3421	A11:117229918	8.84427e-13	CG	AT3G03860	APR-like 5	Type III epigenetic only
GH_A11G3453	A11:117745800	9.20585e-09	CG	AT5G16680	RING/FYVE/PHD zinc finger superfamily protein	Type II genetic & trans-epigenetic
GH_A11G3461	A11:117857511	3.07451e-10	CG	AT5G17060	ADP-ribosylation factor B1B	Type III epigenetic only
GH_A11G3474	A11:117988758	5.33304e-08	CG	AT1G31812	acyl-CoA-binding protein 6	Type II genetic & trans-epigenetic
GH_A11G3509	A11:118483309	3.2659e-13	CG	AT3G57050	cystathionine beta-lyase	Type I genetic & cis-epigenetic
GH_A11G3511	A11:118508178	2.20133e-10	CG	AT3G57060	binding protein	Type III epigenetic only
GH_A11G3527	A11:118825524	7.46298e-23	CG	AT3G57290	eukaryotic translation initiation factor 3E	Type I genetic & cis-epigenetic
GH_A11G3594	A11:119719421	1.26498e-09	CG	AT5G03500	Mediator complex%2C subunit Med7	Type II genetic & trans-epigenetic
GH_A11G3603	A11:119834475	1.72965e-12	CG	AT5G06510	nuclear factor Y%2C subunit A10	Type II genetic & trans-epigenetic
GH_A11G3605	A11:119847122	2.90007e-08	CG	AT3G11670	UDP-Glycosyltransferase superfamily protein	Type III epigenetic only
GH_A11G3615	A11:119946929	8.73435e-21	CG	AT3G14460	LRR and NB-ARC domains-containing disease resistance protein	Type III epigenetic only
GH_A11G3617	A11:119946929	2.12576e-17	CG	AT3G14460	LRR and NB-ARC domains-containing disease resistance protein	Type I genetic & cis-epigenetic
GH_A11G3636	A11:120254544	1.64999e-12	CG	AT3G11600	E3 ubiquitin-protein ligase	Type III epigenetic only
GH_A11G3641	A11:120278815	1.66848e-09	CG	-	-	Type II genetic & trans-epigenetic
GH_A11G3646	A11:120389283	1.34296e-09	CG	AT3G11510	Ribosomal protein S11 family protein	Type II genetic & trans-epigenetic
GH_A11G3657	A11:120495021	1.02844e-11	CG	-	-	Type III epigenetic only
GH_A11G3658	A11:120516390	9.69481e-20	CG	-	-	Type II genetic & trans-epigenetic
GH_A11G3677	A11:120739734	2.87965e-12	CG	-	-	Type II genetic & trans-epigenetic
GH_A11G3695	A11:120911336	4.68623e-09	CG	AT2G36880	methionine adenosyltransferase 3	Type II genetic & trans-epigenetic
GH_A11G3740	A11:121237558	1.0708e-08	CG	AT3G54040	PAR1 protein	Type II genetic & trans-epigenetic
GH_A12G0014	A12:307305	2.03739e-10	CG	AT5G49890	chloride channel C	Type III epigenetic only
GH_A12G0056	A12:765322	3.50113e-20	CG	AT1G03350	BSD domain-containing protein	Type II genetic & trans-epigenetic
GH_A12G0106	A12:1458663	1.33169e-17	CG	AT1G21070	Nucleotide-sugar transporter family protein	Type III epigenetic only
GH_A12G0114	A12:1562577	7.77102e-16	CG	AT1G76490	hydroxy methylglutaryl CoA reductase 1	Type III epigenetic only
GH_A12G0164	A12:2325776	2.24023e-11	CG	AT5G64440	fatty acid amide hydrolase	Type II genetic & trans-epigenetic
GH_A12G0165	A12:2324508	1.40738e-13	CG	AT1G11755	Undecaprenyl pyrophosphate synthetase family protein	Type II genetic & trans-epigenetic
GH_A12G0203	A12:2883048	4.54155e-14	CG	AT3G62330	Zinc knuckle (CCHC-type) family protein	Type II genetic & trans-epigenetic
GH_A12G0206	A12:2918856	2.91722e-14	CG	AT2G15240	UNC-50 family protein	Type III epigenetic only
GH_A12G0223	A12:3179098	2.52558e-09	CG	AT4G33980	hypothetical protein	Type III epigenetic only
GH_A12G0350	A12:5931483	1.03108e-13	CG	AT5G42210	Major facilitator superfamily protein	Type II genetic & trans-epigenetic
GH_A12G0355	A12:5992885	8.72561e-12	CG	AT1G20200	PAM domain (PCI/PINT associated module) protein	Type II genetic & trans-epigenetic
GH_A12G0398	A12:7067988	4.77462e-25	CG	AT2G21270	ubiquitin fusion degradation 1	Type III epigenetic only
GH_A12G0434	A12:7982282	1.74764e-12	CG	AT1G09840	shaggy-like protein kinase 41	Type II genetic & trans-epigenetic
GH_A12G0487	A12:9552394	2.00995e-36	CG	-	-	Type III epigenetic only
GH_A12G0590	A12:13199814	1.00393e-08	CG	AT4G36020	cold shock domain protein 1	Type III epigenetic only
GH_A12G1056	A12:69322895	1.02815e-14	CG	-	-	Type III epigenetic only
GH_A12G1163	A12:78683688	5.25657e-08	CG	AT3G63460	transducin family protein / WD-40 repeat family protein	Type II genetic & trans-epigenetic
GH_A12G1175	A12:78865700	5.88199e-09	CG	AT2G45290	Transketolase	Type II genetic & trans-epigenetic
GH_A12G1198	A12:79338759	5.92625e-20	CG	AT5G35730	EXS (ERD1/XPR1/SYG1) family protein	Type I genetic & cis-epigenetic
GH_A12G1199	A12:79348685	9.68517e-17	CG	AT4G23010	UDP-galactose transporter 2	Type I genetic & cis-epigenetic
GH_A12G1229	A12:80252567	3.14437e-21	CG	AT2G46180	golgin Putative 4	Type I genetic & cis-epigenetic
GH_A12G1322	A12:82330796	4.98031e-40	CG	AT2G46760	D-arabinono-1%2C4-lactone oxidase family protein	Type II genetic & trans-epigenetic
GH_A12G1475	A12:85379599	9.36367e-09	CG	AT3G62880	Mitochondrial import inner membrane translocase subunit Tim17/Tim22/Tim23 family protein	Type II genetic & trans-epigenetic
GH_A12G1506	A12:85945597	5.91583e-10	CG	AT4G14320	Zinc-binding ribosomal protein family protein	Type I genetic & cis-epigenetic
GH_A12G1675	A12:90382790	3.55958e-10	CG	AT5G43230	EEIG1/EHBP1 protein amino-terminal domain protein	Type III epigenetic only
GH_A12G1724	A12:91888339	4.56682e-25	CG	AT2G35360	ubiquitin family protein	Type I genetic & cis-epigenetic
GH_A12G1738	A12:92138603	5.65987e-13	CG	AT1G14810	semialdehyde dehydrogenase family protein	Type I genetic & cis-epigenetic
GH_A12G1900	A12:95164412	5.34784e-11	CG	AT3G25690	Hydroxyproline-rich glycoprotein family protein	Type II genetic & trans-epigenetic
GH_A12G1930	A12:95781523	2.56062e-09	CG	AT5G20110	Dynein light chain type 1 family protein	Type III epigenetic only
GH_A12G1932	A12:95817135	1.71163e-29	CG	AT1G74780	Nodulin-like / Major Facilitator Superfamily protein	Type III epigenetic only
GH_A12G1933	A12:95815267	2.68053e-17	CG	AT1G74780	Nodulin-like / Major Facilitator Superfamily protein	Type I genetic & cis-epigenetic
GH_A12G1952	A12:96299338	7.7277e-16	CG	AT1G74530	transmembrane protein	Type III epigenetic only
GH_A12G1958	A12:96375640	8.51597e-10	CG	AT1G74580	Pentatricopeptide repeat (PPR) superfamily protein	Type III epigenetic only
GH_A12G2005	A12:97434540	1.99356e-11	CG	AT5G07920	diacylglycerol kinase1	Type II genetic & trans-epigenetic
GH_A12G2146	A12:99512154	2.15521e-10	CG	AT5G07350	TUDOR-SN protein 1	Type III epigenetic only
GH_A12G2255	A12:100796101	5.0416e-16	CG	AT1G31910	GHMP kinase family protein	Type III epigenetic only
GH_A12G2257	A12:100820784	4.60825e-24	CG	AT1G32130	Transcription elongation factor (TFIIS) family protein	Type II genetic & trans-epigenetic
GH_A12G2360	A12:101996151	5.79127e-09	CG	AT4G16760	acyl-CoA oxidase 1	Type II genetic & trans-epigenetic
GH_A12G2382	A12:102170771	3.46835e-14	CG	AT1G62710	beta vacuolar processing enzyme	Type III epigenetic only
GH_A12G2428	A12:102739037	4.69092e-09	CG	AT1G12430	armadillo repeat kinesin 3	Type III epigenetic only
GH_A12G2443	A12:102847123	1.28605e-10	CG	AT4G22900	transmembrane protein%2C putative (DUF1191)	Type II genetic & trans-epigenetic
GH_A12G2499	A12:103401108	1.26292e-11	CG	AT1G63830	PLAC8 family protein	Type III epigenetic only
GH_A12G2500	A12:103403918	6.49355e-08	CG	AT4G11150	vacuolar ATP synthase subunit E1	Type II genetic & trans-epigenetic
GH_A12G2567	A12:104099354	3.32144e-09	CG	AT2G24200	Cytosol aminopeptidase family protein	Type III epigenetic only
GH_A12G2590	A12:104217223	1.68215e-23	CG	AT4G27680	P-loop containing nucleoside triphosphate hydrolases superfamily protein	Type III epigenetic only
GH_A12G2605	A12:104402527	2.95202e-15	CG	AT1G32770	NAC domain containing protein 12	Type II genetic & trans-epigenetic
GH_A12G2651	A12:104732600	2.62678e-14	CG	AT1G05260	Peroxidase superfamily protein	Type III epigenetic only
GH_A12G2761	A12:105727632	2.06821e-13	CG	AT3G49060	U-box domain-containing protein kinase family protein	Type III epigenetic only
GH_A12G2765	A12:105750312	2.18128e-09	CG	AT3G49050	alpha/beta-Hydrolases superfamily protein	Type III epigenetic only
GH_A12G2793	A12:106002270	2.37116e-28	CG	AT5G07250	RHOMBOID-like protein 3	Type II genetic & trans-epigenetic
GH_A12G2899	A12:106924304	2.93807e-12	CG	AT3G10110	Mitochondrial import inner membrane translocase subunit Tim17/Tim22/Tim23 family protein	Type III epigenetic only
GH_A12G2903	A12:106947073	3.75182e-21	CG	AT4G07950	DNA-directed RNA polymerase%2C subunit M%2C archaeal	Type III epigenetic only
GH_A12G2904	A12:106948239	8.53653e-12	CG	AT3G17920	Outer arm dynein light chain 1 protein	Type II genetic & trans-epigenetic
GH_A12G2919	A12:107070579	3.14748e-09	CG	AT3G02530	TCP-1/cpn60 chaperonin family protein	Type III epigenetic only
GH_A12G2978	A12:107541640	1.84015e-13	CG	AT1G18600	RHOMBOID-like protein 12	Type III epigenetic only
GH_A12G2979	A12:107541641	1.23915e-13	CG	AT1G74850	plastid transcriptionally active 2	Type III epigenetic only
GH_A13G0012	A13:115049	3.02973e-11	CG	AT2G40860	protein kinase family protein / protein phosphatase 2C ( PP2C) family protein	Type I genetic & cis-epigenetic
GH_A13G0019	A13:182847	4.74333e-20	CG	AT2G01120	origin recognition complex subunit 4	Type I genetic & cis-epigenetic
GH_A13G0023	A13:282651	7.66995e-13	CG	AT3G50170	transmembrane protein%2C putative (DUF247)	Type III epigenetic only
GH_A13G0082	A13:862945	3.33579e-09	CG	AT3G10860	Cytochrome b-c1 complex%2C subunit 8 protein	Type II genetic & trans-epigenetic
GH_A13G0088	A13:877839	7.20289e-09	CG	AT3G54190	Transducin/WD40 repeat-like superfamily protein	Type II genetic & trans-epigenetic
GH_A13G0105	A13:1074832	2.19439e-14	CG	AT5G58290	regulatory particle triple-A ATPase 3	Type III epigenetic only
GH_A13G0106	A13:1073511	1.6664e-30	CG	AT4G02180	DC1 domain-containing protein	Type I genetic & cis-epigenetic
GH_A13G0153	A13:1723374	3.65248e-19	CG	AT3G11150	2-oxoglutarate (2OG) and Fe(II)-dependent oxygenase superfamily protein	Type II genetic & trans-epigenetic
GH_A13G0163	A13:1798428	7.97698e-17	CG	AT3G51880	high mobility group B1	Type III epigenetic only
GH_A13G0172	A13:1901549	7.73394e-11	CG	AT2G39990	eukaryotic translation initiation factor 2	Type II genetic & trans-epigenetic
GH_A13G0194	A13:2090821	3.96688e-22	CG	AT1G11510	DNA-binding storekeeper protein-related transcriptional regulator	Type II genetic & trans-epigenetic
GH_A13G0202	A13:2206124	4.61302e-11	CG	AT1G07430	highly ABA-induced PP2C protein 2	Type II genetic & trans-epigenetic
GH_A13G0205	A13:2267644	4.38184e-08	CG	AT3G53750	actin 3	Type III epigenetic only
GH_A13G0222	A13:2459021	2.97373e-15	CG	AT2G39290	phosphatidylglycerolphosphate synthase 1	Type III epigenetic only
GH_A13G0223	A13:2458042	3.8164e-09	CG	AT3G55020	Ypt/Rab-GAP domain of gyp1p superfamily protein	Type II genetic & trans-epigenetic
GH_A13G0232	A13:2528544	3.51477e-08	CG	AT5G20660	Zn-dependent exopeptidases superfamily protein	Type III epigenetic only
GH_A13G0234	A13:2579372	2.34766e-43	CG	AT1G52870	Peroxisomal membrane 22 kDa (Mpv17/PMP22) family protein	Type I genetic & cis-epigenetic
GH_A13G0258	A13:2872547	2.11084e-09	CG	AT3G18620	DHHC-type zinc finger family protein	Type II genetic & trans-epigenetic
GH_A13G0262	A13:2935078	7.83402e-13	CG	AT3G11920	glutaredoxin-like protein	Type III epigenetic only
GH_A13G0275	A13:3101595	4.32313e-10	CG	AT1G67960	POLLEN DEFECTIVE IN GUIDANCE-like protein	Type II genetic & trans-epigenetic
GH_A13G0291	A13:3329866	4.62232e-09	CG	AT1G14720	xyloglucan endotransglucosylase/hydrolase 28	Type II genetic & trans-epigenetic
GH_A13G0307	A13:3508654	8.5717e-30	CG	AT4G39090	Papain family cysteine protease	Type III epigenetic only
GH_A13G0351	A13:4117393	3.89656e-12	CG	AT1G22930	T-complex protein 11	Type III epigenetic only
GH_A13G0384	A13:4589096	2.45647e-14	CG	AT3G19130	RNA-binding protein 47B	Type III epigenetic only
GH_A13G0385	A13:4581396	7.92727e-09	CG	AT2G15730	P-loop containing nucleoside triphosphate hydrolases superfamily protein	Type III epigenetic only
GH_A13G0494	A13:6349979	7.72093e-09	CG	AT5G09580	heat shock protein	Type II genetic & trans-epigenetic
GH_A13G0506	A13:6633895	7.84173e-25	CG	AT4G33650	dynamin-related protein 3A	Type I genetic & cis-epigenetic
GH_A13G0511	A13:6684862	2.42216e-11	CG	AT4G33625	vacuole protein	Type II genetic & trans-epigenetic
GH_A13G0517	A13:6778360	3.74813e-12	CG	AT2G36690	2-oxoglutarate (2OG) and Fe(II)-dependent oxygenase superfamily protein	Type II genetic & trans-epigenetic
GH_A13G0575	A13:11366752	6.62353e-12	CG	AT1G03650	Acyl-CoA N-acyltransferases (NAT) superfamily protein	Type III epigenetic only
GH_A13G0700	A13:14692319	2.57692e-15	CG	AT4G13070	RNA-binding CRS1 / YhbY (CRM) domain protein	Type II genetic & trans-epigenetic
GH_A13G0718	A13:15221349	5.62779e-13	CG	AT1G62930	Tetratricopeptide repeat (TPR)-like superfamily protein	Type II genetic & trans-epigenetic
GH_A13G0724	A13:15297501	4.7001e-23	CG	AT4G33510	3-deoxy-d-arabino-heptulosonate 7-phosphate synthase	Type II genetic & trans-epigenetic
GH_A13G0727	A13:15351485	4.8936e-37	CG	AT2G02650	Ribonuclease H-like superfamily protein	Type I genetic & cis-epigenetic
GH_A13G0811	A13:21009019	3.54161e-08	CG	AT2G03060	AGAMOUS-like 30	Type III epigenetic only
GH_A13G1025	A13:46573228	5.18016e-08	CG	AT1G65090	nucleolin	Type III epigenetic only
GH_A13G1148	A13:65294698	7.53992e-20	CG	AT5G17910	cardiomyopathy-associated protein	Type III epigenetic only
GH_A13G1163	A13:66645977	1.18281e-09	CG	AT3G62800	double-stranded-RNA-binding protein 4	Type II genetic & trans-epigenetic
GH_A13G1238	A13:71576996	1.27541e-26	CG	AT1G60690	NAD(P)-linked oxidoreductase superfamily protein	Type I genetic & cis-epigenetic
GH_A13G1255	A13:73634908	3.68851e-32	CG	AT4G14880	O-acetylserine (thiol) lyase (OAS-TL) isoform A1	Type I genetic & cis-epigenetic
GH_A13G1263	A13:73871285	1.53358e-28	CG	-	-	Type II genetic & trans-epigenetic
GH_A13G1315	A13:77961024	6.49675e-09	CG	AT5G27000	kinesin 4	Type III epigenetic only
GH_A13G1337	A13:79559297	2.96424e-21	CG	AT1G56450	20S proteasome beta subunit G1	Type II genetic & trans-epigenetic
GH_A13G1342	A13:79905025	1.52656e-24	CG	AT1G09250	basic helix-loop-helix (bHLH) DNA-binding superfamily protein	Type III epigenetic only
GH_A13G1407	A13:85151207	5.3178e-26	CG	AT4G09990	glucuronoxylan 4-O-methyltransferase-like protein (DUF579)	Type III epigenetic only
GH_A13G1414	A13:85349533	1.51051e-16	CG	AT1G35420	alpha/beta-Hydrolases superfamily protein	Type III epigenetic only
GH_A13G1499	A13:90374174	8.35734e-16	CG	AT1G79380	Ca(2)-dependent phospholipid-binding protein (Copine) family	Type I genetic & cis-epigenetic
GH_A13G1502	A13:90482206	1.00612e-47	CG	AT1G79340	metacaspase 4	Type III epigenetic only
GH_A13G1778	A13:97792209	4.41398e-09	CG	AT1G78610	mechanosensitive channel of small conductance-like 6	Type II genetic & trans-epigenetic
GH_A13G1780	A13:97827610	3.74037e-08	CG	AT1G53530	Peptidase S24/S26A/S26B/S26C family protein	Type III epigenetic only
GH_A13G1796	A13:98401411	7.48572e-11	CG	AT1G16560	Per1-like family protein	Type III epigenetic only
GH_A13G1847	A13:99765240	1.09271e-09	CG	AT1G64970	gamma-tocopherol methyltransferase	Type I genetic & cis-epigenetic
GH_A13G1893	A13:101025218	6.19425e-21	CG	AT5G27740	ATPase family associated with various cellular activities (AAA)	Type I genetic & cis-epigenetic
GH_A13G1894	A13:101055365	2.49767e-19	CG	AT1G58030	cationic amino acid transporter 2	Type I genetic & cis-epigenetic
GH_A13G1896	A13:101079570	2.07591e-13	CG	AT3G03770	Leucine-rich repeat protein kinase family protein	Type I genetic & cis-epigenetic
GH_A13G1898	A13:101130798	3.35576e-12	CG	AT5G55000	potassium channel tetramerization domain-containing protein / pentapeptide repeat-containing protein	Type III epigenetic only
GH_A13G2007	A13:103318657	1.18843e-09	CG	AT3G04970	DHHC-type zinc finger family protein	Type III epigenetic only
GH_A13G2041	A13:103701763	7.56954e-09	CG	AT1G56340	calreticulin 1a	Type III epigenetic only
GH_A13G2070	A13:104420271	4.55264e-24	CG	AT5G19660	SITE-1 protease	Type III epigenetic only
GH_A13G2112	A13:104934597	4.17017e-20	CG	AT4G32330	TPX2 (targeting protein for Xklp2) protein family	Type I genetic & cis-epigenetic
GH_A13G2126	A13:105047921	4.03005e-08	CG	AT4G30950	fatty acid desaturase 6	Type II genetic & trans-epigenetic
GH_A13G2159	A13:105417674	2.60269e-22	CG	AT2G37410	translocase inner membrane subunit 17-2	Type I genetic & cis-epigenetic
GH_A13G2172	A13:105547310	8.99632e-20	CG	AT5G20650	copper transporter 5	Type II genetic & trans-epigenetic
GH_A13G2180	A13:105591860	1.34696e-13	CG	AT1G73430	sec34-like family protein	Type III epigenetic only
GH_A13G2184	A13:105652716	4.52744e-13	CG	AT3G43190	sucrose synthase 4	Type III epigenetic only
GH_A13G2222	A13:106042898	1.94919e-10	CG	AT1G72710	casein kinase 1-like protein 2	Type II genetic & trans-epigenetic
GH_A13G2237	A13:106160417	1.76057e-24	CG	AT4G29160	SNF7 family protein	Type I genetic & cis-epigenetic
GH_A13G2238	A13:106180671	3.73567e-10	CG	AT4G29190	Zinc finger C-x8-C-x5-C-x3-H type family protein	Type II genetic & trans-epigenetic
GH_A13G2241	A13:106205672	1.96005e-13	CG	AT1G51980	Insulinase (Peptidase family M16) protein	Type I genetic & cis-epigenetic
GH_A13G2292	A13:106844235	8.57296e-09	CG	AT1G15690	Inorganic H pyrophosphatase family protein	Type II genetic & trans-epigenetic
GH_A13G2474	A13:109089333	5.46118e-22	CG	AT1G08490	chloroplastic NIFS-like cysteine desulfurase	Type III epigenetic only
GH_A13G2479	A13:109140891	2.55735e-12	CG	AT2G26740	soluble epoxide hydrolase	Type III epigenetic only
GH_A13G2485	A13:109162197	3.97507e-10	CG	AT3G45590	splicing endonuclease 1	Type III epigenetic only
GH_A13G2490	A13:109186845	2.54417e-11	CG	AT5G60460	Preprotein translocase Sec%2C Sec61-beta subunit protein	Type III epigenetic only
GH_A13G2494	A13:109224001	1.21603e-17	CG	AT3G03740	BTB-POZ and MATH domain 4	Type III epigenetic only
GH_A13G2531	A13:109520996	6.18478e-08	CG	AT1G07350	RNA-binding (RRM/RBD/RNP motifs) family protein	Type III epigenetic only
GH_A13G2581	A13:109869939	2.34649e-10	CG	AT1G07890	ascorbate peroxidase 1	Type II genetic & trans-epigenetic
GH_A13G2647	A13:110343625	3.96235e-10	CG	-	-	Type II genetic & trans-epigenetic
GH_D01G0001	D01:10244	1.73836e-46	CG	AT5G16715	protein EMBRYO DEFECTIVE 2247	Type II genetic & trans-epigenetic
GH_D01G0002	D01:10275	1.18184e-44	CG	AT3G23790	AMP-dependent synthetase and ligase family protein	Type II genetic & trans-epigenetic
GH_D01G0050	D01:381436	1.4643e-19	CG	AT1G60995	S3 self-incompatibility locus-linked pollen protein	Type II genetic & trans-epigenetic
GH_D01G0066	D01:486544	1.26018e-35	CG	AT2G15695	peptide methionine sulfoxide reductase (Protein of unknown function DUF829%2C transmembrane 53)	Type I genetic & cis-epigenetic
GH_D01G0095	D01:732374	4.31736e-09	CG	AT3G19640	magnesium transporter 4	Type II genetic & trans-epigenetic
GH_D01G0126	D01:953670	2.7087e-22	CG	AT4G35300	tonoplast monosaccharide transporter2	Type II genetic & trans-epigenetic
GH_D01G0133	D01:1020115	6.55642e-15	CG	AT3G20000	translocase of the outer mitochondrial membrane 40	Type II genetic & trans-epigenetic
GH_D01G0134	D01:1020111	1.19655e-15	CG	-	-	Type II genetic & trans-epigenetic
GH_D01G0166	D01:1262248	1.14198e-23	CG	AT1G53025	Ubiquitin-conjugating enzyme family protein	Type III epigenetic only
GH_D01G0206	D01:1578342	1.22676e-10	CG	AT1G01630	Sec14p-like phosphatidylinositol transfer family protein	Type II genetic & trans-epigenetic
GH_D01G0207	D01:1589119	3.64833e-08	CG	AT1G28140	integral membrane family protein	Type III epigenetic only
GH_D01G0242	D01:1947362	5.22488e-09	CG	AT4G14440	3-hydroxyacyl-CoA dehydratase 1	Type III epigenetic only
GH_D01G0273	D01:2224986	2.74498e-09	CG	AT4G16060	hypothetical protein	Type II genetic & trans-epigenetic
GH_D01G0279	D01:2282705	1.75025e-15	CG	AT3G06720	importin alpha isoform 1	Type II genetic & trans-epigenetic
GH_D01G0282	D01:2299024	5.10326e-19	CG	AT5G49460	ATP citrate lyase subunit B 2	Type II genetic & trans-epigenetic
GH_D01G0298	D01:2429727	4.63573e-09	CG	AT1G48110	evolutionarily conserved C-terminal region 7	Type II genetic & trans-epigenetic
GH_D01G0300	D01:2460405	3.9249e-23	CG	AT3G17430	Nucleotide-sugar transporter family protein	Type III epigenetic only
GH_D01G0301	D01:2467971	1.98011e-27	CG	AT3G06483	pyruvate dehydrogenase kinase	Type II genetic & trans-epigenetic
GH_D01G0303	D01:2472681	4.71529e-12	CG	AT1G79610	Na+/H+ antiporter 6	Type III epigenetic only
GH_D01G0313	D01:2572545	1.01633e-15	CG	AT1G71490	Tetratricopeptide repeat (TPR)-like superfamily protein	Type II genetic & trans-epigenetic
GH_D01G0370	D01:3426656	8.98392e-10	CG	-	-	Type II genetic & trans-epigenetic
GH_D01G0385	D01:3632813	3.72516e-26	CG	AT1G53590	Calcium-dependent lipid-binding (CaLB domain) family protein	Type II genetic & trans-epigenetic
GH_D01G0386	D01:3632569	4.23133e-33	CG	AT3G14590	Calcium-dependent lipid-binding (CaLB domain) family protein	Type I genetic & cis-epigenetic
GH_D01G0389	D01:3632835	4.21234e-11	CG	AT1G53580	glyoxalase II 3	Type II genetic & trans-epigenetic
GH_D01G0420	D01:4133549	1.82383e-24	CG	AT4G26090	NB-ARC domain-containing disease resistance protein	Type I genetic & cis-epigenetic
GH_D01G0423	D01:4236467	1.6371e-21	CG	AT4G26090	NB-ARC domain-containing disease resistance protein	Type I genetic & cis-epigenetic
GH_D01G0460	D01:4758183	1.29329e-08	CG	AT1G53400	Ubiquitin domain-containing protein	Type II genetic & trans-epigenetic
GH_D01G0468	D01:4924382	4.19349e-22	CG	AT1G16970	ATP-dependent DNA helicase 2 subunit Ku70-like protein	Type II genetic & trans-epigenetic
GH_D01G0472	D01:4966447	2.39292e-14	CG	AT1G29800	RING/FYVE/PHD-type zinc finger family protein	Type II genetic & trans-epigenetic
GH_D01G0504	D01:5612102	4.76704e-13	CG	AT1G12740	cytochrome P450%2C family 87%2C subfamily A%2C polypeptide 2	Type II genetic & trans-epigenetic
GH_D01G0561	D01:6314214	3.37566e-09	CG	AT4G16330	2-oxoglutarate (2OG) and Fe(II)-dependent oxygenase superfamily protein	Type II genetic & trans-epigenetic
GH_D01G0655	D01:7620077	1.57213e-09	CG	-	-	Type III epigenetic only
GH_D01G0685	D01:8174238	4.90361e-19	CG	AT4G27290	S-locus lectin protein kinase family protein	Type II genetic & trans-epigenetic
GH_D01G0690	D01:8276988	7.9875e-13	CG	AT4G27270	Quinone reductase family protein	Type I genetic & cis-epigenetic
GH_D01G0813	D01:10546955	9.36427e-11	CG	AT5G55180	O-Glycosyl hydrolases family 17 protein	Type II genetic & trans-epigenetic
GH_D01G1311	D01:22965037	1.83971e-14	CG	AT4G24510	HXXXD-type acyl-transferase family protein	Type I genetic & cis-epigenetic
GH_D01G1313	D01:22980600	1.00552e-35	CG	AT2G25660	embryo defective 2410	Type I genetic & cis-epigenetic
GH_D01G1420	D01:28468555	3.07746e-10	CG	AT3G11750	Dihydroneopterin aldolase	Type I genetic & cis-epigenetic
GH_D01G1546	D01:37463830	7.78048e-09	CG	AT5G03340	ATPase%2C AAA-type%2C CDC48 protein	Type II genetic & trans-epigenetic
GH_D01G1577	D01:40000438	6.2902e-08	CG	AT1G10520	DNA polymerase lambda (POLL)	Type I genetic & cis-epigenetic
GH_D01G1590	D01:40668991	5.05781e-08	CG	AT1G69970	CLAVATA3/ESR-RELATED 26	Type II genetic & trans-epigenetic
GH_D01G1691	D01:45603226	1.27756e-10	CG	AT1G14870	PLANT CADMIUM RESISTANCE 2	Type I genetic & cis-epigenetic
GH_D01G1694	D01:45715796	3.98275e-09	CG	AT1G60620	RNA polymerase I subunit 43	Type I genetic & cis-epigenetic
GH_D01G1708	D01:46336534	3.4636e-08	CG	AT1G23180	ARM repeat superfamily protein	Type II genetic & trans-epigenetic
GH_D01G1717	D01:46896499	3.8826e-10	CG	AT1G70830	MLP-like protein 28	Type II genetic & trans-epigenetic
GH_D01G1719	D01:46948017	2.50085e-23	CG	-	-	Type I genetic & cis-epigenetic
GH_D01G1740	D01:48525835	2.53225e-28	CG	AT2G01350	quinolinate phoshoribosyltransferase	Type III epigenetic only
GH_D01G1791	D01:50864069	2.58758e-08	CG	AT2G27790	RNA-binding (RRM/RBD/RNP motifs) family protein	Type III epigenetic only
GH_D01G1845	D01:52845451	3.06981e-11	CG	AT1G24460	TGN-related%2C localized SYP41 interacting protein	Type III epigenetic only
GH_D01G2031	D01:57580888	8.93317e-21	CG	AT5G64500	Major facilitator superfamily protein	Type I genetic & cis-epigenetic
GH_D01G2042	D01:57714376	5.01866e-30	CG	AT4G33700	CBS domain protein (DUF21)	Type I genetic & cis-epigenetic
GH_D01G2043	D01:57728401	2.97967e-09	CG	AT3G49720	transmembrane protein	Type II genetic & trans-epigenetic
GH_D01G2073	D01:58245688	1.63268e-08	CG	AT1G71900	magnesium transporter%2C putative (DUF803)	Type III epigenetic only
GH_D01G2090	D01:58482913	6.12113e-19	CG	AT1G58025	DNA-binding bromodomain-containing protein	Type I genetic & cis-epigenetic
GH_D01G2107	D01:58835579	1.36792e-09	CG	AT1G25440	B-box type zinc finger protein with CCT domain-containing protein	Type III epigenetic only
GH_D01G2108	D01:58879913	1.51371e-08	CG	AT5G49920	Octicosapeptide/Phox/Bem1p family protein	Type II genetic & trans-epigenetic
GH_D01G2111	D01:58913040	1.27036e-10	CG	AT1G30960	GTP-binding family protein	Type II genetic & trans-epigenetic
GH_D01G2113	D01:58919328	7.22085e-21	CG	AT5G07900	Mitochondrial transcription termination factor family protein	Type I genetic & cis-epigenetic
GH_D01G2120	D01:59131651	1.20628e-14	CG	AT2G41670	P-loop containing nucleoside triphosphate hydrolases superfamily protein	Type I genetic & cis-epigenetic
GH_D01G2122	D01:59157149	3.38989e-09	CG	AT1G80270	PENTATRICOPEPTIDE REPEAT 596	Type III epigenetic only
GH_D01G2123	D01:59169653	5.10322e-09	CG	AT3G10740	alpha-L-arabinofuranosidase 1	Type II genetic & trans-epigenetic
GH_D01G2179	D01:59985757	9.05429e-20	CG	AT1G36980	transmembrane 50A-like protein	Type II genetic & trans-epigenetic
GH_D01G2217	D01:60651670	8.15849e-13	CG	AT3G57800	basic helix-loop-helix (bHLH) DNA-binding superfamily protein	Type II genetic & trans-epigenetic
GH_D01G2231	D01:60864732	2.86739e-10	CG	AT2G41740	villin 2	Type III epigenetic only
GH_D01G2235	D01:60887815	3.98215e-18	CG	AT1G76730	NagB/RpiA/CoA transferase-like superfamily protein	Type III epigenetic only
GH_D01G2257	D01:61169717	2.1753e-13	CG	AT2G35880	TPX2 (targeting protein for Xklp2) protein family	Type III epigenetic only
GH_D01G2277	D01:61471205	2.05143e-13	CG	AT3G11660	NDR1/HIN1-like 1	Type I genetic & cis-epigenetic
GH_D01G2345	D01:62521895	1.64199e-10	CG	AT3G23620	Ribosomal RNA processing Brix domain protein	Type III epigenetic only
GH_D01G2478	D01:63811225	2.59044e-11	CG	AT2G39700	expansin A4	Type II genetic & trans-epigenetic
GH_D01G2481	D01:63844427	3.34406e-11	CG	-	-	Type II genetic & trans-epigenetic
GH_D01G2568	D01:64535697	2.77462e-09	CG	AT2G38440	SCAR homolog 2	Type II genetic & trans-epigenetic
GH_D01G2579	D01:64634306	2.35622e-14	CG	AT2G43970	RNA-binding protein	Type III epigenetic only
GH_D02G0015	D02:114734	8.32866e-11	CG	AT5G01980	RING/U-box superfamily protein	Type II genetic & trans-epigenetic
GH_D02G0064	D02:501161	5.5843e-13	CG	AT5G16990	Zinc-binding dehydrogenase family protein	Type III epigenetic only
GH_D02G0101	D02:830689	2.52196e-12	CG	-	-	Type III epigenetic only
GH_D02G0104	D02:861491	1.70529e-26	CG	AT3G59690	IQ-domain 13	Type III epigenetic only
GH_D02G0121	D02:1137118	1.61055e-24	CG	AT3G59540	Ribosomal L38e protein family	Type I genetic & cis-epigenetic
GH_D02G0128	D02:1254573	2.84498e-23	CG	AT1G06130	glyoxalase 2-4	Type I genetic & cis-epigenetic
GH_D02G0148	D02:1428766	2.65331e-13	CG	AT1G05840	Eukaryotic aspartyl protease family protein	Type II genetic & trans-epigenetic
GH_D02G0155	D02:1563789	5.57502e-16	CG	AT5G22355	Cysteine/Histidine-rich C1 domain family protein	Type II genetic & trans-epigenetic
GH_D02G0163	D02:1731201	3.24135e-09	CG	AT3G59340	solute carrier family 35 protein (DUF914)	Type II genetic & trans-epigenetic
GH_D02G0167	D02:1758322	1.25159e-10	CG	AT2G31510	IBR domain-containing protein	Type II genetic & trans-epigenetic
GH_D02G0210	D02:2313461	2.31897e-08	CG	AT5G16490	ROP-interactive CRIB motif-containing protein 4	Type II genetic & trans-epigenetic
GH_D02G0219	D02:2455103	5.60504e-31	CG	AT3G23750	Leucine-rich repeat protein kinase family protein	Type III epigenetic only
GH_D02G0222	D02:2471305	2.10979e-23	CG	AT4G14040	selenium-binding protein 2	Type III epigenetic only
GH_D02G0224	D02:2488065	2.64988e-12	CG	AT4G14030	selenium-binding protein 1	Type II genetic & trans-epigenetic
GH_D02G0236	D02:2573609	7.04142e-30	CG	AT4G13800	magnesium transporter NIPA (DUF803)	Type III epigenetic only
GH_D02G0251	D02:2738413	1.09419e-08	CG	AT4G22330	Alkaline phytoceramidase (aPHC)	Type II genetic & trans-epigenetic
GH_D02G0267	D02:3375554	1.06619e-10	CG	AT2G32760	UV radiation resistance-associated protein	Type II genetic & trans-epigenetic
GH_D02G0269	D02:3373995	7.12582e-16	CG	AT3G25040	endoplasmic reticulum retention defective 2B	Type III epigenetic only
GH_D02G0288	D02:3761147	4.3016e-24	CG	AT3G24160	putative type 1 membrane protein	Type I genetic & cis-epigenetic
GH_D02G0289	D02:3759673	2.0009e-12	CG	-	-	Type II genetic & trans-epigenetic
GH_D02G0302	D02:3921350	2.06199e-20	CG	AT5G35630	glutamine synthetase 2	Type II genetic & trans-epigenetic
GH_D02G0306	D02:3954939	2.00652e-14	CG	AT4G13550	putative triglyceride lipase	Type II genetic & trans-epigenetic
GH_D02G0321	D02:4101100	6.00562e-14	CG	AT2G29420	glutathione S-transferase tau 7	Type II genetic & trans-epigenetic
GH_D02G0368	D02:4614732	4.34152e-08	CG	AT3G22520	spindle assembly abnormal protein	Type II genetic & trans-epigenetic
GH_D02G0372	D02:4635796	6.87897e-32	CG	AT3G22620	Bifunctional inhibitor/lipid-transfer protein/seed storage 2S albumin superfamily protein	Type I genetic & cis-epigenetic
GH_D02G0374	D02:4635796	3.36971e-19	CG	AT3G22600	Bifunctional inhibitor/lipid-transfer protein/seed storage 2S albumin superfamily protein	Type I genetic & cis-epigenetic
GH_D02G0447	D02:5647211	2.73276e-09	CG	AT4G28600	no pollen germination related 2	Type II genetic & trans-epigenetic
GH_D02G0451	D02:5665954	5.10571e-10	CG	AT5G46050	peptide transporter 3	Type II genetic & trans-epigenetic
GH_D02G0500	D02:6250759	2.9984e-10	CG	AT5G18640	alpha/beta-Hydrolases superfamily protein	Type II genetic & trans-epigenetic
GH_D02G0530	D02:6758348	1.98743e-14	CG	AT4G29090	Ribonuclease H-like superfamily protein	Type II genetic & trans-epigenetic
GH_D02G0543	D02:6970654	3.92917e-32	CG	AT3G06810	acyl-CoA dehydrogenase-like protein	Type I genetic & cis-epigenetic
GH_D02G0674	D02:9097581	2.2313e-18	CG	AT1G36240	Ribosomal protein L7Ae/L30e/S12e/Gadd45 family protein	Type III epigenetic only
GH_D02G0703	D02:9588060	3.31375e-13	CG	AT1G21200	sequence-specific DNA binding transcription factor	Type II genetic & trans-epigenetic
GH_D02G0836	D02:13211261	2.08894e-23	CG	AT4G08540	DNA-directed RNA polymerase II protein	Type II genetic & trans-epigenetic
GH_D02G0844	D02:13648681	6.8953e-22	CG	AT4G16210	enoyl-CoA hydratase/isomerase A	Type III epigenetic only
GH_D02G0893	D02:15824478	3.05189e-21	CG	AT3G30390	Transmembrane amino acid transporter family protein	Type II genetic & trans-epigenetic
GH_D02G0926	D02:17576182	6.56167e-18	CG	AT1G45688	transmembrane protein	Type I genetic & cis-epigenetic
GH_D02G0933	D02:18494293	1.15008e-13	CG	-	-	Type I genetic & cis-epigenetic
GH_D02G0941	D02:18792103	1.33818e-08	CG	AT5G55160	small ubiquitin-like modifier 2	Type I genetic & cis-epigenetic
GH_D02G0980	D02:20609714	2.34242e-41	CG	AT3G22750	Protein kinase superfamily protein	Type I genetic & cis-epigenetic
GH_D02G0983	D02:20807254	1.28096e-10	CG	AT2G21520	Sec14p-like phosphatidylinositol transfer family protein	Type II genetic & trans-epigenetic
GH_D02G0984	D02:20811046	4.05588e-19	CG	AT1G75380	bifunctional nuclease in basal defense response 1	Type I genetic & cis-epigenetic
GH_D02G0997	D02:22038597	9.7729e-12	CG	AT1G75540	salt tolerance homolog2	Type II genetic & trans-epigenetic
GH_D02G1062	D02:24840950	1.65999e-21	CG	AT1G08845	Ribosomal L18p/L5e family protein	Type III epigenetic only
GH_D02G1128	D02:28232689	9.78403e-43	CG	AT1G51590	alpha-mannosidase 1	Type II genetic & trans-epigenetic
GH_D02G1218	D02:35345246	3.62035e-10	CG	AT3G13340	Transducin/WD40 repeat-like superfamily protein	Type II genetic & trans-epigenetic
GH_D02G1255	D02:37512037	9.19771e-15	CG	AT1G68820	Transmembrane Fragile-X-F-associated protein	Type II genetic & trans-epigenetic
GH_D02G1303	D02:39886342	4.09428e-11	CG	AT1G48450	alanine-tRNA ligase%2C putative (DUF760)	Type II genetic & trans-epigenetic
GH_D02G1509	D02:49016253	8.36789e-14	CG	AT2G01930	basic pentacysteine1	Type II genetic & trans-epigenetic
GH_D02G1513	D02:49150334	1.65219e-19	CG	AT1G59960	NAD(P)-linked oxidoreductase superfamily protein	Type I genetic & cis-epigenetic
GH_D02G1542	D02:51358299	2.00921e-09	CG	AT1G03400	2-oxoglutarate (2OG) and Fe(II)-dependent oxygenase superfamily protein	Type I genetic & cis-epigenetic
GH_D02G1589	D02:53206353	3.72636e-09	CG	AT4G38620	myb domain protein 4	Type II genetic & trans-epigenetic
GH_D02G1654	D02:55602800	6.72266e-21	CG	AT3G57810	Cysteine proteinases superfamily protein	Type I genetic & cis-epigenetic
GH_D02G1665	D02:55869411	8.29077e-33	CG	AT1G24360	NAD(P)-binding Rossmann-fold superfamily protein	Type I genetic & cis-epigenetic
GH_D02G1676	D02:56105477	3.21632e-21	CG	AT1G67690	Zincin-like metalloproteases family protein	Type II genetic & trans-epigenetic
GH_D02G1719	D02:57672094	3.24847e-10	CG	AT3G25270	Ribonuclease H-like superfamily protein	Type II genetic & trans-epigenetic
GH_D02G1720	D02:57676718	4.69876e-09	CG	-	-	Type II genetic & trans-epigenetic
GH_D02G1743	D02:58244799	1.43796e-35	CG	AT1G70600	Ribosomal protein L18e/L15 superfamily protein	Type I genetic & cis-epigenetic
GH_D02G1755	D02:58771943	3.81977e-09	CG	AT1G60770	Tetratricopeptide repeat (TPR)-like superfamily protein	Type II genetic & trans-epigenetic
GH_D02G1771	D02:59119657	1.51652e-10	CG	AT1G60420	DC1 domain-containing protein	Type II genetic & trans-epigenetic
GH_D02G1780	D02:59274579	2.59769e-11	CG	AT1G23750	Nucleic acid-binding%2C OB-fold-like protein	Type II genetic & trans-epigenetic
GH_D02G1810	D02:60339634	1.44706e-08	CG	AT1G10522	Serine/Threonine-kinase	Type III epigenetic only
GH_D02G1832	D02:60755846	9.89028e-11	CG	AT1G10385	Vps51/Vps67 family (components of vesicular transport) protein	Type II genetic & trans-epigenetic
GH_D02G1852	D02:61509690	7.80936e-09	CG	AT1G25420	Regulator of Vps4 activity in the MVB pathway protein	Type II genetic & trans-epigenetic
GH_D02G1871	D02:61883764	1.30389e-11	CG	AT2G01220	Nucleotidylyl transferase superfamily protein	Type I genetic & cis-epigenetic
GH_D02G1889	D02:62201861	3.07137e-08	CG	AT5G13170	senescence-associated gene 29	Type II genetic & trans-epigenetic
GH_D02G1892	D02:62313020	3.32469e-26	CG	AT5G50850	Transketolase family protein	Type I genetic & cis-epigenetic
GH_D02G2055	D02:64769433	1.35345e-12	CG	AT3G19910	RING/U-box superfamily protein	Type III epigenetic only
GH_D02G2060	D02:64824358	1.96205e-16	CG	AT3G19950	RING/U-box superfamily protein	Type III epigenetic only
GH_D02G2061	D02:64848316	2.15943e-09	CG	AT5G23280	TCP family transcription factor	Type II genetic & trans-epigenetic
GH_D02G2089	D02:65246226	2.68452e-08	CG	AT5G08410	ferredoxin/thioredoxin reductase subunit A (variable subunit) 2	Type II genetic & trans-epigenetic
GH_D02G2163	D02:66118955	1.24373e-15	CG	AT5G65290	LMBR1-like membrane protein	Type III epigenetic only
GH_D02G2188	D02:66404583	3.81782e-09	CG	AT5G09570	Cox19-like CHCH family protein	Type II genetic & trans-epigenetic
GH_D02G2191	D02:66456042	3.15224e-11	CG	AT2G14170	aldehyde dehydrogenase 6B2	Type II genetic & trans-epigenetic
GH_D02G2201	D02:66644153	3.24977e-08	CG	AT1G11760	mediator of RNA polymerase II transcription subunit-like protein	Type III epigenetic only
GH_D02G2216	D02:66795300	7.2472e-15	CG	AT1G50010	tubulin alpha-2 chain	Type II genetic & trans-epigenetic
GH_D02G2228	D02:66924356	1.49027e-08	CG	AT2G41420	proline-rich family protein	Type III epigenetic only
GH_D02G2238	D02:67001389	2.16544e-19	CG	AT2G14740	vaculolar sorting receptor 3	Type II genetic & trans-epigenetic
GH_D02G2265	D02:67247232	9.36491e-31	CG	AT2G15000	caspase-6 protein	Type II genetic & trans-epigenetic
GH_D02G2267	D02:67267330	2.03364e-08	CG	AT4G15480	UDP-Glycosyltransferase superfamily protein	Type III epigenetic only
GH_D02G2268	D02:67267330	5.60598e-08	CG	AT4G15480	UDP-Glycosyltransferase superfamily protein	Type III epigenetic only
GH_D02G2282	D02:67358508	2.28376e-23	CG	AT5G43060	Granulin repeat cysteine protease family protein	Type III epigenetic only
GH_D02G2307	D02:67550800	4.96832e-10	CG	AT3G19190	autophagy 2	Type II genetic & trans-epigenetic
GH_D02G2400	D02:68365263	1.39682e-12	CG	AT4G34640	squalene synthase 1	Type III epigenetic only
GH_D02G2436	D02:68664742	6.84363e-11	CG	AT4G34840	Phosphorylase superfamily protein	Type III epigenetic only
GH_D03G0055	D03:356657	2.0155e-08	CG	AT4G35830	aconitase 1	Type III epigenetic only
GH_D03G0144	D03:1019108	5.6774e-24	CG	AT3G50860	Clathrin adaptor complex small chain family protein	Type II genetic & trans-epigenetic
GH_D03G0145	D03:1029274	1.82834e-20	CG	AT5G49560	Putative methyltransferase family protein	Type III epigenetic only
GH_D03G0217	D03:1870848	2.46827e-12	CG	AT3G50620	P-loop containing nucleoside triphosphate hydrolases superfamily protein	Type I genetic & cis-epigenetic
GH_D03G0312	D03:3188716	1.40331e-10	CG	AT3G49720	transmembrane protein	Type III epigenetic only
GH_D03G0313	D03:3196561	1.76832e-09	CG	AT3G49720	transmembrane protein	Type III epigenetic only
GH_D03G0372	D03:4132478	3.91631e-10	CG	AT4G39840	cell wall integrity/stress response component-like protein	Type II genetic & trans-epigenetic
GH_D03G0833	D03:26200548	2.95119e-39	CG	AT3G10300	Calcium-binding EF-hand family protein	Type II genetic & trans-epigenetic
GH_D03G1002	D03:35500921	1.8954e-09	CG	AT2G01060	myb-like HTH transcriptional regulator family protein	Type III epigenetic only
GH_D03G1164	D03:40501865	1.68848e-15	CG	AT4G24730	manganese-dependent ADP-ribose/CDP-alcohol diphosphatase-like protein	Type III epigenetic only
GH_D03G1265	D03:43088517	1.76905e-13	CG	AT1G01630	Sec14p-like phosphatidylinositol transfer family protein	Type I genetic & cis-epigenetic
GH_D03G1266	D03:43085950	1.01413e-10	CG	AT5G51020	crumpled leaf	Type II genetic & trans-epigenetic
GH_D03G1284	D03:43307727	5.24291e-34	CG	AT3G62870	Ribosomal protein L7Ae/L30e/S12e/Gadd45 family protein	Type I genetic & cis-epigenetic
GH_D03G1291	D03:43607678	1.44677e-18	CG	AT2G24200	Cytosol aminopeptidase family protein	Type II genetic & trans-epigenetic
GH_D03G1368	D03:45257345	1.18325e-12	CG	AT2G29540	RNApolymerase 14 kDa subunit	Type II genetic & trans-epigenetic
GH_D03G1369	D03:45254948	1.71228e-09	CG	AT2G29530	Tim10/DDP family zinc finger protein	Type II genetic & trans-epigenetic
GH_D03G1408	D03:45976264	3.78893e-17	CG	AT5G59480	Haloacid dehalogenase-like hydrolase (HAD) superfamily protein	Type I genetic & cis-epigenetic
GH_D03G1422	D03:46199314	2.54423e-35	CG	AT3G11390	Cysteine/Histidine-rich C1 domain family protein	Type I genetic & cis-epigenetic
GH_D03G1426	D03:46249119	1.85114e-15	CG	AT3G18790	pre-mRNA-splicing factor ISY1-like protein	Type I genetic & cis-epigenetic
GH_D03G1428	D03:46245313	2.23773e-15	CG	AT3G55440	triosephosphate isomerase	Type II genetic & trans-epigenetic
GH_D03G1445	D03:46680157	3.70125e-33	CG	AT4G19150	Ankyrin repeat family protein	Type III epigenetic only
GH_D03G1559	D03:48701438	2.65498e-09	CG	AT5G60760	P-loop containing nucleoside triphosphate hydrolases superfamily protein	Type II genetic & trans-epigenetic
GH_D03G1560	D03:48774411	2.63526e-08	CG	AT2G28060	5'-AMP-activated protein kinase beta-2 subunit protein	Type II genetic & trans-epigenetic
GH_D03G1580	D03:48982061	1.46499e-10	CG	AT2G31490	neuronal acetylcholine receptor subunit alpha-5	Type II genetic & trans-epigenetic
GH_D03G1631	D03:49712363	3.80585e-30	CG	AT1G06950	translocon at the inner envelope membrane of chloroplasts 110	Type III epigenetic only
GH_D03G1659	D03:50129158	1.6837e-09	CG	AT5G56350	Pyruvate kinase family protein	Type II genetic & trans-epigenetic
GH_D03G1661	D03:50132561	6.06991e-11	CG	AT1G55535	transmembrane protein	Type III epigenetic only
GH_D03G1663	D03:50164661	1.37553e-09	CG	AT2G32080	purin-rich alpha 1	Type III epigenetic only
GH_D03G1724	D03:50813639	7.37698e-10	CG	AT1G63120	RHOMBOID-like 2	Type III epigenetic only
GH_D03G1805	D03:51697764	5.98941e-21	CG	AT4G09490	Polynucleotidyl transferase%2C ribonuclease H-like superfamily protein	Type II genetic & trans-epigenetic
GH_D04G0030	D04:521107	2.64727e-09	CG	AT5G53130	cyclic nucleotide gated channel 1	Type II genetic & trans-epigenetic
GH_D04G0040	D04:613682	7.07612e-15	CG	AT3G20060	ubiquitin-conjugating enzyme19	Type II genetic & trans-epigenetic
GH_D04G0120	D04:1533094	6.30623e-08	CG	AT1G10270	glutamine-rich protein 23	Type II genetic & trans-epigenetic
GH_D04G0124	D04:1645007	1.51356e-12	CG	AT3G10850	Metallo-hydrolase/oxidoreductase superfamily protein	Type II genetic & trans-epigenetic
GH_D04G0162	D04:2047921	1.45811e-09	CG	AT3G54480	SKP1/ASK-interacting protein 5	Type I genetic & cis-epigenetic
GH_D04G0196	D04:2609201	6.60058e-23	CG	AT1G66240	homolog of anti-oxidant 1	Type II genetic & trans-epigenetic
GH_D04G0307	D04:4380583	2.45963e-20	CG	AT3G18750	with no lysine (K) kinase 6	Type II genetic & trans-epigenetic
GH_D04G0322	D04:4690890	1.76168e-10	CG	AT4G33460	ABC transporter family protein	Type III epigenetic only
GH_D04G0324	D04:4713884	4.7434e-08	CG	AT5G64040	photosystem I reaction center subunit PSI-N%2C chloroplast%2C putative / PSI-N%2C putative (PSAN)	Type III epigenetic only
GH_D04G0362	D04:5264932	4.58203e-13	CG	AT4G19645	TRAM%2C LAG1 and CLN8 (TLC) lipid-sensing domain containing protein	Type II genetic & trans-epigenetic
GH_D04G0413	D04:6101781	9.51061e-11	CG	AT5G08650	Small GTP-binding protein	Type II genetic & trans-epigenetic
GH_D04G0454	D04:6844224	3.77665e-16	CG	AT3G02090	Insulinase (Peptidase family M16) protein	Type I genetic & cis-epigenetic
GH_D04G0476	D04:7078537	9.03557e-31	CG	AT3G01100	hypothetical protein 1	Type II genetic & trans-epigenetic
GH_D04G0520	D04:8139518	1.71636e-14	CG	AT5G61450	P-loop containing nucleoside triphosphate hydrolases superfamily protein	Type II genetic & trans-epigenetic
GH_D04G1517	D04:49134216	4.87063e-28	CG	AT1G68300	Adenine nucleotide alpha hydrolases-like superfamily protein	Type II genetic & trans-epigenetic
GH_D04G1536	D04:49895915	2.9143e-08	CG	AT2G01170	bidirectional amino acid transporter 1	Type II genetic & trans-epigenetic
GH_D04G1671	D04:52346084	6.31507e-17	CG	AT4G38170	FAR1-related sequence 9	Type II genetic & trans-epigenetic
GH_D04G1685	D04:52532762	6.96059e-11	CG	AT2G17290	Calcium-dependent protein kinase family protein	Type II genetic & trans-epigenetic
GH_D04G1735	D04:53069409	2.35862e-19	CG	AT5G10530	Concanavalin A-like lectin protein kinase family protein	Type III epigenetic only
GH_D04G1782	D04:53611376	1.25134e-08	CG	AT2G15490	UDP-glycosyltransferase 73B4	Type III epigenetic only
GH_D04G1783	D04:53613920	1.15895e-08	CG	AT2G09990	Ribosomal protein S5 domain 2-like superfamily protein	Type II genetic & trans-epigenetic
GH_D04G1803	D04:53800022	4.36874e-13	CG	AT1G71220	EMS-MUTAGENIZED BRI1 SUPPRESSOR 1	Type II genetic & trans-epigenetic
GH_D04G1804	D04:53816154	8.87308e-35	CG	AT1G60995	S3 self-incompatibility locus-linked pollen protein	Type II genetic & trans-epigenetic
GH_D04G1832	D04:54202349	8.36317e-12	CG	AT2G21540	SEC14-like 3	Type I genetic & cis-epigenetic
GH_D04G1882	D04:54578417	6.78741e-09	CG	AT1G10790	hydroxyproline-rich glycoprotein family protein	Type III epigenetic only
GH_D04G1883	D04:54578353	3.11968e-09	CG	AT1G09580	emp24/gp25L/p24 family/GOLD family protein	Type III epigenetic only
GH_D04G1981	D04:55419229	2.6384e-15	CG	AT4G10040	cytochrome c-2	Type II genetic & trans-epigenetic
GH_D04G2032	D04:55927860	1.82239e-18	CG	AT1G67360	Rubber elongation factor protein (REF)	Type II genetic & trans-epigenetic
GH_D04G2055	D04:56412484	9.15661e-10	CG	AT1G27990	transmembrane protein	Type II genetic & trans-epigenetic
GH_D05G0052	D05:532557	5.90736e-10	CG	AT5G57440	Haloacid dehalogenase-like hydrolase (HAD) superfamily protein	Type II genetic & trans-epigenetic
GH_D05G0178	D05:1586961	9.77516e-09	CG	AT1G15400	hypothetical protein	Type II genetic & trans-epigenetic
GH_D05G0274	D05:2332125	4.85806e-11	CG	AT2G19770	profilin 5	Type III epigenetic only
GH_D05G0277	D05:2356209	2.38576e-09	CG	AT5G56610	Phosphotyrosine protein phosphatases superfamily protein	Type III epigenetic only
GH_D05G0281	D05:2399252	4.42484e-08	CG	AT2G19790	SNARE-like superfamily protein	Type II genetic & trans-epigenetic
GH_D05G0359	D05:2920801	4.52497e-08	CG	-	-	Type III epigenetic only
GH_D05G0466	D05:3699760	2.79029e-20	CG	AT2G37410	translocase inner membrane subunit 17-2	Type III epigenetic only
GH_D05G0472	D05:3761225	4.07691e-12	CG	AT5G11650	alpha/beta-Hydrolases superfamily protein	Type III epigenetic only
GH_D05G0495	D05:3907971	1.29405e-08	CG	AT5G25757	RNA polymerase I-associated factor PAF67	Type III epigenetic only
GH_D05G0637	D05:5063510	5.2809e-08	CG	AT5G10730	NAD(P)-binding Rossmann-fold superfamily protein	Type III epigenetic only
GH_D05G0731	D05:5883688	3.767e-30	CG	AT2G26920	Ubiquitin-associated/translation elongation factor EF1B protein	Type II genetic & trans-epigenetic
GH_D05G0744	D05:5946533	3.69271e-08	CG	AT2G26770	plectin-like protein	Type II genetic & trans-epigenetic
GH_D05G0747	D05:5990827	1.91001e-08	CG	AT1G51510	RNA-binding (RRM/RBD/RNP motifs) family protein	Type II genetic & trans-epigenetic
GH_D05G0769	D05:6206442	3.41623e-08	CG	AT5G20990	molybdopterin biosynthesis CNX1 protein / molybdenum cofactor biosynthesis enzyme CNX1 (CNX1)	Type II genetic & trans-epigenetic
GH_D05G0801	D05:6498306	3.60079e-08	CG	AT5G22280	peptidyl-prolyl cis-trans isomerase G	Type III epigenetic only
GH_D05G0817	D05:6580570	3.39383e-08	CG	AT5G22400	Rho GTPase activating protein with PAK-box/P21-Rho-binding domain-containing protein	Type II genetic & trans-epigenetic
GH_D05G0865	D05:6992812	3.68727e-12	CG	AT3G44890	ribosomal protein L9	Type I genetic & cis-epigenetic
GH_D05G0875	D05:7088600	2.47652e-12	CG	AT1G20780	senescence-associated E3 ubiquitin ligase 1	Type III epigenetic only
GH_D05G0876	D05:7086790	1.38707e-08	CG	AT5G58630	hypothetical protein	Type II genetic & trans-epigenetic
GH_D05G0906	D05:7334779	4.81643e-22	CG	AT2G29590	Thioesterase superfamily protein	Type II genetic & trans-epigenetic
GH_D05G0921	D05:7440533	6.22279e-20	CG	AT1G07410	RAB GTPase homolog A2B	Type II genetic & trans-epigenetic
GH_D05G1038	D05:8474620	3.18991e-18	CG	AT2G28320	Pleckstrin homology (PH) and lipid-binding START domains-containing protein	Type I genetic & cis-epigenetic
GH_D05G1039	D05:8489259	1.50673e-08	CG	AT2G28315	Nucleotide/sugar transporter family protein	Type III epigenetic only
GH_D05G1185	D05:9783290	8.2881e-18	CG	AT1G16040	phosphatidylinositol-glycan biosynthesis class F-like protein	Type II genetic & trans-epigenetic
GH_D05G1193	D05:9857899	1.4346e-12	CG	AT1G76690	12-oxophytodienoate reductase 2	Type II genetic & trans-epigenetic
GH_D05G1199	D05:9909655	6.71591e-18	CG	AT2G07680	multidrug resistance-associated protein 11	Type I genetic & cis-epigenetic
GH_D05G1200	D05:9909655	3.09147e-21	CG	AT2G07680	multidrug resistance-associated protein 11	Type I genetic & cis-epigenetic
GH_D05G1229	D05:10219628	6.5684e-09	CG	AT5G51280	DEAD-box protein abstrakt	Type III epigenetic only
GH_D05G1280	D05:10593020	2.04391e-08	CG	AT1G80360	Pyridoxal phosphate (PLP)-dependent transferases superfamily protein	Type II genetic & trans-epigenetic
GH_D05G1392	D05:11641041	4.32866e-13	CG	AT5G57020	myristoyl-CoA:protein N-myristoyltransferase	Type II genetic & trans-epigenetic
GH_D05G1564	D05:13131674	9.93735e-15	CG	AT2G34250	SecY protein transport family protein	Type II genetic & trans-epigenetic
GH_D05G1815	D05:15368794	4.05879e-08	CG	AT1G21065	secondary thiamine-phosphate synthase enzyme	Type III epigenetic only
GH_D05G1848	D05:15689958	1.26006e-11	CG	AT1G20440	cold-regulated 47	Type III epigenetic only
GH_D05G1858	D05:15772348	2.05701e-08	CG	AT2G17010	Mechanosensitive ion channel family protein	Type II genetic & trans-epigenetic
GH_D05G1889	D05:16018338	1.18001e-21	CG	AT1G20060	ATP binding microtubule motor family protein	Type III epigenetic only
GH_D05G1952	D05:16672694	1.02995e-15	CG	AT3G06130	Heavy metal transport/detoxification superfamily protein	Type III epigenetic only
GH_D05G1959	D05:16717669	2.2066e-09	CG	AT5G42800	dihydroflavonol 4-reductase	Type II genetic & trans-epigenetic
GH_D05G1968	D05:16777493	3.75384e-08	CG	AT1G75240	homeobox protein 33	Type II genetic & trans-epigenetic
GH_D05G1980	D05:16894491	1.99197e-12	CG	AT5G47910	respiratory burst oxidase homologue D	Type III epigenetic only
GH_D05G1988	D05:16958127	1.59966e-22	CG	AT1G45170	outer envelope pore 24B-like protein	Type III epigenetic only
GH_D05G1989	D05:16958127	5.08753e-26	CG	AT1G75140	membrane protein	Type III epigenetic only
GH_D05G1990	D05:16961967	1.87633e-10	CG	AT1G45160	Protein kinase superfamily protein	Type III epigenetic only
GH_D05G1995	D05:16990975	1.95121e-09	CG	AT1G75100	J-domain protein required for chloroplast accumulation response 1	Type III epigenetic only
GH_D05G2094	D05:17948138	1.51476e-09	CG	AT4G07390	Mannose-P-dolichol utilization defect 1 protein	Type II genetic & trans-epigenetic
GH_D05G2187	D05:18852342	4.72147e-08	CG	AT1G58330	transcription factor-like protein	Type III epigenetic only
GH_D05G2188	D05:18865924	1.10505e-08	CG	AT1G09960	sucrose transporter 4	Type III epigenetic only
GH_D05G2274	D05:19861031	1.903e-10	CG	AT4G08960	phosphotyrosyl phosphatase activator (PTPA) family protein	Type III epigenetic only
GH_D05G2293	D05:20074687	8.96059e-11	CG	AT1G34580	Major facilitator superfamily protein	Type III epigenetic only
GH_D05G2310	D05:20437637	5.46002e-13	CG	AT1G78020	senescence-associated family protein%2C putative (DUF581)	Type II genetic & trans-epigenetic
GH_D05G2334	D05:20700938	1.45034e-31	CG	AT1G36730	Translation initiation factor IF2/IF5	Type I genetic & cis-epigenetic
GH_D05G2335	D05:20711823	1.26185e-25	CG	-	-	Type I genetic & cis-epigenetic
GH_D05G2339	D05:20734933	5.73883e-19	CG	AT1G77780	Glycosyl hydrolase superfamily protein	Type I genetic & cis-epigenetic
GH_D05G2369	D05:21101305	4.65034e-10	CG	AT1G77590	long chain acyl-CoA synthetase 9	Type III epigenetic only
GH_D05G2558	D05:23552372	9.87932e-12	CG	AT1G36240	Ribosomal protein L7Ae/L30e/S12e/Gadd45 family protein	Type III epigenetic only
GH_D05G2563	D05:23611042	6.49993e-09	CG	AT4G10070	KH domain-containing protein	Type III epigenetic only
GH_D05G2566	D05:23650347	4.73935e-09	CG	AT1G05490	chromatin remodeling 31	Type III epigenetic only
GH_D05G2656	D05:24627350	1.02792e-11	CG	AT3G53010	carbohydrate esterase%2C putative (DUF303)	Type II genetic & trans-epigenetic
GH_D05G2659	D05:24652320	2.2588e-13	CG	AT4G24210	F-box family protein	Type II genetic & trans-epigenetic
GH_D05G2660	D05:24668773	1.12179e-17	CG	AT5G43070	WPP domain protein 1	Type I genetic & cis-epigenetic
GH_D05G2693	D05:25142025	1.49424e-28	CG	AT1G72230	Cupredoxin superfamily protein	Type II genetic & trans-epigenetic
GH_D05G2706	D05:25325073	1.9452e-13	CG	AT1G78140	S-adenosyl-L-methionine-dependent methyltransferases superfamily protein	Type III epigenetic only
GH_D05G2819	D05:27015666	8.05088e-12	CG	AT3G56380	response regulator 17	Type II genetic & trans-epigenetic
GH_D05G2925	D05:28947027	4.0173e-22	CG	AT5G53070	Ribosomal protein L9/RNase H1	Type II genetic & trans-epigenetic
GH_D05G2937	D05:29272898	2.19534e-08	CG	AT1G66920	Protein kinase superfamily protein	Type II genetic & trans-epigenetic
GH_D05G2943	D05:29314548	7.29655e-11	CG	-	-	Type III epigenetic only
GH_D05G2967	D05:29990558	1.7005e-11	CG	AT3G55620	Translation initiation factor IF6	Type II genetic & trans-epigenetic
GH_D05G2989	D05:30562977	1.40019e-14	CG	AT4G29950	Ypt/Rab-GAP domain of gyp1p superfamily protein	Type II genetic & trans-epigenetic
GH_D05G2990	D05:30560837	2.33554e-23	CG	AT3G10410	SERINE CARBOXYPEPTIDASE-LIKE 49	Type I genetic & cis-epigenetic
GH_D05G3017	D05:31004383	1.71191e-17	CG	AT3G54800	Pleckstrin homology (PH) and lipid-binding START domains-containing protein	Type III epigenetic only
GH_D05G3021	D05:31116442	7.38102e-12	CG	AT1G48850	chorismate synthase%2C putative / 5-enolpyruvylshikimate-3-phosphate phospholyase	Type I genetic & cis-epigenetic
GH_D05G3023	D05:31161350	6.42636e-17	CG	AT3G20060	ubiquitin-conjugating enzyme19	Type II genetic & trans-epigenetic
GH_D05G3026	D05:31186038	3.12573e-09	CG	AT4G25030	Serine/Threonine-kinase	Type II genetic & trans-epigenetic
GH_D05G3027	D05:31198780	5.52014e-26	CG	AT5G50840	alpha-taxilin-like protein	Type III epigenetic only
GH_D05G3028	D05:31204916	1.01136e-12	CG	AT3G52290	IQ-domain 3	Type III epigenetic only
GH_D05G3117	D05:33567792	1.25696e-30	CG	-	-	Type II genetic & trans-epigenetic
GH_D05G3290	D05:40771994	4.6482e-18	CG	AT4G02210	Myb/SANT-like DNA-binding domain protein	Type III epigenetic only
GH_D05G3514	D05:51858191	2.3535e-10	CG	AT5G65060	K-box region and MADS-box transcription factor family protein	Type III epigenetic only
GH_D05G3548	D05:52963930	1.2453e-10	CG	AT3G14720	MAP kinase 19	Type III epigenetic only
GH_D05G3551	D05:52985714	1.73924e-13	CG	AT3G14750	structural maintenance of chromosomes domain protein	Type III epigenetic only
GH_D05G3553	D05:53034295	1.27137e-09	CG	AT4G27190	NB-ARC domain-containing disease resistance protein	Type III epigenetic only
GH_D05G3599	D05:54498067	9.31129e-11	CG	AT3G14860	NHL domain-containing protein	Type III epigenetic only
GH_D05G3615	D05:54791330	6.23385e-33	CG	AT1G29140	Pollen Ole e 1 allergen and extensin family protein	Type I genetic & cis-epigenetic
GH_D05G3622	D05:54894180	3.78474e-16	CG	AT1G16890	ubiquitin-conjugating enzyme 36	Type II genetic & trans-epigenetic
GH_D05G3624	D05:54930644	6.2299e-11	CG	AT1G53290	Galactosyltransferase family protein	Type II genetic & trans-epigenetic
GH_D05G3631	D05:55064357	1.84545e-14	CG	AT3G15000	cobalt ion binding protein	Type II genetic & trans-epigenetic
GH_D05G3752	D05:57849721	7.07454e-24	CG	AT3G15352	cytochrome c oxidase 17	Type I genetic & cis-epigenetic
GH_D05G3760	D05:57987479	6.5315e-09	CG	AT1G53000	Nucleotide-diphospho-sugar transferases superfamily protein	Type III epigenetic only
GH_D05G3888	D05:60949629	5.802e-09	CG	AT1G28570	SGNH hydrolase-type esterase superfamily protein	Type II genetic & trans-epigenetic
GH_D05G3893	D05:61032598	2.34834e-21	CG	AT1G28570	SGNH hydrolase-type esterase superfamily protein	Type I genetic & cis-epigenetic
GH_D05G3902	D05:61109930	9.95758e-20	CG	AT1G50710	HAUS augmin-like complex subunit	Type III epigenetic only
GH_D05G3905	D05:61300835	2.02322e-35	CG	AT3G14470	NB-ARC domain-containing disease resistance protein	Type II genetic & trans-epigenetic
GH_D05G3933	D05:61757891	3.37898e-12	CG	AT4G26910	Dihydrolipoamide succinyltransferase	Type III epigenetic only
GH_D05G3940	D05:61839548	1.70272e-20	CG	AT3G20440	Alpha amylase family protein	Type III epigenetic only
GH_D05G3954	D05:61977706	2.61077e-35	CG	AT3G20310	ethylene response factor 7	Type II genetic & trans-epigenetic
GH_D05G3956	D05:61992132	2.1883e-09	CG	AT5G55200	Co-chaperone GrpE family protein	Type II genetic & trans-epigenetic
GH_D05G3965	D05:62440967	2.24869e-21	CG	AT5G55340	MBOAT (membrane bound O-acyl transferase) family protein	Type III epigenetic only
GH_D05G4021	D05:63449734	8.00829e-10	CG	AT5G55950	Nucleotide/sugar transporter family protein	Type III epigenetic only
GH_D05G4027	D05:63484909	4.46006e-08	CG	AT1G55840	Sec14p-like phosphatidylinositol transfer family protein	Type III epigenetic only
GH_D06G0040	D06:285662	6.19322e-08	CG	AT1G75540	salt tolerance homolog2	Type III epigenetic only
GH_D06G0128	D06:1296435	1.11485e-09	CG	AT2G26500	cytochrome b6f complex subunit (petM)	Type II genetic & trans-epigenetic
GH_D06G0136	D06:1365848	6.52334e-32	CG	AT5G06430	Thioredoxin superfamily protein	Type III epigenetic only
GH_D06G0138	D06:1370845	3.17887e-14	CG	AT5G67300	myb domain protein r1	Type II genetic & trans-epigenetic
GH_D06G0142	D06:1414661	5.91738e-10	CG	AT1G47490	RNA-binding protein 47C	Type II genetic & trans-epigenetic
GH_D06G0158	D06:1558027	1.90388e-11	CG	AT1G05990	EF hand calcium-binding protein family	Type II genetic & trans-epigenetic
GH_D06G0165	D06:1629803	2.35663e-09	CG	AT5G42890	sterol carrier protein 2	Type III epigenetic only
GH_D06G0166	D06:1637448	6.46985e-08	CG	AT4G17650	Polyketide cyclase / dehydrase and lipid transport protein	Type III epigenetic only
GH_D06G0182	D06:1826868	3.91532e-08	CG	AT5G42940	RING/U-box superfamily protein	Type II genetic & trans-epigenetic
GH_D06G0185	D06:1862830	1.19129e-12	CG	AT4G34110	poly(A) binding protein 2	Type II genetic & trans-epigenetic
GH_D06G0200	D06:1962408	4.58462e-14	CG	AT3G53010	carbohydrate esterase%2C putative (DUF303)	Type II genetic & trans-epigenetic
GH_D06G0234	D06:2290667	1.76105e-08	CG	AT3G49780	phytosulfokine 4 precursor	Type III epigenetic only
GH_D06G0242	D06:2349033	1.91443e-18	CG	-	-	Type III epigenetic only
GH_D06G0269	D06:2900504	6.65552e-35	CG	-	-	Type I genetic & cis-epigenetic
GH_D06G0281	D06:3064756	3.29226e-15	CG	AT2G21950	SKP1 interacting partner 6	Type II genetic & trans-epigenetic
GH_D06G0311	D06:3585566	2.03031e-12	CG	AT5G33300	chromosome-associated kinesin-like protein	Type II genetic & trans-epigenetic
GH_D06G0316	D06:3670237	1.76683e-25	CG	AT4G24550	Clathrin adaptor complexes medium subunit family protein	Type II genetic & trans-epigenetic
GH_D06G0325	D06:3766106	6.1531e-14	CG	AT1G28390	Protein kinase superfamily protein	Type II genetic & trans-epigenetic
GH_D06G0376	D06:4511018	4.13973e-33	CG	AT4G34170	Galactose oxidase/kelch repeat superfamily protein	Type I genetic & cis-epigenetic
GH_D06G0420	D06:5647968	3.16116e-09	CG	-	-	Type III epigenetic only
GH_D06G0449	D06:6110872	6.59022e-13	CG	AT1G44790	ChaC-like family protein	Type II genetic & trans-epigenetic
GH_D06G0458	D06:6231380	2.90201e-10	CG	AT1G77590	long chain acyl-CoA synthetase 9	Type II genetic & trans-epigenetic
GH_D06G0465	D06:6414264	1.49509e-09	CG	AT1G44350	IAA-amino acid hydrolase ILR1-like 6	Type III epigenetic only
GH_D06G0487	D06:6817577	1.69018e-12	CG	AT3G24350	syntaxin of plants 32	Type II genetic & trans-epigenetic
GH_D06G0604	D06:8932969	1.16139e-09	CG	AT3G02230	reversibly glycosylated polypeptide 1	Type III epigenetic only
GH_D06G0608	D06:8988305	2.78143e-41	CG	AT5G19990	regulatory particle triple-A ATPase 6A	Type I genetic & cis-epigenetic
GH_D06G0696	D06:11402509	1.35428e-12	CG	AT2G19950	golgin Putative 1	Type I genetic & cis-epigenetic
GH_D06G1201	D06:26479743	8.73803e-20	CG	AT4G31290	ChaC-like family protein	Type II genetic & trans-epigenetic
GH_D06G1227	D06:28162457	2.23256e-08	CG	AT3G06880	Transducin/WD40 repeat-like superfamily protein	Type II genetic & trans-epigenetic
GH_D06G1236	D06:28825705	3.11161e-09	CG	AT3G20800	Cell differentiation%2C Rcd1-like protein	Type II genetic & trans-epigenetic
GH_D06G1259	D06:29715730	4.7535e-09	CG	AT1G22750	transmembrane protein	Type II genetic & trans-epigenetic
GH_D06G1266	D06:29933187	9.54986e-41	CG	AT1G43760	DNAse I-like superfamily protein	Type II genetic & trans-epigenetic
GH_D06G1267	D06:29932288	8.64469e-32	CG	AT4G29090	Ribonuclease H-like superfamily protein	Type II genetic & trans-epigenetic
GH_D06G1284	D06:31050758	4.17205e-08	CG	AT4G09730	RH39	Type III epigenetic only
GH_D06G1374	D06:38627299	5.20829e-29	CG	AT2G03070	mediator subunit 8	Type II genetic & trans-epigenetic
GH_D06G1476	D06:44849959	1.73998e-08	CG	-	-	Type II genetic & trans-epigenetic
GH_D06G1597	D06:50804296	6.16174e-09	CG	AT1G29790	S-adenosyl-L-methionine-dependent methyltransferases superfamily protein	Type II genetic & trans-epigenetic
GH_D06G1641	D06:52220466	1.16164e-14	CG	AT5G45040	Cytochrome c	Type I genetic & cis-epigenetic
GH_D06G1652	D06:52626463	5.75602e-20	CG	AT1G79650	Rad23 UV excision repair protein family	Type II genetic & trans-epigenetic
GH_D06G1654	D06:52653169	2.6478e-14	CG	AT1G79660	ephrin-A3 protein	Type II genetic & trans-epigenetic
GH_D06G1759	D06:55948720	2.43767e-10	CG	AT1G11840	glyoxalase/bleomycin resistance protein/dioxygenase superfamily protein	Type III epigenetic only
GH_D06G1793	D06:56653337	3.11127e-08	CG	AT3G01990	ACT domain repeat 6	Type III epigenetic only
GH_D06G1892	D06:58640206	1.01306e-12	CG	AT2G40320	TRICHOME BIREFRINGENCE-LIKE 33	Type II genetic & trans-epigenetic
GH_D06G1920	D06:58991929	5.47689e-13	CG	AT2G40080	EARLY FLOWERING-like protein (DUF1313)	Type II genetic & trans-epigenetic
GH_D06G1943	D06:59321115	5.14064e-51	CG	AT3G48670	XH/XS domain-containing protein	Type I genetic & cis-epigenetic
GH_D06G2115	D06:62165769	4.14663e-08	CG	AT5G58300	Leucine-rich repeat protein kinase family protein	Type III epigenetic only
GH_D06G2126	D06:62262448	5.13852e-14	CG	AT1G30620	NAD(P)-binding Rossmann-fold superfamily protein	Type II genetic & trans-epigenetic
GH_D06G2140	D06:62568812	1.11085e-10	CG	AT1G16360	LEM3 (ligand-effect modulator 3) family protein / CDC50 family protein	Type II genetic & trans-epigenetic
GH_D06G2150	D06:62741207	5.34438e-11	CG	AT1G78955	camelliol C synthase 1	Type III epigenetic only
GH_D06G2267	D06:64058216	3.14346e-08	CG	AT1G53750	regulatory particle triple-A 1A	Type III epigenetic only
GH_D06G2339	D06:64651055	1.53457e-09	CG	AT2G33800	Ribosomal protein S5 family protein	Type II genetic & trans-epigenetic
GH_D06G2348	D06:64765119	2.8239e-23	CG	AT2G20760	Clathrin light chain protein	Type III epigenetic only
GH_D06G2394	D06:65065082	3.31998e-18	CG	AT4G22350	Ubiquitin C-terminal hydrolases superfamily protein	Type III epigenetic only
GH_D06G2406	D06:65134410	1.4224e-12	CG	AT5G47635	Pollen Ole e 1 allergen and extensin family protein	Type I genetic & cis-epigenetic
GH_D06G2424	D06:65270671	1.49712e-42	CG	AT4G20410	gamma-soluble NSF attachment protein	Type I genetic & cis-epigenetic
GH_D06G2431	D06:65350479	1.1493e-38	CG	AT1G12640	MBOAT (membrane bound O-acyl transferase) family protein	Type I genetic & cis-epigenetic
GH_D07G0127	D07:1251196	6.48903e-23	CG	AT5G56890	Protein kinase superfamily protein	Type I genetic & cis-epigenetic
GH_D07G0133	D07:1313734	5.01551e-12	CG	AT5G56950	nucleosome assembly protein 1%3B3	Type III epigenetic only
GH_D07G0144	D07:1404668	1.20544e-31	CG	AT4G29810	MAP kinase kinase 2	Type III epigenetic only
GH_D07G0243	D07:2344777	2.83774e-13	CG	AT5G56750	N-MYC downregulated-like 1	Type II genetic & trans-epigenetic
GH_D07G0280	D07:2709322	3.17491e-08	CG	AT3G09510	Ribonuclease H-like superfamily protein	Type II genetic & trans-epigenetic
GH_D07G0352	D07:3375617	1.37586e-35	CG	AT1G27760	interferon-related developmental regulator family protein / IFRD protein family	Type III epigenetic only
GH_D07G0353	D07:3392265	3.05285e-08	CG	AT2G25310	ER membrane protein complex subunit-like protein (DUF2012)	Type II genetic & trans-epigenetic
GH_D07G0357	D07:3431344	2.24086e-13	CG	AT5G25265	Hyp O-arabinosyltransferase-like protein	Type II genetic & trans-epigenetic
GH_D07G0461	D07:4637328	2.43614e-22	CG	AT5G51740	Peptidase family M48 family protein	Type III epigenetic only
GH_D07G0477	D07:4818238	6.2041e-08	CG	AT4G25230	RPM1 interacting protein 2	Type III epigenetic only
GH_D07G0501	D07:4977193	6.2711e-08	CG	AT5G51220	ubiquinol-cytochrome C chaperone family protein	Type II genetic & trans-epigenetic
GH_D07G0509	D07:5088215	5.36661e-17	CG	AT5G61670	orange protein	Type II genetic & trans-epigenetic
GH_D07G0546	D07:5494014	1.17347e-09	CG	AT5G50860	Protein kinase superfamily protein	Type III epigenetic only
GH_D07G0549	D07:5510627	6.69555e-09	CG	AT5G50790	Nodulin MtN3 family protein	Type III epigenetic only
GH_D07G0583	D07:5963028	1.8134e-08	CG	AT1G67340	HCP-like superfamily protein with MYND-type zinc finger	Type II genetic & trans-epigenetic
GH_D07G0620	D07:6352021	2.3182e-09	CG	AT4G24770	31-kDa RNA binding protein	Type III epigenetic only
GH_D07G0640	D07:6590569	5.06964e-12	CG	AT1G18490	2-aminoethanethiol dioxygenase%2C putative (DUF1637)	Type I genetic & cis-epigenetic
GH_D07G0645	D07:6654909	4.47301e-12	CG	AT5G08170	porphyromonas-type peptidyl-arginine deiminase family protein	Type I genetic & cis-epigenetic
GH_D07G0650	D07:6724000	1.35702e-11	CG	AT2G03890	phosphoinositide 4-kinase gamma 7	Type II genetic & trans-epigenetic
GH_D07G0658	D07:6782009	1.57054e-14	CG	AT3G58610	ketol-acid reductoisomerase	Type II genetic & trans-epigenetic
GH_D07G0759	D07:8106418	5.4559e-14	CG	AT2G33040	gamma subunit of Mt ATP synthase	Type II genetic & trans-epigenetic
GH_D07G0763	D07:8153777	5.52365e-08	CG	AT5G07920	diacylglycerol kinase1	Type II genetic & trans-epigenetic
GH_D07G0779	D07:8390555	2.95911e-19	CG	AT1G74510	Galactose oxidase/kelch repeat superfamily protein	Type II genetic & trans-epigenetic
GH_D07G0784	D07:8473116	1.55849e-16	CG	-	-	Type III epigenetic only
GH_D07G0809	D07:8832087	1.61672e-13	CG	AT5G06310	Nucleic acid-binding%2C OB-fold-like protein	Type II genetic & trans-epigenetic
GH_D07G0876	D07:9873458	4.68997e-08	CG	AT1G26310	K-box region and MADS-box transcription factor family protein	Type II genetic & trans-epigenetic
GH_D07G0994	D07:11578576	8.89269e-16	CG	AT3G25230	rotamase FKBP 1	Type II genetic & trans-epigenetic
GH_D07G1004	D07:11658542	4.74095e-28	CG	AT5G41950	Tetratricopeptide repeat (TPR)-like superfamily protein	Type III epigenetic only
GH_D07G1095	D07:13335095	3.52314e-16	CG	AT5G37290	ARM repeat superfamily protein	Type II genetic & trans-epigenetic
GH_D07G1142	D07:14361536	5.82509e-12	CG	AT2G27900	coiled-coil protein	Type III epigenetic only
GH_D07G1144	D07:14393965	9.51984e-19	CG	AT1G08220	ATPase complex subunit	Type I genetic & cis-epigenetic
GH_D07G1168	D07:14821115	6.75496e-17	CG	AT1G50300	TBP-associated factor 15	Type II genetic & trans-epigenetic
GH_D07G1204	D07:15644684	1.60819e-09	CG	AT2G27260	Late embryogenesis abundant (LEA) hydroxyproline-rich glycoprotein family	Type III epigenetic only
GH_D07G1205	D07:15657680	5.44792e-08	CG	AT2G48060	piezo-type mechanosensitive ion channel component	Type II genetic & trans-epigenetic
GH_D07G1210	D07:15776961	2.15958e-09	CG	AT2G01820	Leucine-rich repeat protein kinase family protein	Type III epigenetic only
GH_D07G1245	D07:16474950	4.08034e-15	CG	AT2G27130	Bifunctional inhibitor/lipid-transfer protein/seed storage 2S albumin superfamily protein	Type II genetic & trans-epigenetic
GH_D07G1339	D07:18686314	2.71983e-10	CG	AT2G27315	egg cell-secreted-like protein (DUF1278)	Type II genetic & trans-epigenetic
GH_D07G1356	D07:19220047	7.9602e-11	CG	-	-	Type II genetic & trans-epigenetic
GH_D07G1357	D07:19216173	1.94858e-12	CG	AT1G06900	Insulinase (Peptidase family M16) family protein	Type II genetic & trans-epigenetic
GH_D07G1376	D07:19427104	1.22597e-35	CG	AT2G47470	thioredoxin family protein	Type I genetic & cis-epigenetic
GH_D07G1393	D07:19801559	7.2851e-09	CG	AT2G36110	Polynucleotidyl transferase%2C ribonuclease H-like superfamily protein	Type II genetic & trans-epigenetic
GH_D07G1394	D07:19810086	1.75063e-29	CG	AT2G47240	AMP-dependent synthetase and ligase family protein	Type I genetic & cis-epigenetic
GH_D07G1403	D07:19974322	3.27164e-08	CG	-	-	Type II genetic & trans-epigenetic
GH_D07G1428	D07:20521737	6.75343e-09	CG	AT3G62040	Haloacid dehalogenase-like hydrolase (HAD) superfamily protein	Type II genetic & trans-epigenetic
GH_D07G1437	D07:20615777	1.9455e-08	CG	AT4G01570	Tetratricopeptide repeat (TPR)-like superfamily protein	Type II genetic & trans-epigenetic
GH_D07G1447	D07:20914054	3.51561e-12	CG	AT5G24510	60S acidic ribosomal protein family	Type I genetic & cis-epigenetic
GH_D07G1479	D07:21661535	2.47659e-11	CG	AT5G61150	leo1-like family protein	Type II genetic & trans-epigenetic
GH_D07G1514	D07:22351954	1.45244e-19	CG	AT3G61640	arabinogalactan protein 20	Type I genetic & cis-epigenetic
GH_D07G1598	D07:25017464	6.33445e-08	CG	AT2G45290	Transketolase	Type III epigenetic only
GH_D07G1603	D07:25335425	5.28882e-09	CG	AT5G61190	putative endonuclease or glycosyl hydrolase with C2H2-type zinc finger domain-containing protein	Type II genetic & trans-epigenetic
GH_D07G1628	D07:26233310	5.42591e-19	CG	AT2G31140	Peptidase S24/S26A/S26B/S26C family protein	Type I genetic & cis-epigenetic
GH_D07G1629	D07:26373286	4.37238e-23	CG	AT3G54790	ARM repeat superfamily protein	Type I genetic & cis-epigenetic
GH_D07G1632	D07:26616152	2.83486e-09	CG	AT3G54690	Sugar isomerase (SIS) family protein	Type I genetic & cis-epigenetic
GH_D07G1656	D07:27502793	1.02019e-09	CG	AT1G04080	Tetratricopeptide repeat (TPR)-like superfamily protein	Type II genetic & trans-epigenetic
GH_D07G1658	D07:27542319	1.8717e-11	CG	AT2G20390	cytochrome oxidase complex assembly protein	Type II genetic & trans-epigenetic
GH_D07G1659	D07:27556973	7.828e-12	CG	AT4G28640	indole-3-acetic acid inducible 11	Type II genetic & trans-epigenetic
GH_D07G1674	D07:28227326	4.59114e-08	CG	-	-	Type II genetic & trans-epigenetic
GH_D07G1747	D07:31579282	1.25189e-11	CG	-	-	Type II genetic & trans-epigenetic
GH_D07G1748	D07:31579111	2.93855e-10	CG	AT3G07350	sulfate/thiosulfate import ATP-binding protein%2C putative (DUF506)	Type II genetic & trans-epigenetic
GH_D07G1749	D07:31595441	1.498e-14	CG	AT2G19730	Ribosomal L28e protein family	Type I genetic & cis-epigenetic
GH_D07G1750	D07:31607103	5.7767e-12	CG	AT3G46960	RNA helicase%2C ATP-dependent%2C SK12/DOB1 protein	Type I genetic & cis-epigenetic
GH_D07G1768	D07:32283822	2.75285e-08	CG	AT5G48460	Actin binding Calponin homology (CH) domain-containing protein	Type I genetic & cis-epigenetic
GH_D07G1770	D07:32338930	5.56805e-30	CG	AT2G43060	ILI1 binding bHLH 1	Type I genetic & cis-epigenetic
GH_D07G1862	D07:37680374	4.86315e-23	CG	AT5G37510	NADH-ubiquinone dehydrogenase	Type II genetic & trans-epigenetic
GH_D07G1885	D07:38744892	8.03438e-20	CG	AT4G35550	WUSCHEL related homeobox 13	Type II genetic & trans-epigenetic
GH_D07G1925	D07:44368224	9.46199e-20	CG	AT5G38480	general regulatory factor 3	Type II genetic & trans-epigenetic
GH_D07G1956	D07:46037320	2.06092e-22	CG	AT3G05010	Protein of unknown function%2C transmembrane-40	Type I genetic & cis-epigenetic
GH_D07G1961	D07:46113616	9.64458e-18	CG	AT5G61090	Polynucleotidyl transferase%2C ribonuclease H-like superfamily protein	Type I genetic & cis-epigenetic
GH_D07G1962	D07:46113616	3.38319e-14	CG	AT5G42905	Polynucleotidyl transferase%2C ribonuclease H-like superfamily protein	Type I genetic & cis-epigenetic
GH_D07G1963	D07:46113848	1.86132e-15	CG	AT3G24255	RNA-directed DNA polymerase (reverse transcriptase)-related family protein	Type I genetic & cis-epigenetic
GH_D07G1975	D07:46447553	5.94961e-14	CG	AT3G02350	galacturonosyltransferase 9	Type I genetic & cis-epigenetic
GH_D07G2016	D07:48241488	5.54885e-19	CG	AT3G51550	Malectin/receptor-like protein kinase family protein	Type I genetic & cis-epigenetic
GH_D07G2021	D07:48463207	8.44591e-17	CG	AT2G21190	ER lumen protein retaining receptor family protein	Type II genetic & trans-epigenetic
GH_D07G2024	D07:48564913	6.01067e-14	CG	AT2G30880	Pleckstrin homology (PH) domain-containing protein	Type II genetic & trans-epigenetic
GH_D07G2071	D07:50190496	6.2971e-15	CG	AT1G05000	Phosphotyrosine protein phosphatases superfamily protein	Type II genetic & trans-epigenetic
GH_D07G2144	D07:52385912	4.41972e-14	CG	-	-	Type I genetic & cis-epigenetic
GH_D07G2152	D07:52586077	1.48057e-24	CG	AT2G39780	ribonuclease 2	Type II genetic & trans-epigenetic
GH_D07G2185	D07:53140959	1.47181e-10	CG	AT3G07320	O-Glycosyl hydrolases family 17 protein	Type III epigenetic only
GH_D07G2199	D07:53369997	9.26325e-09	CG	AT5G48655	RING/U-box superfamily protein	Type III epigenetic only
GH_D07G2244	D07:53884516	4.36541e-09	CG	AT4G28706	pfkB-like carbohydrate kinase family protein	Type II genetic & trans-epigenetic
GH_D07G2320	D07:54969625	6.13009e-11	CG	-	-	Type II genetic & trans-epigenetic
GH_D07G2359	D07:55458768	2.54151e-08	CG	AT1G03900	non-intrinsic ABC protein 4	Type II genetic & trans-epigenetic
GH_D07G2499	D07:57387082	5.6359e-11	CG	AT5G40760	glucose-6-phosphate dehydrogenase 6	Type I genetic & cis-epigenetic
GH_D07G2564	D07:58120069	1.42827e-11	CG	AT3G26935	DHHC-type zinc finger family protein	Type III epigenetic only
GH_D08G0119	D08:894269	8.75869e-09	CG	AT3G45660	Major facilitator superfamily protein	Type III epigenetic only
GH_D08G0129	D08:986197	2.22507e-11	CG	AT2G31955	cofactor of nitrate reductase and xanthine dehydrogenase 2	Type II genetic & trans-epigenetic
GH_D08G0160	D08:1253980	5.47632e-09	CG	AT1G55260	Bifunctional inhibitor/lipid-transfer protein/seed storage 2S albumin superfamily protein	Type III epigenetic only
GH_D08G0188	D08:1528608	8.24478e-21	CG	AT5G56360	calmodulin-binding protein	Type II genetic & trans-epigenetic
GH_D08G0193	D08:1560970	1.86826e-11	CG	AT3G13490	Lysyl-tRNA synthetase%2C class II	Type II genetic & trans-epigenetic
GH_D08G0235	D08:2035638	1.02843e-20	CG	AT4G30060	Core-2/I-branching beta-1%2C6-N-acetylglucosaminyltransferase family protein	Type II genetic & trans-epigenetic
GH_D08G0255	D08:2229451	1.09919e-09	CG	AT4G27000	RNA-binding (RRM/RBD/RNP motifs) family protein	Type II genetic & trans-epigenetic
GH_D08G0316	D08:2806749	1.24915e-18	CG	AT1G64230	ubiquitin-conjugating enzyme 28	Type II genetic & trans-epigenetic
GH_D08G0321	D08:2853957	7.61794e-15	CG	AT5G56280	COP9 signalosome subunit 6A	Type II genetic & trans-epigenetic
GH_D08G0391	D08:3646851	5.84684e-19	CG	AT4G00720	shaggy-like protein kinase 32	Type II genetic & trans-epigenetic
GH_D08G0406	D08:3803583	2.39764e-25	CG	AT3G61860	RNA-binding (RRM/RBD/RNP motifs) family protein	Type III epigenetic only
GH_D08G0439	D08:4154214	1.65535e-20	CG	AT1G65720	transmembrane protein	Type III epigenetic only
GH_D08G0478	D08:4767319	2.01364e-08	CG	AT4G02210	Myb/SANT-like DNA-binding domain protein	Type II genetic & trans-epigenetic
GH_D08G0610	D08:6860010	3.39085e-08	CG	AT3G29970	B12D protein	Type II genetic & trans-epigenetic
GH_D08G0635	D08:7272913	3.67744e-14	CG	AT4G29670	atypical CYS HIS rich thioredoxin 2	Type II genetic & trans-epigenetic
GH_D08G0636	D08:7303228	1.35098e-09	CG	AT3G60260	ELMO/CED-12 family protein	Type II genetic & trans-epigenetic
GH_D08G0651	D08:7641675	8.55596e-21	CG	AT4G33355	Bifunctional inhibitor/lipid-transfer protein/seed storage 2S albumin superfamily protein	Type II genetic & trans-epigenetic
GH_D08G0652	D08:7681644	1.10479e-21	CG	AT2G44850	hypothetical protein	Type I genetic & cis-epigenetic
GH_D08G0871	D08:14788245	1.63093e-36	CG	AT5G01750	LURP-one-like protein (DUF567)	Type III epigenetic only
GH_D08G0918	D08:17526321	1.35767e-26	CG	AT2G18910	hydroxyproline-rich glycoprotein family protein	Type II genetic & trans-epigenetic
GH_D08G0924	D08:17933088	5.07793e-12	CG	AT5G57420	indole-3-acetic acid inducible 33	Type II genetic & trans-epigenetic
GH_D08G0937	D08:18470577	9.00013e-10	CG	AT5G57520	zinc finger protein 2	Type II genetic & trans-epigenetic
GH_D08G0945	D08:19098817	3.18559e-36	CG	AT4G25770	alpha/beta-Hydrolases superfamily protein	Type II genetic & trans-epigenetic
GH_D08G0947	D08:19236442	2.1135e-09	CG	AT2G24765	ADP-ribosylation factor 3	Type II genetic & trans-epigenetic
GH_D08G0951	D08:19630605	6.91063e-16	CG	AT1G27000	GRIP/coiled-coil protein%2C putative (DUF1664)	Type II genetic & trans-epigenetic
GH_D08G0969	D08:20991346	1.13692e-08	CG	AT4G28030	Acyl-CoA N-acyltransferases (NAT) superfamily protein	Type II genetic & trans-epigenetic
GH_D08G0971	D08:21254623	1.10268e-10	CG	AT4G30410	sequence-specific DNA binding transcription factor	Type II genetic & trans-epigenetic
GH_D08G1138	D08:33929904	4.1859e-20	CG	-	-	Type II genetic & trans-epigenetic
GH_D08G1141	D08:34040622	1.60043e-25	CG	AT4G25720	glutaminyl cyclase	Type I genetic & cis-epigenetic
GH_D08G1145	D08:34084523	8.49248e-15	CG	AT5G41950	Tetratricopeptide repeat (TPR)-like superfamily protein	Type II genetic & trans-epigenetic
GH_D08G1154	D08:34375776	1.97575e-11	CG	AT4G20850	tripeptidyl peptidase ii	Type II genetic & trans-epigenetic
GH_D08G1281	D08:41662336	3.06086e-14	CG	AT4G24100	Protein kinase superfamily protein	Type II genetic & trans-epigenetic
GH_D08G1365	D08:44959772	1.83211e-09	CG	AT1G73430	sec34-like family protein	Type III epigenetic only
GH_D08G1478	D08:48157455	9.18264e-11	CG	AT4G01840	Ca2+ activated outward rectifying K+ channel 5	Type I genetic & cis-epigenetic
GH_D08G1497	D08:48501161	3.37045e-29	CG	AT2G24765	ADP-ribosylation factor 3	Type II genetic & trans-epigenetic
GH_D08G1537	D08:50290279	2.85977e-14	CG	AT2G33860	Transcriptional factor B3 family protein / auxin-responsive factor AUX/IAA-like protein	Type II genetic & trans-epigenetic
GH_D08G1629	D08:52051102	5.20691e-28	CG	AT2G45320	polyphosphatidylinositol phosphatase	Type II genetic & trans-epigenetic
GH_D08G1668	D08:52968941	2.98193e-30	CG	AT1G02120	GRAM domain family protein	Type III epigenetic only
GH_D08G1743	D08:54389046	3.836e-17	CG	AT1G50300	TBP-associated factor 15	Type II genetic & trans-epigenetic
GH_D08G1744	D08:54389046	3.65165e-15	CG	AT1G50300	TBP-associated factor 15	Type II genetic & trans-epigenetic
GH_D08G1866	D08:57022283	2.63265e-08	CG	AT2G35390	Phosphoribosyltransferase family protein	Type II genetic & trans-epigenetic
GH_D08G1871	D08:57113514	1.436e-09	CG	AT1G32410	Vacuolar protein sorting 55 (VPS55) family protein	Type I genetic & cis-epigenetic
GH_D08G1939	D08:58339467	1.3942e-19	CG	AT4G16765	2-oxoglutarate (2OG) and Fe(II)-dependent oxygenase superfamily protein	Type II genetic & trans-epigenetic
GH_D08G1941	D08:58341068	4.63431e-12	CG	AT4G16765	2-oxoglutarate (2OG) and Fe(II)-dependent oxygenase superfamily protein	Type II genetic & trans-epigenetic
GH_D08G2014	D08:59807433	4.67857e-21	CG	AT1G18170	FKBP-like peptidyl-prolyl cis-trans isomerase family protein	Type I genetic & cis-epigenetic
GH_D08G2015	D08:59826282	1.77689e-10	CG	AT1G12360	Sec1/munc18-like (SM) proteins superfamily	Type II genetic & trans-epigenetic
GH_D08G2028	D08:59971758	4.66398e-14	CG	AT1G12500	Nucleotide-sugar transporter family protein	Type II genetic & trans-epigenetic
GH_D08G2109	D08:61192780	6.15492e-08	CG	AT4G00430	plasma membrane intrinsic protein 1%3B4	Type III epigenetic only
GH_D08G2134	D08:61494836	1.38731e-09	CG	AT2G48150	glutathione peroxidase 4	Type I genetic & cis-epigenetic
GH_D08G2193	D08:62253313	1.91867e-11	CG	AT2G18760	chromatin remodeling 8	Type III epigenetic only
GH_D08G2202	D08:62327178	3.51924e-09	CG	AT4G28640	indole-3-acetic acid inducible 11	Type III epigenetic only
GH_D08G2229	D08:62660337	1.37778e-14	CG	AT2G32720	cytochrome B5 isoform B	Type II genetic & trans-epigenetic
GH_D08G2244	D08:62850300	6.63307e-21	CG	AT1G36240	Ribosomal protein L7Ae/L30e/S12e/Gadd45 family protein	Type II genetic & trans-epigenetic
GH_D08G2262	D08:63088705	2.55781e-11	CG	AT2G28370	Uncharacterized protein family (UPF0497)	Type I genetic & cis-epigenetic
GH_D08G2285	D08:63541042	5.13458e-16	CG	AT3G45010	serine carboxypeptidase-like 48	Type II genetic & trans-epigenetic
GH_D08G2434	D08:65144613	4.39233e-11	CG	AT3G04650	FAD/NAD(P)-binding oxidoreductase family protein	Type III epigenetic only
GH_D08G2481	D08:65648420	1.1612e-17	CG	AT5G55000	potassium channel tetramerization domain-containing protein / pentapeptide repeat-containing protein	Type III epigenetic only
GH_D08G2488	D08:65705782	1.77869e-30	CG	-	-	Type I genetic & cis-epigenetic
GH_D08G2493	D08:65766770	1.25044e-16	CG	AT5G17770	NADH:cytochrome B5 reductase 1	Type III epigenetic only
GH_D08G2508	D08:65884778	1.41302e-25	CG	AT5G52560	UDP-sugar pyrophosphorylase	Type I genetic & cis-epigenetic
GH_D08G2540	D08:66154268	2.53605e-08	CG	AT5G17010	Major facilitator superfamily protein	Type III epigenetic only
GH_D08G2576	D08:66561793	2.44675e-11	CG	AT5G24760	GroES-like zinc-binding dehydrogenase family protein	Type III epigenetic only
GH_D08G2629	D08:67057611	2.50229e-11	CG	AT1G22870	kinase family with ARM repeat domain-containing protein	Type III epigenetic only
GH_D08G2631	D08:67065090	2.70672e-13	CG	AT1G33590	Leucine-rich repeat (LRR) family protein	Type III epigenetic only
GH_D08G2659	D08:67314822	3.72501e-10	CG	AT3G14680	cytochrome P450%2C family 72%2C subfamily A%2C polypeptide 14	Type II genetic & trans-epigenetic
GH_D08G2762	D08:68229520	5.05171e-08	CG	-	-	Type II genetic & trans-epigenetic
GH_D08G2769	D08:68268015	4.81769e-28	CG	AT1G51980	Insulinase (Peptidase family M16) protein	Type I genetic & cis-epigenetic
GH_D08G2775	D08:68311154	2.23959e-12	CG	AT5G56710	Ribosomal protein L31e family protein	Type I genetic & cis-epigenetic
GH_D08G2806	D08:68580662	9.90925e-12	CG	AT1G21320	nucleic acid/nucleotide binding protein	Type III epigenetic only
GH_D08G2810	D08:68601640	2.46416e-17	CG	AT4G33040	Thioredoxin superfamily protein	Type II genetic & trans-epigenetic
GH_D09G0046	D09:944000	3.31133e-12	CG	AT2G42780	transcription elongation factor B polypeptide	Type II genetic & trans-epigenetic
GH_D09G0047	D09:977591	2.81355e-08	CG	AT5G63950	chromatin remodeling 24	Type III epigenetic only
GH_D09G0069	D09:1435440	9.50929e-09	CG	AT3G14880	transcription factor-like protein	Type II genetic & trans-epigenetic
GH_D09G0070	D09:1445837	3.03548e-12	CG	AT3G52950	CBS / octicosapeptide/Phox/Bemp1 (PB1) domains-containing protein	Type II genetic & trans-epigenetic
GH_D09G0071	D09:1480066	1.54214e-13	CG	AT5G13340	arginine/glutamate-rich 1 protein	Type II genetic & trans-epigenetic
GH_D09G0143	D09:3080927	3.56171e-11	CG	AT5G15270	RNA-binding KH domain-containing protein	Type II genetic & trans-epigenetic
GH_D09G0228	D09:6065024	9.55053e-10	CG	AT5G63980	SAL1 phosphatase-like protein	Type II genetic & trans-epigenetic
GH_D09G0279	D09:7058871	1.61505e-15	CG	AT5G15020	SIN3-like 2	Type II genetic & trans-epigenetic
GH_D09G0429	D09:11806772	3.89263e-18	CG	AT3G27080	translocase of outer membrane 20 kDa subunit 3	Type I genetic & cis-epigenetic
GH_D09G0525	D09:18277038	5.86017e-09	CG	AT4G25660	PPPDE putative thiol peptidase family protein	Type III epigenetic only
GH_D09G0527	D09:18385836	1.74546e-47	CG	AT5G52540	keratin-associated protein%2C putative (DUF819)	Type I genetic & cis-epigenetic
GH_D09G0542	D09:21734004	6.18313e-08	CG	AT3G03790	ankyrin repeat family protein / regulator of chromosome condensation (RCC1) family protein	Type II genetic & trans-epigenetic
GH_D09G0555	D09:22379259	6.27688e-09	CG	AT3G47370	Ribosomal protein S10p/S20e family protein	Type II genetic & trans-epigenetic
GH_D09G0567	D09:23287379	5.00399e-25	CG	AT3G18524	MUTS homolog 2	Type II genetic & trans-epigenetic
GH_D09G0577	D09:23609393	1.66174e-09	CG	AT3G18480	CCAAT-displacement protein alternatively spliced product	Type II genetic & trans-epigenetic
GH_D09G0688	D09:28382606	1.84179e-27	CG	AT1G16470	proteasome subunit PAB1	Type II genetic & trans-epigenetic
GH_D09G0756	D09:30330227	1.32025e-10	CG	AT5G49020	protein arginine methyltransferase 4A	Type II genetic & trans-epigenetic
GH_D09G0759	D09:30375446	6.61333e-10	CG	AT1G04170	eukaryotic translation initiation factor 2 gamma subunit	Type II genetic & trans-epigenetic
GH_D09G0862	D09:32558473	6.24526e-20	CG	AT4G02340	alpha/beta-Hydrolases superfamily protein	Type III epigenetic only
GH_D09G0863	D09:32571154	2.61289e-14	CG	AT4G27450	aluminum induced protein with YGL and LRDR motifs	Type II genetic & trans-epigenetic
GH_D09G0909	D09:33341231	7.46908e-16	CG	AT4G19640	Ras-related small GTP-binding family protein	Type II genetic & trans-epigenetic
GH_D09G0950	D09:34187516	1.20737e-20	CG	AT2G19860	hexokinase 2	Type I genetic & cis-epigenetic
GH_D09G0951	D09:34185680	5.21158e-09	CG	AT1G79730	hydroxyproline-rich glycoprotein family protein	Type II genetic & trans-epigenetic
GH_D09G0985	D09:34658433	2.08169e-17	CG	AT5G25360	hypothetical protein	Type III epigenetic only
GH_D09G1010	D09:35138567	9.6968e-29	CG	AT2G27920	serine carboxypeptidase-like 51	Type II genetic & trans-epigenetic
GH_D09G1015	D09:35263925	1.44728e-08	CG	AT3G57990	hypothetical protein	Type II genetic & trans-epigenetic
GH_D09G1049	D09:35749384	2.31511e-08	CG	AT3G44820	Phototropic-responsive NPH3 family protein	Type II genetic & trans-epigenetic
GH_D09G1217	D09:38194962	2.96449e-13	CG	AT5G12170	CRT (chloroquine-resistance transporter)-like transporter 3	Type I genetic & cis-epigenetic
GH_D09G1267	D09:38904237	4.73385e-15	CG	AT5G12920	Transducin/WD40 repeat-like superfamily protein	Type III epigenetic only
GH_D09G1278	D09:39016961	3.78657e-11	CG	AT4G09510	cytosolic invertase 2	Type II genetic & trans-epigenetic
GH_D09G1361	D09:40226813	3.73148e-11	CG	AT3G13770	Pentatricopeptide repeat (PPR) superfamily protein	Type III epigenetic only
GH_D09G1362	D09:40222027	2.92412e-13	CG	AT3G57790	Pectin lyase-like superfamily protein	Type III epigenetic only
GH_D09G1365	D09:40241383	3.07743e-08	CG	AT3G57810	Cysteine proteinases superfamily protein	Type III epigenetic only
GH_D09G1378	D09:40431277	5.62786e-20	CG	AT2G42210	Mitochondrial import inner membrane translocase subunit Tim17/Tim22/Tim23 family protein	Type III epigenetic only
GH_D09G1405	D09:40791799	3.38079e-12	CG	AT1G09690	Translation protein SH3-like family protein	Type III epigenetic only
GH_D09G1456	D09:41376475	5.05488e-08	CG	AT5G06370	NC domain-containing protein-like protein	Type II genetic & trans-epigenetic
GH_D09G1575	D09:42761814	5.6215e-12	CG	AT5G03440	zinc finger protein	Type II genetic & trans-epigenetic
GH_D09G1584	D09:42969487	1.07131e-15	CG	AT5G03370	acylphosphatase family	Type III epigenetic only
GH_D09G1606	D09:43184517	8.38712e-09	CG	AT5G03300	adenosine kinase 2	Type III epigenetic only
GH_D09G1607	D09:43187208	7.58064e-09	CG	AT5G03290	isocitrate dehydrogenase V	Type III epigenetic only
GH_D09G1615	D09:43277395	5.13629e-08	CG	AT5G60670	Ribosomal protein L11 family protein	Type III epigenetic only
GH_D09G1667	D09:43746218	1.64177e-08	CG	AT5G02100	Oxysterol-binding family protein	Type III epigenetic only
GH_D09G1668	D09:43762714	2.0197e-09	CG	AT2G29050	RHOMBOID-like 1	Type II genetic & trans-epigenetic
GH_D09G1795	D09:44912886	2.57742e-08	CG	AT3G51660	Tautomerase/MIF superfamily protein	Type II genetic & trans-epigenetic
GH_D09G1890	D09:46005326	5.93804e-13	CG	AT5G12860	dicarboxylate transporter 1	Type III epigenetic only
GH_D09G1959	D09:46687608	4.07768e-11	CG	AT4G27680	P-loop containing nucleoside triphosphate hydrolases superfamily protein	Type III epigenetic only
GH_D09G1963	D09:46736783	9.28732e-13	CG	AT5G24510	60S acidic ribosomal protein family	Type II genetic & trans-epigenetic
GH_D09G2038	D09:47397173	2.3322e-09	CG	AT4G12040	A20/AN1-like zinc finger family protein	Type II genetic & trans-epigenetic
GH_D09G2081	D09:47703687	1.67397e-08	CG	AT4G18010	myo-inositol polyphosphate 5-phosphatase 2	Type II genetic & trans-epigenetic
GH_D09G2082	D09:47705377	9.07282e-19	CG	AT1G32370	tobamovirus multiplication 2B	Type II genetic & trans-epigenetic
GH_D09G2093	D09:47771626	5.73714e-15	CG	AT5G46750	ARF-GAP domain 9	Type III epigenetic only
GH_D09G2160	D09:48412947	3.01208e-13	CG	AT4G13930	serine hydroxymethyltransferase 4	Type II genetic & trans-epigenetic
GH_D09G2194	D09:48652396	2.69348e-27	CG	AT1G05950	hypothetical protein	Type III epigenetic only
GH_D09G2195	D09:48652396	2.67326e-24	CG	AT1G05950	hypothetical protein	Type III epigenetic only
GH_D09G2202	D09:48735586	1.44027e-15	CG	AT2G31660	ARM repeat superfamily protein	Type II genetic & trans-epigenetic
GH_D09G2276	D09:49258259	4.26297e-23	CG	AT2G38580	Mitochondrial ATP synthase D chain-related protein	Type I genetic & cis-epigenetic
GH_D09G2298	D09:49457426	2.71741e-12	CG	AT3G22400	PLAT/LH2 domain-containing lipoxygenase family protein	Type I genetic & cis-epigenetic
GH_D09G2331	D09:49642652	1.68843e-11	CG	AT3G22750	Protein kinase superfamily protein	Type III epigenetic only
GH_D09G2368	D09:49967417	3.49471e-10	CG	AT5G43710	Glycosyl hydrolase family 47 protein	Type III epigenetic only
GH_D09G2544	D09:51347226	3.76175e-11	CG	AT3G52300	ATP synthase D chain	Type II genetic & trans-epigenetic
GH_D09G2602	D09:51786006	8.78423e-11	CG	AT5G63400	adenylate kinase 1	Type II genetic & trans-epigenetic
GH_D10G0009	D10:98698	9.11215e-10	CG	AT1G79690	nudix hydrolase homolog 3	Type III epigenetic only
GH_D10G0102	D10:810799	2.14294e-10	CG	AT4G22290	Ubiquitin-specific protease family C19-related protein	Type III epigenetic only
GH_D10G0123	D10:982941	1.8568e-08	CG	AT1G05100	mitogen-activated protein kinase kinase kinase 18	Type III epigenetic only
GH_D10G0241	D10:1887252	2.13223e-08	CG	AT1G61350	ARM repeat superfamily protein	Type III epigenetic only
GH_D10G0280	D10:2193563	1.74494e-12	CG	AT4G04950	thioredoxin family protein	Type II genetic & trans-epigenetic
GH_D10G0387	D10:3077324	3.83412e-30	CG	AT5G45775	Ribosomal L5P family protein	Type I genetic & cis-epigenetic
GH_D10G0390	D10:3096234	1.28642e-08	CG	AT1G29200	O-fucosyltransferase family protein	Type II genetic & trans-epigenetic
GH_D10G0393	D10:3112116	8.41795e-09	CG	AT4G18700	CBL-interacting protein kinase 12	Type III epigenetic only
GH_D10G0405	D10:3215277	3.09974e-16	CG	AT1G29170	SCAR family protein	Type II genetic & trans-epigenetic
GH_D10G0572	D10:5055829	1.59432e-11	CG	AT1G54140	TATA binding protein associated factor 21kDa subunit	Type II genetic & trans-epigenetic
GH_D10G0627	D10:5717275	9.93929e-09	CG	AT1G17620	Late embryogenesis abundant (LEA) hydroxyproline-rich glycoprotein family	Type III epigenetic only
GH_D10G0676	D10:6374855	4.49321e-12	CG	AT2G20210	RNI-like superfamily protein	Type III epigenetic only
GH_D10G0705	D10:6808149	2.9658e-11	CG	AT1G79750	NADP-malic enzyme 4	Type II genetic & trans-epigenetic
GH_D10G0725	D10:7133907	3.51311e-17	CG	AT1G79810	Pex2/Pex12 N-terminal domain-containing protein / zinc finger (C3HC4-type RING finger) family protein	Type II genetic & trans-epigenetic
GH_D10G0728	D10:7180494	2.84979e-09	CG	AT3G16175	Thioesterase superfamily protein	Type II genetic & trans-epigenetic
GH_D10G0738	D10:7322080	4.90107e-08	CG	AT1G52220	CURVATURE THYLAKOID protein	Type II genetic & trans-epigenetic
GH_D10G0746	D10:7396864	1.11694e-16	CG	AT3G16080	Zinc-binding ribosomal protein family protein	Type II genetic & trans-epigenetic
GH_D10G0956	D10:10981819	1.1817e-12	CG	AT1G06490	glucan synthase-like 7	Type II genetic & trans-epigenetic
GH_D10G0961	D10:11094059	1.35216e-11	CG	AT5G39850	Ribosomal protein S4	Type II genetic & trans-epigenetic
GH_D10G0965	D10:11136296	2.72807e-09	CG	AT5G66030	Golgi-localized GRIP domain-containing protein	Type II genetic & trans-epigenetic
GH_D10G0968	D10:11215072	2.15888e-09	CG	AT5G66130	RADIATION SENSITIVE 17	Type I genetic & cis-epigenetic
GH_D10G1026	D10:12349018	1.11024e-15	CG	AT5G03650	starch branching enzyme 2.2	Type I genetic & cis-epigenetic
GH_D10G1266	D10:18429643	1.47876e-09	CG	-	-	Type III epigenetic only
GH_D10G1432	D10:23467993	9.44512e-20	CG	AT3G59350	Protein kinase superfamily protein	Type I genetic & cis-epigenetic
GH_D10G1568	D10:29675103	2.26709e-08	CG	AT5G13930	Chalcone and stilbene synthase family protein	Type II genetic & trans-epigenetic
GH_D10G1612	D10:32714713	1.22954e-19	CG	AT5G64610	histone acetyltransferase of the MYST family 1	Type III epigenetic only
GH_D10G1739	D10:44290575	6.7317e-09	CG	AT5G44120	RmlC-like cupins superfamily protein	Type II genetic & trans-epigenetic
GH_D10G1842	D10:48500454	2.76333e-18	CG	AT1G08820	vamp/synaptobrevin-associated protein 27-2	Type II genetic & trans-epigenetic
GH_D10G1942	D10:51477570	2.82221e-12	CG	AT1G48790	associated molecule with the SH3 domain of STAM 1	Type III epigenetic only
GH_D10G2077	D10:55039367	5.99755e-09	CG	AT5G13050	5-formyltetrahydrofolate cycloligase	Type III epigenetic only
GH_D10G2259	D10:58558719	6.60546e-14	CG	AT5G04870	calcium dependent protein kinase 1	Type I genetic & cis-epigenetic
GH_D10G2269	D10:58702608	2.55535e-18	CG	AT3G10600	cationic amino acid transporter 7	Type II genetic & trans-epigenetic
GH_D10G2283	D10:59054991	5.78406e-22	CG	AT5G11200	DEAD/DEAH box RNA helicase family protein	Type I genetic & cis-epigenetic
GH_D10G2288	D10:59210477	4.17874e-14	CG	AT2G28600	P-loop containing nucleoside triphosphate hydrolases superfamily protein	Type II genetic & trans-epigenetic
GH_D10G2312	D10:59843530	2.30599e-08	CG	AT2G39210	Major facilitator superfamily protein	Type III epigenetic only
GH_D10G2315	D10:59876993	2.91367e-10	CG	AT2G36840	ACT-like superfamily protein	Type II genetic & trans-epigenetic
GH_D10G2318	D10:59999684	6.34249e-36	CG	AT3G26040	HXXXD-type acyl-transferase family protein	Type II genetic & trans-epigenetic
GH_D10G2334	D10:60124791	8.9545e-14	CG	AT2G39140	pseudouridine synthase family protein	Type III epigenetic only
GH_D10G2538	D10:63434332	4.89997e-08	CG	-	-	Type II genetic & trans-epigenetic
GH_D10G2540	D10:63447852	4.92837e-24	CG	AT4G27190	NB-ARC domain-containing disease resistance protein	Type III epigenetic only
GH_D10G2558	D10:64090036	2.62024e-18	CG	AT5G06090	glycerol-3-phosphate acyltransferase 7	Type I genetic & cis-epigenetic
GH_D10G2570	D10:64231580	7.61603e-10	CG	AT2G39740	Nucleotidyltransferase family protein	Type II genetic & trans-epigenetic
GH_D10G2579	D10:64302584	5.67193e-12	CG	AT3G53850	Uncharacterized protein family (UPF0497)	Type II genetic & trans-epigenetic
GH_D10G2585	D10:64354781	6.59536e-30	CG	AT4G38040	Exostosin family protein	Type II genetic & trans-epigenetic
GH_D10G2598	D10:64567922	2.2835e-24	CG	AT2G39840	type one serine/threonine protein phosphatase 4	Type I genetic & cis-epigenetic
GH_D10G2629	D10:64872428	2.53131e-08	CG	AT5G05950	maternal effect embryo arrest 60	Type II genetic & trans-epigenetic
GH_D10G2652	D10:65159770	3.56217e-17	CG	AT5G05830	RING/FYVE/PHD zinc finger superfamily protein	Type III epigenetic only
GH_D10G2719	D10:66125939	3.70364e-09	CG	AT3G55920	Cyclophilin-like peptidyl-prolyl cis-trans isomerase family protein	Type III epigenetic only
GH_D10G2764	D10:66578474	8.69467e-16	CG	AT3G56170	Ca-2+ dependent nuclease	Type II genetic & trans-epigenetic
GH_D10G2779	D10:66746777	8.46597e-16	CG	AT3G51940	oxidoreductase/transition metal ion-binding protein	Type III epigenetic only
GH_D10G2787	D10:66794352	3.6849e-12	CG	AT5G46680	Pentatricopeptide repeat (PPR-like) superfamily protein	Type III epigenetic only
GH_D10G2790	D10:66822764	6.00474e-19	CG	-	-	Type III epigenetic only
GH_D10G2791	D10:66822764	1.44489e-17	CG	-	-	Type III epigenetic only
GH_D10G2792	D10:66838335	4.16862e-31	CG	-	-	Type II genetic & trans-epigenetic
GH_D10G2794	D10:66876541	6.60644e-09	CG	AT1G26500	Pentatricopeptide repeat (PPR) superfamily protein	Type II genetic & trans-epigenetic
GH_D11G0032	D11:292701	1.41526e-14	CG	AT1G48570	zinc finger (Ran-binding) family protein	Type III epigenetic only
GH_D11G0432	D11:3383272	3.63398e-17	CG	AT5G61910	DCD (Development and Cell Death) domain protein	Type II genetic & trans-epigenetic
GH_D11G0446	D11:3496560	1.21312e-22	CG	AT4G16720	Ribosomal protein L23/L15e family protein	Type II genetic & trans-epigenetic
GH_D11G0462	D11:3619031	8.76608e-44	CG	AT2G18040	peptidylprolyl cis/trans isomerase%2C NIMA-interacting 1	Type I genetic & cis-epigenetic
GH_D11G0463	D11:3619321	3.1736e-12	CG	AT4G36130	Ribosomal protein L2 family	Type III epigenetic only
GH_D11G0526	D11:4194026	3.94662e-08	CG	AT3G47630	translocator assembly/maintenance protein	Type II genetic & trans-epigenetic
GH_D11G0606	D11:4867038	6.78423e-12	CG	AT5G09810	actin 7	Type III epigenetic only
GH_D11G0635	D11:5168018	9.42683e-17	CG	AT4G33490	Eukaryotic aspartyl protease family protein	Type III epigenetic only
GH_D11G0659	D11:5353008	3.93949e-08	CG	AT2G36640	embryonic cell protein 63	Type II genetic & trans-epigenetic
GH_D11G0671	D11:5435225	5.35739e-11	CG	AT4G19645	TRAM%2C LAG1 and CLN8 (TLC) lipid-sensing domain containing protein	Type II genetic & trans-epigenetic
GH_D11G0676	D11:5461425	8.16256e-11	CG	AT5G46860	Syntaxin/t-SNARE family protein	Type II genetic & trans-epigenetic
GH_D11G0703	D11:5711876	1.6691e-12	CG	AT3G26020	Protein phosphatase 2A regulatory B subunit family protein	Type III epigenetic only
GH_D11G0725	D11:5882419	1.92412e-10	CG	AT5G40270	HD domain-containing metal-dependent phosphohydrolase family protein	Type III epigenetic only
GH_D11G0736	D11:5981970	2.63646e-26	CG	AT3G28480	Oxoglutarate/iron-dependent oxygenase	Type II genetic & trans-epigenetic
GH_D11G0758	D11:6147229	1.52622e-09	CG	AT3G29100	vesicle transport V-snare 13	Type II genetic & trans-epigenetic
GH_D11G0759	D11:6147229	2.09818e-21	CG	AT3G01090	SNF1 kinase homolog 10	Type II genetic & trans-epigenetic
GH_D11G0784	D11:6319477	2.68241e-08	CG	AT3G29390	RS2-interacting KH protein	Type II genetic & trans-epigenetic
GH_D11G0805	D11:6479907	1.40211e-36	CG	AT2G44680	casein kinase II beta subunit 4	Type I genetic & cis-epigenetic
GH_D11G0813	D11:6533667	5.11057e-10	CG	AT3G60320	bZIP domain class transcription factor (DUF630 and DUF632)	Type II genetic & trans-epigenetic
GH_D11G0883	D11:7170328	2.93492e-12	CG	AT2G45460	SMAD/FHA domain-containing protein	Type III epigenetic only
GH_D11G0929	D11:7598897	4.41435e-10	CG	AT4G00560	NAD(P)-binding Rossmann-fold superfamily protein	Type I genetic & cis-epigenetic
GH_D11G1111	D11:9653732	7.90859e-15	CG	AT2G47020	Peptide chain release factor 1	Type I genetic & cis-epigenetic
GH_D11G1294	D11:11674006	3.36922e-10	CG	AT1G12860	basic helix-loop-helix (bHLH) DNA-binding superfamily protein	Type III epigenetic only
GH_D11G1327	D11:12057012	3.9979e-14	CG	AT3G22750	Protein kinase superfamily protein	Type II genetic & trans-epigenetic
GH_D11G1417	D11:13129019	3.96189e-10	CG	AT1G10180	LOW protein: exocyst complex component-like protein	Type II genetic & trans-epigenetic
GH_D11G1429	D11:13235851	4.38199e-08	CG	AT4G33920	Protein phosphatase 2C family protein	Type II genetic & trans-epigenetic
GH_D11G1462	D11:13750096	1.52654e-08	CG	AT3G24800	proteolysis 1	Type III epigenetic only
GH_D11G1474	D11:13892908	1.08394e-22	CG	AT1G49340	Phosphatidylinositol 3- and 4-kinase family protein	Type III epigenetic only
GH_D11G1475	D11:13892908	1.10536e-16	CG	AT1G49340	Phosphatidylinositol 3- and 4-kinase family protein	Type III epigenetic only
GH_D11G1489	D11:14080065	5.12716e-09	CG	AT3G25150	Nuclear transport factor 2 (NTF2) family protein with RNA binding (RRM-RBD-RNP motifs) domain-containing protein	Type II genetic & trans-epigenetic
GH_D11G1494	D11:14160896	5.13277e-10	CG	AT5G48630	Cyclin family protein	Type II genetic & trans-epigenetic
GH_D11G1495	D11:14163138	2.78404e-12	CG	AT4G13030	P-loop containing nucleoside triphosphate hydrolases superfamily protein	Type II genetic & trans-epigenetic
GH_D11G1530	D11:14518728	4.33888e-38	CG	AT3G07470	transmembrane protein%2C putative (Protein of unknown function%2C DUF538)	Type III epigenetic only
GH_D11G1640	D11:16067665	6.92913e-18	CG	AT3G21650	Protein phosphatase 2A regulatory B subunit family protein	Type I genetic & cis-epigenetic
GH_D11G1641	D11:16067666	6.0232e-12	CG	AT1G05060	coiled-coil protein	Type III epigenetic only
GH_D11G1643	D11:16140997	9.69776e-13	CG	AT3G21630	chitin elicitor receptor kinase 1	Type I genetic & cis-epigenetic
GH_D11G1656	D11:16407642	1.7253e-12	CG	AT3G49010	breast basic conserved 1	Type I genetic & cis-epigenetic
GH_D11G1679	D11:16786120	4.08635e-10	CG	AT1G06590	anaphase-promoting complex subunit	Type II genetic & trans-epigenetic
GH_D11G1680	D11:16819976	2.87693e-09	CG	AT2G30860	glutathione S-transferase PHI 9	Type III epigenetic only
GH_D11G1745	D11:17852263	1.45938e-11	CG	AT5G38360	alpha/beta-Hydrolases superfamily protein	Type II genetic & trans-epigenetic
GH_D11G1815	D11:18959768	2.43772e-09	CG	AT3G14430	GRIP/coiled-coil protein	Type II genetic & trans-epigenetic
GH_D11G2039	D11:23840017	9.51223e-10	CG	AT4G37030	membrane protein	Type II genetic & trans-epigenetic
GH_D11G2064	D11:24243612	4.747e-21	CG	AT4G02630	Protein kinase superfamily protein	Type III epigenetic only
GH_D11G2113	D11:25813002	1.69495e-34	CG	AT5G24010	Protein kinase superfamily protein	Type II genetic & trans-epigenetic
GH_D11G2166	D11:27483440	1.14538e-12	CG	AT5G60570	Galactose oxidase/kelch repeat superfamily protein	Type II genetic & trans-epigenetic
GH_D11G2199	D11:28204559	3.49125e-09	CG	-	-	Type II genetic & trans-epigenetic
GH_D11G2329	D11:34607323	1.35163e-11	CG	AT2G47730	glutathione S-transferase phi 8	Type III epigenetic only
GH_D11G2344	D11:36623354	1.26854e-26	CG	AT1G24180	Thiamin diphosphate-binding fold (THDP-binding) superfamily protein	Type II genetic & trans-epigenetic
GH_D11G2373	D11:38176379	3.91232e-13	CG	AT3G23980	BLISTER	Type III epigenetic only
GH_D11G2521	D11:48015912	9.2792e-11	CG	-	-	Type III epigenetic only
GH_D11G2755	D11:55272852	5.72462e-40	CG	AT5G63930	Leucine-rich repeat protein kinase family protein	Type III epigenetic only
GH_D11G2766	D11:55686921	2.53938e-33	CG	AT5G62700	tubulin beta chain 3	Type III epigenetic only
GH_D11G2784	D11:56369688	1.80448e-08	CG	AT3G14470	NB-ARC domain-containing disease resistance protein	Type I genetic & cis-epigenetic
GH_D11G2832	D11:57300887	8.12061e-17	CG	AT1G55190	PRA1 (Prenylated rab acceptor) family protein	Type I genetic & cis-epigenetic
GH_D11G2849	D11:57603032	1.23623e-08	CG	AT1G08750	Peptidase C13 family	Type III epigenetic only
GH_D11G2857	D11:57807811	1.51504e-13	CG	AT3G04560	nucleolar/coiled-body phosphoprotein	Type III epigenetic only
GH_D11G2898	D11:58644326	7.74584e-12	CG	AT1G63780	Ribosomal RNA processing Brix domain protein	Type I genetic & cis-epigenetic
GH_D11G3097	D11:61894256	2.55011e-11	CG	AT1G56450	20S proteasome beta subunit G1	Type I genetic & cis-epigenetic
GH_D11G3098	D11:61901502	5.60552e-08	CG	AT1G33410	SUPPRESSOR OF AUXIN RESISTANCE1	Type III epigenetic only
GH_D11G3127	D11:62227940	6.43288e-17	CG	AT5G56140	RNA-binding KH domain-containing protein	Type I genetic & cis-epigenetic
GH_D11G3131	D11:62276417	9.50277e-09	CG	AT3G13120	Ribosomal protein S10p/S20e family protein	Type III epigenetic only
GH_D11G3136	D11:62403405	2.0658e-12	CG	-	-	Type II genetic & trans-epigenetic
GH_D11G3217	D11:63675232	1.79782e-32	CG	AT3G15420	Transcription factor TFIIIC%2C tau55-related protein	Type I genetic & cis-epigenetic
GH_D11G3287	D11:64746844	2.97353e-10	CG	AT5G54830	DOMON domain-containing protein / dopamine beta-monooxygenase N-terminal domain-containing protein	Type II genetic & trans-epigenetic
GH_D11G3498	D11:68097841	5.65477e-08	CG	AT3G56680	Single-stranded nucleic acid binding R3H protein	Type II genetic & trans-epigenetic
GH_D11G3558	D11:69094041	1.28565e-08	CG	AT1G67035	homeobox Hox-B3-like protein	Type II genetic & trans-epigenetic
GH_D11G3559	D11:69094049	1.22751e-16	CG	AT2G02880	mucin-like protein	Type II genetic & trans-epigenetic
GH_D11G3657	D11:70286545	4.7067e-09	CG	AT2G36020	HVA22-like protein J	Type I genetic & cis-epigenetic
GH_D11G3660	D11:70331789	1.38805e-16	CG	AT2G36060	MMS ZWEI homologue 3	Type I genetic & cis-epigenetic
GH_D11G3661	D11:70331789	1.44767e-18	CG	AT2G36060	MMS ZWEI homologue 3	Type I genetic & cis-epigenetic
GH_D11G3662	D11:70339619	1.81853e-22	CG	AT3G52560	ubiquitin E2 variant 1D-4	Type I genetic & cis-epigenetic
GH_D11G3676	D11:70423945	4.89048e-09	CG	-	-	Type III epigenetic only
GH_D11G3679	D11:70479810	2.16115e-19	CG	-	-	Type II genetic & trans-epigenetic
GH_D11G3685	D11:70555324	5.62489e-13	CG	-	-	Type II genetic & trans-epigenetic
GH_D11G3687	D11:70559920	4.88132e-17	CG	-	-	Type I genetic & cis-epigenetic
GH_D12G0125	D12:1531599	4.83105e-08	CG	AT1G65780	P-loop containing nucleoside triphosphate hydrolases superfamily protein	Type II genetic & trans-epigenetic
GH_D12G0138	D12:1713679	3.72971e-09	CG	AT1G03050	ENTH/ANTH/VHS superfamily protein	Type II genetic & trans-epigenetic
GH_D12G0163	D12:2014824	6.41672e-15	CG	AT2G14110	Haloacid dehalogenase-like hydrolase (HAD) superfamily protein	Type II genetic & trans-epigenetic
GH_D12G0173	D12:2155246	2.19691e-08	CG	AT1G11755	Undecaprenyl pyrophosphate synthetase family protein	Type II genetic & trans-epigenetic
GH_D12G0230	D12:2898334	5.80654e-12	CG	AT1G49740	PLC-like phosphodiesterases superfamily protein	Type III epigenetic only
GH_D12G0274	D12:3585351	4.37217e-23	CG	AT2G21660	cold%2C circadian rhythm%2C and rna binding 2	Type III epigenetic only
GH_D12G0391	D12:5499539	2.59899e-11	CG	AT5G35560	DENN (AEX-3) domain-containing protein	Type III epigenetic only
GH_D12G0424	D12:5934048	1.05858e-12	CG	AT3G50830	cold-regulated 413-plasma membrane 2	Type I genetic & cis-epigenetic
GH_D12G0509	D12:7574320	1.715e-10	CG	AT2G34900	Transcription factor GTE6	Type II genetic & trans-epigenetic
GH_D12G0510	D12:7582338	9.37071e-23	CG	AT1G30825	Arp2/3 complex%2C 34 kD subunit p34-Arc	Type I genetic & cis-epigenetic
GH_D12G0564	D12:9156786	4.07067e-09	CG	-	-	Type I genetic & cis-epigenetic
GH_D12G0605	D12:10081437	1.78289e-11	CG	AT4G35830	aconitase 1	Type II genetic & trans-epigenetic
GH_D12G0614	D12:10265862	6.94782e-11	CG	AT5G66200	armadillo repeat only 2	Type III epigenetic only
GH_D12G0643	D12:10762037	3.08487e-13	CG	AT5G66410	thioredoxin domain PLP3B-like protein	Type III epigenetic only
GH_D12G0705	D12:12811832	7.00995e-11	CG	AT5G66930	meiotically up-regulated protein	Type II genetic & trans-epigenetic
GH_D12G0959	D12:28979308	6.12258e-45	CG	AT2G23090	Uncharacterized protein family SERF	Type II genetic & trans-epigenetic
GH_D12G0987	D12:30061048	1.69953e-12	CG	AT5G67130	PLC-like phosphodiesterases superfamily protein	Type II genetic & trans-epigenetic
GH_D12G0994	D12:30247213	1.64948e-27	CG	AT1G12860	basic helix-loop-helix (bHLH) DNA-binding superfamily protein	Type II genetic & trans-epigenetic
GH_D12G1062	D12:34373861	9.71022e-11	CG	AT3G42170	BED zinc finger and hAT dimerization domain-containing protein DAYSLEEPER	Type II genetic & trans-epigenetic
GH_D12G1152	D12:37905162	1.65243e-08	CG	AT1G44750	purine permease 11	Type II genetic & trans-epigenetic
GH_D12G1289	D12:40102687	3.20954e-10	CG	AT1G01430	TRICHOME BIREFRINGENCE-LIKE 25	Type III epigenetic only
GH_D12G1337	D12:41095072	6.58955e-18	CG	AT4G00850	GRF1-interacting factor 3	Type II genetic & trans-epigenetic
GH_D12G1339	D12:41113670	4.89075e-28	CG	AT1G01180	S-adenosyl-L-methionine-dependent methyltransferases superfamily protein	Type I genetic & cis-epigenetic
GH_D12G1340	D12:41113670	1.0891e-13	CG	AT4G00850	GRF1-interacting factor 3	Type I genetic & cis-epigenetic
GH_D12G1346	D12:41369683	3.54951e-08	CG	AT2G46770	NAC (No Apical Meristem) domain transcriptional regulator superfamily protein	Type III epigenetic only
GH_D12G1531	D12:44410051	2.33684e-13	CG	AT3G21865	peroxin 22	Type II genetic & trans-epigenetic
GH_D12G1547	D12:44703928	1.19004e-16	CG	AT2G21190	ER lumen protein retaining receptor family protein	Type III epigenetic only
GH_D12G1573	D12:45201596	1.03413e-08	CG	AT4G32480	sugar phosphate exchanger%2C putative (DUF506)	Type II genetic & trans-epigenetic
GH_D12G1585	D12:45386923	5.78537e-09	CG	AT5G44180	Homeodomain-like transcriptional regulator	Type I genetic & cis-epigenetic
GH_D12G1592	D12:45568545	4.81914e-14	CG	AT1G11680	CYTOCHROME P450 51G1	Type III epigenetic only
GH_D12G1599	D12:45658749	2.03086e-16	CG	AT5G13190	GSH-induced LITAF domain protein	Type I genetic & cis-epigenetic
GH_D12G1601	D12:45688794	3.56003e-36	CG	AT5G50850	Transketolase family protein	Type I genetic & cis-epigenetic
GH_D12G1626	D12:46253530	1.89274e-10	CG	AT2G01110	Sec-independent periplasmic protein translocase	Type II genetic & trans-epigenetic
GH_D12G1628	D12:46283845	3.05191e-15	CG	AT1G70330	equilibrative nucleotide transporter 1	Type II genetic & trans-epigenetic
GH_D12G1644	D12:46508014	7.12576e-13	CG	AT3G25690	Hydroxyproline-rich glycoprotein family protein	Type II genetic & trans-epigenetic
GH_D12G1645	D12:46505221	4.02276e-09	CG	AT1G12940	nitrate transporter2.5	Type II genetic & trans-epigenetic
GH_D12G1771	D12:48885946	1.84762e-10	CG	AT4G33380	dimethylallyl%2C adenosine tRNA methylthiotransferase	Type II genetic & trans-epigenetic
GH_D12G1797	D12:49166845	5.80415e-09	CG	AT2G03620	magnesium transporter 3	Type II genetic & trans-epigenetic
GH_D12G1817	D12:49384985	5.07903e-13	CG	AT1G29150	non-ATPase subunit 9	Type I genetic & cis-epigenetic
GH_D12G1850	D12:49812521	3.63904e-28	CG	AT2G28290	P-loop containing nucleoside triphosphate hydrolases superfamily protein	Type I genetic & cis-epigenetic
GH_D12G1855	D12:49877739	9.40275e-09	CG	AT3G47810	Calcineurin-like metallo-phosphoesterase superfamily protein	Type II genetic & trans-epigenetic
GH_D12G1859	D12:49919927	4.06499e-08	CG	AT1G69830	alpha-amylase-like 3	Type II genetic & trans-epigenetic
GH_D12G1860	D12:49930290	2.14917e-25	CG	AT3G01280	voltage dependent anion channel 1	Type I genetic & cis-epigenetic
GH_D12G1861	D12:49946797	2.94458e-20	CG	AT5G62740	SPFH/Band 7/PHB domain-containing membrane-associated protein family	Type I genetic & cis-epigenetic
GH_D12G1875	D12:50220053	8.38055e-39	CG	AT1G25480	aluminum activated malate transporter family protein	Type I genetic & cis-epigenetic
GH_D12G1884	D12:50372002	5.17371e-11	CG	AT1G13310	Endosomal targeting BRO1-like domain-containing protein	Type I genetic & cis-epigenetic
GH_D12G1901	D12:50609788	5.30538e-24	CG	AT3G25680	SLH domain protein	Type II genetic & trans-epigenetic
GH_D12G1902	D12:50637699	1.71444e-10	CG	AT1G26100	Cytochrome b561/ferric reductase transmembrane protein family	Type II genetic & trans-epigenetic
GH_D12G1907	D12:50656356	5.72002e-11	CG	AT1G13220	nuclear matrix constituent protein-like protein	Type II genetic & trans-epigenetic
GH_D12G1920	D12:50898357	1.43955e-10	CG	AT1G65560	Zinc-binding dehydrogenase family protein	Type II genetic & trans-epigenetic
GH_D12G2077	D12:52964240	5.54586e-11	CG	AT5G63400	adenylate kinase 1	Type I genetic & cis-epigenetic
GH_D12G2122	D12:53506140	6.96711e-11	CG	AT5G50870	ubiquitin-conjugating enzyme 27	Type III epigenetic only
GH_D12G2237	D12:54826672	1.00305e-12	CG	AT4G19185	nodulin MtN21 /EamA-like transporter family protein	Type III epigenetic only
GH_D12G2239	D12:54850292	1.90287e-32	CG	AT4G19170	nine-cis-epoxycarotenoid dioxygenase 4	Type II genetic & trans-epigenetic
GH_D12G2257	D12:54994175	5.99806e-09	CG	AT2G15490	UDP-glycosyltransferase 73B4	Type II genetic & trans-epigenetic
GH_D12G2286	D12:55326834	7.03183e-10	CG	AT5G46860	Syntaxin/t-SNARE family protein	Type II genetic & trans-epigenetic
GH_D12G2287	D12:55328556	6.39642e-42	CG	AT5G46850	phosphatidylinositol-glycan biosynthesis class X-like protein	Type I genetic & cis-epigenetic
GH_D12G2305	D12:55554545	9.33665e-09	CG	AT4G17870	Polyketide cyclase/dehydrase and lipid transport superfamily protein	Type III epigenetic only
GH_D12G2326	D12:55713031	8.54866e-12	CG	AT1G32400	tobamovirus multiplication 2A	Type III epigenetic only
GH_D12G2353	D12:56009596	5.86386e-18	CG	AT4G17040	CLP protease R subunit 4	Type III epigenetic only
GH_D12G2369	D12:56147703	4.17225e-12	CG	AT3G60340	alpha/beta-Hydrolases superfamily protein	Type II genetic & trans-epigenetic
GH_D12G2405	D12:56604476	5.77113e-11	CG	AT1G62520	sulfated surface-like glycoprotein	Type I genetic & cis-epigenetic
GH_D12G2407	D12:56661026	1.18685e-08	CG	AT4G12490	Bifunctional inhibitor/lipid-transfer protein/seed storage 2S albumin superfamily protein	Type II genetic & trans-epigenetic
GH_D12G2423	D12:56796484	2.75631e-09	CG	AT4G12320	cytochrome P450%2C family 706%2C subfamily A%2C polypeptide 6	Type II genetic & trans-epigenetic
GH_D12G2439	D12:56904562	1.91958e-14	CG	AT1G12430	armadillo repeat kinesin 3	Type I genetic & cis-epigenetic
GH_D12G2448	D12:56976578	7.52781e-13	CG	AT1G12500	Nucleotide-sugar transporter family protein	Type II genetic & trans-epigenetic
GH_D12G2455	D12:57059311	5.78133e-18	CG	AT4G22900	transmembrane protein%2C putative (DUF1191)	Type I genetic & cis-epigenetic
GH_D12G2520	D12:57655623	2.83334e-21	CG	AT3G29360	UDP-glucose 6-dehydrogenase family protein	Type I genetic & cis-epigenetic
GH_D12G2542	D12:57918575	1.16121e-09	CG	AT3G22980	Ribosomal protein S5/Elongation factor G/III/V family protein	Type II genetic & trans-epigenetic
GH_D12G2576	D12:58169844	3.39231e-10	CG	AT4G23885	hypothetical protein	Type III epigenetic only
GH_D12G2601	D12:58349699	5.9505e-12	CG	AT4G38220	Peptidase M20/M25/M40 family protein	Type II genetic & trans-epigenetic
GH_D12G2633	D12:58612899	5.5735e-15	CG	AT4G28290	hypothetical protein	Type I genetic & cis-epigenetic
GH_D12G2658	D12:58799988	1.14729e-19	CG	AT3G49590	Autophagy-related protein 13	Type II genetic & trans-epigenetic
GH_D12G2726	D12:59359183	1.04623e-08	CG	AT5G53450	OBP3-responsive protein 1	Type II genetic & trans-epigenetic
GH_D12G2734	D12:59476467	4.035e-08	CG	AT5G53160	regulatory components of ABA receptor 3	Type II genetic & trans-epigenetic
GH_D12G2735	D12:59479381	2.2501e-21	CG	AT5G53180	polypyrimidine tract-binding protein 2	Type II genetic & trans-epigenetic
GH_D12G2766	D12:59770477	7.71498e-09	CG	AT3G16520	UDP-glucosyl transferase 88A1	Type II genetic & trans-epigenetic
GH_D12G2785	D12:59924472	1.82419e-08	CG	AT5G52520	Class II aaRS and biotin synthetases superfamily protein	Type III epigenetic only
GH_D12G2786	D12:59924472	8.98615e-24	CG	-	-	Type III epigenetic only
GH_D12G2798	D12:60041664	1.39459e-09	CG	AT5G52390	PAR1 protein	Type II genetic & trans-epigenetic
GH_D12G2874	D12:60654696	2.55373e-21	CG	AT5G51550	EXORDIUM like 3	Type II genetic & trans-epigenetic
GH_D12G2875	D12:60658153	1.39024e-13	CG	AT4G25290	DNA photolyase	Type II genetic & trans-epigenetic
GH_D13G0002	D13:19527	4.48969e-08	CG	-	-	Type II genetic & trans-epigenetic
GH_D13G0008	D13:77109	9.05706e-10	CG	AT2G40860	protein kinase family protein / protein phosphatase 2C ( PP2C) family protein	Type II genetic & trans-epigenetic
GH_D13G0009	D13:88541	3.2047e-08	CG	AT1G18010	Major facilitator superfamily protein	Type II genetic & trans-epigenetic
GH_D13G0010	D13:86659	1.99263e-37	CG	AT5G05130	DNA/RNA helicase protein	Type II genetic & trans-epigenetic
GH_D13G0029	D13:248777	1.24632e-18	CG	AT5G04870	calcium dependent protein kinase 1	Type III epigenetic only
GH_D13G0049	D13:436466	2.00002e-09	CG	AT5G19860	transmembrane protein%2C putative (Protein of unknown function%2C DUF538)	Type III epigenetic only
GH_D13G0059	D13:513521	7.64801e-11	CG	AT1G60500	Dynamin related protein 4C	Type II genetic & trans-epigenetic
GH_D13G0060	D13:513282	3.05971e-14	CG	AT5G03980	SGNH hydrolase-type esterase superfamily protein	Type II genetic & trans-epigenetic
GH_D13G0063	D13:546984	2.76448e-40	CG	AT1G60500	Dynamin related protein 4C	Type II genetic & trans-epigenetic
GH_D13G0067	D13:598997	3.72393e-10	CG	AT3G56360	hypothetical protein	Type I genetic & cis-epigenetic
GH_D13G0152	D13:1287291	2.58653e-08	CG	AT2G40320	TRICHOME BIREFRINGENCE-LIKE 33	Type II genetic & trans-epigenetic
GH_D13G0167	D13:1411084	5.47394e-15	CG	AT3G11210	SGNH hydrolase-type esterase superfamily protein	Type III epigenetic only
GH_D13G0187	D13:1589655	8.97746e-13	CG	AT5G05930	guanylyl cyclase 1	Type II genetic & trans-epigenetic
GH_D13G0189	D13:1592231	2.44639e-13	CG	AT4G33540	metallo-beta-lactamase family protein	Type II genetic & trans-epigenetic
GH_D13G0223	D13:1994236	3.4669e-30	CG	AT3G55020	Ypt/Rab-GAP domain of gyp1p superfamily protein	Type I genetic & cis-epigenetic
GH_D13G0224	D13:1994905	8.09147e-09	CG	AT5G13520	peptidase M1 family protein	Type II genetic & trans-epigenetic
GH_D13G0230	D13:2068970	2.16523e-10	CG	AT2G38970	Zinc finger (C3HC4-type RING finger) family protein	Type III epigenetic only
GH_D13G0339	D13:3328684	4.80909e-11	CG	AT3G18820	RAB GTPase homolog G3F	Type II genetic & trans-epigenetic
GH_D13G0345	D13:3385582	1.40443e-20	CG	AT1G22930	T-complex protein 11	Type I genetic & cis-epigenetic
GH_D13G0368	D13:3681001	7.43382e-18	CG	AT4G33940	RING/U-box superfamily protein	Type II genetic & trans-epigenetic
GH_D13G0376	D13:3941437	3.35867e-08	CG	AT3G50530	CDPK-related kinase	Type II genetic & trans-epigenetic
GH_D13G0433	D13:4677088	3.30582e-11	CG	AT5G44750	DNA-directed DNA polymerase	Type II genetic & trans-epigenetic
GH_D13G0448	D13:4873835	6.22886e-09	CG	AT2G23090	Uncharacterized protein family SERF	Type III epigenetic only
GH_D13G0450	D13:4864208	7.61846e-09	CG	AT1G49880	Erv1/Alr family protein	Type II genetic & trans-epigenetic
GH_D13G0457	D13:5027183	6.29249e-14	CG	AT3G19615	beta-1%2C4-xylosidase	Type III epigenetic only
GH_D13G0469	D13:5288630	5.04656e-28	CG	AT1G23780	F-box family protein	Type II genetic & trans-epigenetic
GH_D13G0479	D13:5363048	3.24835e-09	CG	AT1G11755	Undecaprenyl pyrophosphate synthetase family protein	Type I genetic & cis-epigenetic
GH_D13G0504	D13:5863848	4.51759e-26	CG	AT4G33625	vacuole protein	Type II genetic & trans-epigenetic
GH_D13G0565	D13:7055510	1.23138e-23	CG	AT4G13070	RNA-binding CRS1 / YhbY (CRM) domain protein	Type III epigenetic only
GH_D13G0580	D13:7422298	2.8487e-15	CG	AT2G17290	Calcium-dependent protein kinase family protein	Type III epigenetic only
GH_D13G0635	D13:8323099	1.8419e-20	CG	AT5G23190	cytochrome P450%2C family 86%2C subfamily B%2C polypeptide 1	Type II genetic & trans-epigenetic
GH_D13G0636	D13:8323099	5.67604e-23	CG	AT1G72330	alanine aminotransferase 2	Type II genetic & trans-epigenetic
GH_D13G0642	D13:8426854	1.51079e-08	CG	AT5G37600	hypothetical protein	Type II genetic & trans-epigenetic
GH_D13G0720	D13:11065246	2.21049e-08	CG	AT1G25550	myb-like transcription factor family protein	Type II genetic & trans-epigenetic
GH_D13G1405	D13:45150554	1.84341e-12	CG	AT1G79200	splicing regulatory glutamine/lysine-rich-like protein	Type II genetic & trans-epigenetic
GH_D13G1548	D13:49586373	2.90688e-08	CG	-	-	Type III epigenetic only
GH_D13G1568	D13:49846095	2.28756e-10	CG	AT5G55050	GDSL-like Lipase/Acylhydrolase superfamily protein	Type I genetic & cis-epigenetic
GH_D13G1585	D13:50232964	5.24529e-21	CG	AT3G20500	purple acid phosphatase 18	Type I genetic & cis-epigenetic
GH_D13G1586	D13:50225255	4.59361e-09	CG	AT5G54860	Major facilitator superfamily protein	Type II genetic & trans-epigenetic
GH_D13G1587	D13:50236936	5.58048e-10	CG	AT5G54855	Pollen Ole e 1 allergen and extensin family protein	Type I genetic & cis-epigenetic
GH_D13G1673	D13:52023849	3.21109e-22	CG	AT5G53850	haloacid dehalogenase-like hydrolase family protein	Type I genetic & cis-epigenetic
GH_D13G1680	D13:52228765	1.09659e-14	CG	AT1G53160	squamosa promoter binding protein-like 4	Type I genetic & cis-epigenetic
GH_D13G1682	D13:52245286	1.5405e-21	CG	AT1G53165	Protein kinase superfamily protein	Type III epigenetic only
GH_D13G1683	D13:52245688	3.53602e-30	CG	AT3G15220	Protein kinase superfamily protein	Type III epigenetic only
GH_D13G1684	D13:52246515	4.86873e-38	CG	AT3G15220	Protein kinase superfamily protein	Type I genetic & cis-epigenetic
GH_D13G1754	D13:53761731	6.4653e-16	CG	AT1G79090	topoisomerase II-associated protein	Type III epigenetic only
GH_D13G1842	D13:55748728	2.76377e-08	CG	AT5G17850	Sodium/calcium exchanger family protein	Type II genetic & trans-epigenetic
GH_D13G1878	D13:56305176	2.43332e-08	CG	-	-	Type II genetic & trans-epigenetic
GH_D13G1902	D13:56644718	8.93513e-09	CG	AT5G18390	Pentatricopeptide repeat (PPR) superfamily protein	Type II genetic & trans-epigenetic
GH_D13G1912	D13:56837198	4.70638e-20	CG	AT3G04470	Ankyrin repeat family protein	Type III epigenetic only
GH_D13G1916	D13:56892765	5.57463e-10	CG	AT1G08620	Transcription factor jumonji (jmj) family protein / zinc finger (C5HC2 type) family protein	Type II genetic & trans-epigenetic
GH_D13G1949	D13:57293532	1.34356e-12	CG	AT2G44065	Ribosomal protein L2 family	Type II genetic & trans-epigenetic
GH_D13G1952	D13:57346522	7.04407e-19	CG	AT3G04940	cysteine synthase D1	Type I genetic & cis-epigenetic
GH_D13G2002	D13:57864380	2.60602e-13	CG	AT1G56340	calreticulin 1a	Type III epigenetic only
GH_D13G2024	D13:58108375	9.24568e-62	CG	AT1G56590	Clathrin adaptor complexes medium subunit family protein	Type I genetic & cis-epigenetic
GH_D13G2166	D13:59716482	2.74314e-11	CG	AT3G43190	sucrose synthase 4	Type II genetic & trans-epigenetic
GH_D13G2169	D13:59767294	9.92601e-11	CG	AT4G02880	ELKS/Rab6-interacting/CAST family protein	Type II genetic & trans-epigenetic
GH_D13G2196	D13:60049605	4.94656e-08	CG	AT5G20520	alpha/beta-Hydrolases superfamily protein	Type II genetic & trans-epigenetic
GH_D13G2203	D13:60155174	1.12463e-12	CG	AT1G72710	casein kinase 1-like protein 2	Type III epigenetic only
GH_D13G2211	D13:60243444	1.08055e-08	CG	AT4G29735	transmembrane protein	Type III epigenetic only
GH_D13G2233	D13:60410423	2.39381e-08	CG	AT4G29130	hexokinase 1	Type III epigenetic only
GH_D13G2262	D13:60743317	1.16839e-09	CG	AT5G20060	alpha/beta-Hydrolases superfamily protein	Type II genetic & trans-epigenetic
GH_D13G2278	D13:60913240	2.12295e-33	CG	AT3G24150	hypothetical protein	Type I genetic & cis-epigenetic
GH_D13G2312	D13:61235121	1.66895e-28	CG	AT3G24350	syntaxin of plants 32	Type III epigenetic only
GH_D13G2313	D13:61237700	3.38672e-12	CG	AT2G25670	hypothetical protein	Type II genetic & trans-epigenetic
GH_D13G2350	D13:61819396	2.89426e-08	CG	AT5G57800	Fatty acid hydroxylase superfamily	Type III epigenetic only
GH_D13G2352	D13:61847116	8.3359e-12	CG	AT2G38670	phosphorylethanolamine cytidylyltransferase 1	Type III epigenetic only
GH_D13G2359	D13:61972127	8.1765e-11	CG	AT4G30010	ATP-dependent RNA helicase	Type II genetic & trans-epigenetic
GH_D13G2369	D13:62055349	1.16186e-09	CG	AT3G06790	plastid developmental protein DAG	Type II genetic & trans-epigenetic
GH_D13G2370	D13:62055264	3.11358e-31	CG	AT3G06790	plastid developmental protein DAG	Type III epigenetic only
GH_D13G2383	D13:62166426	1.79301e-34	CG	AT5G56360	calmodulin-binding protein	Type II genetic & trans-epigenetic
GH_D13G2402	D13:62365779	8.5751e-13	CG	AT2G42500	protein phosphatase 2A-3	Type II genetic & trans-epigenetic
GH_D13G2468	D13:62913481	3.73207e-09	CG	AT2G26740	soluble epoxide hydrolase	Type II genetic & trans-epigenetic
GH_D13G2472	D13:62955102	2.60163e-13	CG	AT4G15960	alpha/beta-Hydrolases superfamily protein	Type II genetic & trans-epigenetic
GH_D13G2474	D13:62971953	4.63701e-10	CG	AT3G13580	Ribosomal protein L30/L7 family protein	Type II genetic & trans-epigenetic
GH_D13G2478	D13:62971953	3.92172e-09	CG	AT3G45590	splicing endonuclease 1	Type II genetic & trans-epigenetic
MSTRG.58	A01:595486	1.26839e-25	CG	lncRNA	NA	Type III epigenetic only
MSTRG.307	A01:3568687	6.90972e-06	CG	lncRNA	NA	Type III epigenetic only
MSTRG.309	A01:3585020	4.34682e-23	CG	lncRNA	NA	Type I genetic & cis-epigenetic
MSTRG.312	A01:3665137	4.24716e-27	CG	lncRNA	NA	Type III epigenetic only
MSTRG.323	A01:4010129	7.45872e-06	CG	lncRNA	NA	Type I genetic & cis-epigenetic
MSTRG.383	A01:5224568	1.37944e-06	CG	lncRNA	NA	Type II genetic & trans-epigenetic
MSTRG.417	A01:5883037	4.90826e-20	CG	lncRNA	NA	Type I genetic & cis-epigenetic
MSTRG.418	A01:5949999	1.2915e-25	CG	lncRNA	NA	Type II genetic & trans-epigenetic
MSTRG.439	A01:6417630	7.92288e-25	CG	lncRNA	NA	Type II genetic & trans-epigenetic
MSTRG.443	A01:6468351	8.34533e-15	CG	lncRNA	NA	Type II genetic & trans-epigenetic
MSTRG.503	A01:7461299	1.5063e-21	CG	lncRNA	NA	Type II genetic & trans-epigenetic
MSTRG.583	A01:9329219	1.84616e-12	CG	lncRNA	NA	Type II genetic & trans-epigenetic
MSTRG.584	A01:9329219	1.3736e-16	CG	lncRNA	NA	Type I genetic & cis-epigenetic
MSTRG.609	A01:9900966	3.56384e-12	CG	lncRNA	NA	Type II genetic & trans-epigenetic
MSTRG.690	A01:11985404	8.45774e-21	CG	lncRNA	NA	Type II genetic & trans-epigenetic
MSTRG.836	A01:16915182	1.31581e-05	CG	lncRNA	NA	Type III epigenetic only
MSTRG.974	A01:21758016	1.74214e-09	CG	lncRNA	NA	Type II genetic & trans-epigenetic
MSTRG.1160	A01:40790931	4.25416e-09	CG	lncRNA	NA	Type III epigenetic only
MSTRG.1512	A01:95607129	1.2629e-25	CG	lncRNA	NA	Type I genetic & cis-epigenetic
MSTRG.1553	A01:101597592	1.38143e-33	CG	lncRNA	NA	Type I genetic & cis-epigenetic
MSTRG.1569	A01:103445091	0.000270954	CG	lncRNA	NA	Type II genetic & trans-epigenetic
MSTRG.1584	A01:104838951	2.09912e-08	CG	lncRNA	NA	Type II genetic & trans-epigenetic
MSTRG.1588	A01:105020330	1.04148e-12	CG	lncRNA	NA	Type II genetic & trans-epigenetic
MSTRG.1794	A01:111169509	3.07454e-05	CG	lncRNA	NA	Type II genetic & trans-epigenetic
MSTRG.1797	A01:111204562	1.3182e-15	CG	lncRNA	NA	Type II genetic & trans-epigenetic
MSTRG.1861	A01:112812394	2.37527e-23	CG	lncRNA	NA	Type I genetic & cis-epigenetic
MSTRG.1969	A01:114595192	4.24272e-07	CG	lncRNA	NA	Type II genetic & trans-epigenetic
MSTRG.2021	A01:115643172	1.49062e-06	CG	lncRNA	NA	Type II genetic & trans-epigenetic
MSTRG.2023	A01:115733101	2.1362e-07	CG	lncRNA	NA	Type I genetic & cis-epigenetic
MSTRG.2030	A01:115798259	1.401e-25	CG	lncRNA	NA	Type I genetic & cis-epigenetic
MSTRG.2156	A01:117160326	4.61207e-15	CG	lncRNA	NA	Type II genetic & trans-epigenetic
MSTRG.2301	A02:707013	0.000592659	CG	lncRNA	NA	Type I genetic & cis-epigenetic
MSTRG.2308	A02:844753	8.82996e-09	CG	lncRNA	NA	Type I genetic & cis-epigenetic
MSTRG.2310	A02:856643	4.88873e-07	CG	lncRNA	NA	Type II genetic & trans-epigenetic
MSTRG.2343	A02:1237533	3.91621e-36	CG	lncRNA	NA	Type III epigenetic only
MSTRG.2358	A02:1480362	6.8303e-06	CG	lncRNA	NA	Type II genetic & trans-epigenetic
MSTRG.2439	A02:2680932	6.31332e-05	CG	lncRNA	NA	Type III epigenetic only
MSTRG.2583	A02:4947282	1.65649e-13	CG	lncRNA	NA	Type I genetic & cis-epigenetic
MSTRG.2587	A02:5044096	1.372e-30	CG	lncRNA	NA	Type II genetic & trans-epigenetic
MSTRG.2588	A02:5077636	1.86725e-31	CG	lncRNA	NA	Type II genetic & trans-epigenetic
MSTRG.2693	A02:7026394	3.22696e-08	CG	lncRNA	NA	Type I genetic & cis-epigenetic
MSTRG.2697	A02:7122475	2.72304e-25	CG	lncRNA	NA	Type I genetic & cis-epigenetic
MSTRG.2845	A02:10498703	5.19049e-29	CG	lncRNA	NA	Type I genetic & cis-epigenetic
MSTRG.3593	A02:99094770	5.33647e-40	CG	lncRNA	NA	Type I genetic & cis-epigenetic
MSTRG.3642	A02:100698230	4.58492e-13	CG	lncRNA	NA	Type III epigenetic only
MSTRG.3651	A02:100906870	2.58924e-08	CG	lncRNA	NA	Type II genetic & trans-epigenetic
MSTRG.3721	A02:103714621	1.01958e-23	CG	lncRNA	NA	Type III epigenetic only
MSTRG.3722	A02:103714621	4.63233e-27	CG	lncRNA	NA	Type III epigenetic only
MSTRG.3802	A02:105306126	3.35471e-16	CG	lncRNA	NA	Type II genetic & trans-epigenetic
MSTRG.3818	A02:105545700	9.75981e-06	CG	lncRNA	NA	Type III epigenetic only
MSTRG.3842	A02:105935701	4.03347e-06	CG	lncRNA	NA	Type II genetic & trans-epigenetic
MSTRG.3845	A02:106000201	1.25718e-05	CG	lncRNA	NA	Type II genetic & trans-epigenetic
MSTRG.3866	A02:106606611	1.06075e-05	CG	lncRNA	NA	Type II genetic & trans-epigenetic
MSTRG.3885	A02:106907232	7.67492e-19	CG	lncRNA	NA	Type I genetic & cis-epigenetic
MSTRG.4329	A03:4253038	3.34292e-12	CG	lncRNA	NA	Type II genetic & trans-epigenetic
MSTRG.4330	A03:4275335	5.54962e-12	CG	lncRNA	NA	Type I genetic & cis-epigenetic
MSTRG.4554	A03:9154199	1.21589e-10	CG	lncRNA	NA	Type III epigenetic only
MSTRG.4572	A03:9491446	4.82689e-09	CG	lncRNA	NA	Type II genetic & trans-epigenetic
MSTRG.4593	A03:10166458	7.66009e-07	CG	lncRNA	NA	Type I genetic & cis-epigenetic
MSTRG.4594	A03:10225051	1.03556e-06	CG	lncRNA	NA	Type II genetic & trans-epigenetic
MSTRG.4752	A03:16290064	2.24224e-25	CG	lncRNA	NA	Type I genetic & cis-epigenetic
MSTRG.5081	A03:58305893	4.53623e-25	CG	lncRNA	NA	Type I genetic & cis-epigenetic
MSTRG.5209	A03:73281525	3.28453e-13	CG	lncRNA	NA	Type III epigenetic only
MSTRG.5333	A03:89314098	1.46972e-08	CG	lncRNA	NA	Type II genetic & trans-epigenetic
MSTRG.5465	A03:97170911	9.85176e-20	CG	lncRNA	NA	Type I genetic & cis-epigenetic
MSTRG.5483	A03:97536823	1.42227e-16	CG	lncRNA	NA	Type II genetic & trans-epigenetic
MSTRG.5491	A03:97651581	2.01329e-16	CG	lncRNA	NA	Type I genetic & cis-epigenetic
MSTRG.5540	A03:99921783	1.70117e-16	CG	lncRNA	NA	Type I genetic & cis-epigenetic
MSTRG.5548	A03:100111402	2.86487e-39	CG	lncRNA	NA	Type III epigenetic only
MSTRG.5561	A03:100419781	2.76305e-08	CG	lncRNA	NA	Type II genetic & trans-epigenetic
MSTRG.5571	A03:100877935	1.84588e-17	CG	lncRNA	NA	Type II genetic & trans-epigenetic
MSTRG.5592	A03:101928217	1.58698e-15	CG	lncRNA	NA	Type II genetic & trans-epigenetic
MSTRG.5603	A03:102043845	9.40069e-32	CG	lncRNA	NA	Type I genetic & cis-epigenetic
MSTRG.5609	A03:102210410	9.46422e-09	CG	lncRNA	NA	Type II genetic & trans-epigenetic
MSTRG.5721	A03:104859782	6.8376e-20	CG	lncRNA	NA	Type I genetic & cis-epigenetic
MSTRG.5720	A03:104859782	1.10369e-18	CG	lncRNA	NA	Type I genetic & cis-epigenetic
MSTRG.5723	A03:104895855	1.24217e-11	CG	lncRNA	NA	Type III epigenetic only
MSTRG.5749	A03:105523587	6.90202e-13	CG	lncRNA	NA	Type II genetic & trans-epigenetic
MSTRG.6021	A03:110043387	8.86794e-06	CG	lncRNA	NA	Type III epigenetic only
MSTRG.6260	A04:1262460	9.01219e-07	CG	lncRNA	NA	Type III epigenetic only
MSTRG.6295	A04:1973928	3.81631e-11	CG	lncRNA	NA	Type II genetic & trans-epigenetic
MSTRG.6354	A04:3583907	6.79258e-40	CG	lncRNA	NA	Type I genetic & cis-epigenetic
MSTRG.6355	A04:3591287	3.37995e-30	CG	lncRNA	NA	Type I genetic & cis-epigenetic
MSTRG.6378	A04:4515204	4.01543e-16	CG	lncRNA	NA	Type I genetic & cis-epigenetic
MSTRG.6379	A04:4574576	2.3583e-08	CG	lncRNA	NA	Type II genetic & trans-epigenetic
MSTRG.6380	A04:4574576	1.27915e-16	CG	lncRNA	NA	Type II genetic & trans-epigenetic
MSTRG.6389	A04:4866316	3.43357e-06	CG	lncRNA	NA	Type I genetic & cis-epigenetic
MSTRG.6440	A04:6518104	1.8861e-06	CG	lncRNA	NA	Type I genetic & cis-epigenetic
MSTRG.6449	A04:6980084	0.000147425	CG	lncRNA	NA	Type III epigenetic only
MSTRG.6450	A04:7130310	6.1295e-25	CG	lncRNA	NA	Type I genetic & cis-epigenetic
MSTRG.6473	A04:7519834	4.68365e-36	CG	lncRNA	NA	Type II genetic & trans-epigenetic
MSTRG.6486	A04:7720465	0.00121918	CG	lncRNA	NA	Type II genetic & trans-epigenetic
MSTRG.6494	A04:8015792	2.77097e-38	CG	lncRNA	NA	Type I genetic & cis-epigenetic
MSTRG.6519	A04:8751533	0.000247787	CG	lncRNA	NA	Type II genetic & trans-epigenetic
MSTRG.6579	A04:11721810	2.59182e-07	CG	lncRNA	NA	Type II genetic & trans-epigenetic
MSTRG.7316	A04:83835156	7.31055e-08	CG	lncRNA	NA	Type I genetic & cis-epigenetic
MSTRG.7318	A04:83990065	2.80518e-07	CG	lncRNA	NA	Type II genetic & trans-epigenetic
MSTRG.7320	A04:84006154	1.74348e-21	CG	lncRNA	NA	Type II genetic & trans-epigenetic
MSTRG.7372	A04:84764804	4.98931e-07	CG	lncRNA	NA	Type II genetic & trans-epigenetic
MSTRG.7379	A04:84922806	6.20839e-11	CG	lncRNA	NA	Type II genetic & trans-epigenetic
MSTRG.7462	A04:86208509	9.63494e-19	CG	lncRNA	NA	Type I genetic & cis-epigenetic
MSTRG.8033	A05:4769081	8.5586e-43	CG	lncRNA	NA	Type I genetic & cis-epigenetic
MSTRG.8146	A05:5818812	2.40033e-09	CG	lncRNA	NA	Type III epigenetic only
MSTRG.8950	A05:14403531	4.07781e-15	CG	lncRNA	NA	Type III epigenetic only
MSTRG.9103	A05:16229818	1.70683e-07	CG	lncRNA	NA	Type III epigenetic only
MSTRG.9595	A05:21958048	3.73373e-38	CG	lncRNA	NA	Type I genetic & cis-epigenetic
MSTRG.9641	A05:22698685	7.38367e-41	CG	lncRNA	NA	Type I genetic & cis-epigenetic
MSTRG.9700	A05:23400181	1.12224e-17	CG	lncRNA	NA	Type II genetic & trans-epigenetic
MSTRG.10185	A05:33863426	4.09632e-06	CG	lncRNA	NA	Type II genetic & trans-epigenetic
MSTRG.10202	A05:34172096	1.95991e-27	CG	lncRNA	NA	Type I genetic & cis-epigenetic
MSTRG.10240	A05:35584842	8.41562e-13	CG	lncRNA	NA	Type I genetic & cis-epigenetic
MSTRG.10353	A05:39068441	6.66635e-35	CG	lncRNA	NA	Type III epigenetic only
MSTRG.10374	A05:40718602	7.098e-28	CG	lncRNA	NA	Type II genetic & trans-epigenetic
MSTRG.10375	A05:40835058	1.21104e-27	CG	lncRNA	NA	Type III epigenetic only
MSTRG.10389	A05:41440986	1.63261e-32	CG	lncRNA	NA	Type II genetic & trans-epigenetic
MSTRG.10398	A05:42416013	3.80207e-09	CG	lncRNA	NA	Type II genetic & trans-epigenetic
MSTRG.10400	A05:42416013	4.70385e-08	CG	lncRNA	NA	Type II genetic & trans-epigenetic
MSTRG.10600	A05:73800847	4.37499e-08	CG	lncRNA	NA	Type III epigenetic only
MSTRG.10638	A05:77335262	1.89468e-08	CG	lncRNA	NA	Type II genetic & trans-epigenetic
MSTRG.10773	A05:84971098	0.000459544	CG	lncRNA	NA	Type III epigenetic only
MSTRG.10901	A05:97585635	2.03268e-13	CG	lncRNA	NA	Type II genetic & trans-epigenetic
MSTRG.11021	A05:101358902	4.77811e-24	CG	lncRNA	NA	Type III epigenetic only
MSTRG.11060	A05:102320743	3.9205e-22	CG	lncRNA	NA	Type I genetic & cis-epigenetic
MSTRG.11072	A05:102430076	3.4949e-08	CG	lncRNA	NA	Type II genetic & trans-epigenetic
MSTRG.11094	A05:103053516	0.000379885	CG	lncRNA	NA	Type II genetic & trans-epigenetic
MSTRG.11108	A05:103300754	2.4424e-18	CG	lncRNA	NA	Type II genetic & trans-epigenetic
MSTRG.11128	A05:103789935	5.44905e-12	CG	lncRNA	NA	Type III epigenetic only
MSTRG.11154	A05:104662362	1.42513e-19	CG	lncRNA	NA	Type I genetic & cis-epigenetic
MSTRG.11304	A05:107435546	4.7243e-20	CG	lncRNA	NA	Type III epigenetic only
MSTRG.11318	A05:107685684	3.29165e-16	CG	lncRNA	NA	Type I genetic & cis-epigenetic
MSTRG.11320	A05:107723063	1.63898e-13	CG	lncRNA	NA	Type I genetic & cis-epigenetic
MSTRG.11331	A05:107953783	2.74979e-07	CG	lncRNA	NA	Type II genetic & trans-epigenetic
MSTRG.11389	A05:109058558	1.76821e-41	CG	lncRNA	NA	Type II genetic & trans-epigenetic
MSTRG.11404	A05:109243483	2.54387e-07	CG	lncRNA	NA	Type III epigenetic only
MSTRG.11433	A05:109698349	1.84314e-05	CG	lncRNA	NA	Type II genetic & trans-epigenetic
MSTRG.11848	A06:4372815	2.65704e-05	CG	lncRNA	NA	Type III epigenetic only
MSTRG.11863	A06:4634896	2.24946e-17	CG	lncRNA	NA	Type III epigenetic only
MSTRG.12167	A06:15134529	2.7146e-06	CG	lncRNA	NA	Type II genetic & trans-epigenetic
MSTRG.12210	A06:16419834	1.08641e-26	CG	lncRNA	NA	Type I genetic & cis-epigenetic
MSTRG.12217	A06:16590247	5.2488e-14	CG	lncRNA	NA	Type II genetic & trans-epigenetic
MSTRG.12259	A06:18613973	9.45069e-06	CG	lncRNA	NA	Type II genetic & trans-epigenetic
MSTRG.12273	A06:19260552	2.54873e-08	CG	lncRNA	NA	Type I genetic & cis-epigenetic
MSTRG.12476	A06:33918609	3.38167e-26	CG	lncRNA	NA	Type III epigenetic only
MSTRG.12574	A06:42096891	1.40345e-17	CG	lncRNA	NA	Type III epigenetic only
MSTRG.12781	A06:81048933	2.3404e-05	CG	lncRNA	NA	Type III epigenetic only
MSTRG.12807	A06:86075731	1.01275e-07	CG	lncRNA	NA	Type II genetic & trans-epigenetic
MSTRG.12882	A06:98559574	3.39313e-17	CG	lncRNA	NA	Type II genetic & trans-epigenetic
MSTRG.12884	A06:98624832	4.42956e-16	CG	lncRNA	NA	Type II genetic & trans-epigenetic
MSTRG.12957	A06:108667808	2.75622e-20	CG	lncRNA	NA	Type II genetic & trans-epigenetic
MSTRG.13001	A06:111771608	3.27687e-06	CG	lncRNA	NA	Type III epigenetic only
MSTRG.13014	A06:112937245	2.32061e-17	CG	lncRNA	NA	Type II genetic & trans-epigenetic
MSTRG.13017	A06:112972453	8.91617e-05	CG	lncRNA	NA	Type II genetic & trans-epigenetic
MSTRG.13118	A06:117504568	1.70769e-12	CG	lncRNA	NA	Type I genetic & cis-epigenetic
MSTRG.13191	A06:119329926	1.50895e-05	CG	lncRNA	NA	Type I genetic & cis-epigenetic
MSTRG.13244	A06:120410643	1.80527e-17	CG	lncRNA	NA	Type II genetic & trans-epigenetic
MSTRG.13260	A06:120742257	2.46123e-08	CG	lncRNA	NA	Type II genetic & trans-epigenetic
MSTRG.13295	A06:121451768	9.04376e-20	CG	lncRNA	NA	Type II genetic & trans-epigenetic
MSTRG.13397	A06:123482451	1.4612e-12	CG	lncRNA	NA	Type III epigenetic only
MSTRG.13399	A06:123521470	1.56265e-19	CG	lncRNA	NA	Type II genetic & trans-epigenetic
MSTRG.13411	A06:123805401	3.57034e-39	CG	lncRNA	NA	Type I genetic & cis-epigenetic
MSTRG.13465	A06:124508797	1.05139e-13	CG	lncRNA	NA	Type II genetic & trans-epigenetic
MSTRG.13470	A06:124604055	4.3846e-20	CG	lncRNA	NA	Type II genetic & trans-epigenetic
MSTRG.13494	A06:124877289	1.84369e-06	CG	lncRNA	NA	Type II genetic & trans-epigenetic
MSTRG.13495	A06:124877464	5.99716e-23	CG	lncRNA	NA	Type I genetic & cis-epigenetic
MSTRG.13563	A06:125674735	2.87063e-15	CG	lncRNA	NA	Type III epigenetic only
MSTRG.13626	A06:126270364	8.84368e-11	CG	lncRNA	NA	Type I genetic & cis-epigenetic
MSTRG.13628	A06:126285666	4.66834e-07	CG	lncRNA	NA	Type II genetic & trans-epigenetic
MSTRG.13890	A07:2777716	2.47579e-07	CG	lncRNA	NA	Type II genetic & trans-epigenetic
MSTRG.13913	A07:3009908	5.37432e-07	CG	lncRNA	NA	Type III epigenetic only
MSTRG.14033	A07:4502853	3.12416e-31	CG	lncRNA	NA	Type I genetic & cis-epigenetic
MSTRG.14306	A07:8729863	5.18387e-06	CG	lncRNA	NA	Type III epigenetic only
MSTRG.14346	A07:9387707	5.52846e-39	CG	lncRNA	NA	Type I genetic & cis-epigenetic
MSTRG.14396	A07:10487777	1.15812e-25	CG	lncRNA	NA	Type I genetic & cis-epigenetic
MSTRG.14403	A07:10562609	4.38938e-31	CG	lncRNA	NA	Type II genetic & trans-epigenetic
MSTRG.14411	A07:10791782	1.29572e-16	CG	lncRNA	NA	Type I genetic & cis-epigenetic
MSTRG.14412	A07:10791782	9.37381e-14	CG	lncRNA	NA	Type I genetic & cis-epigenetic
MSTRG.14415	A07:11089676	1.37317e-40	CG	lncRNA	NA	Type I genetic & cis-epigenetic
MSTRG.14440	A07:11743818	9.97864e-17	CG	lncRNA	NA	Type I genetic & cis-epigenetic
MSTRG.14535	A07:14492129	7.5978e-21	CG	lncRNA	NA	Type II genetic & trans-epigenetic
MSTRG.14548	A07:14704071	4.03872e-14	CG	lncRNA	NA	Type II genetic & trans-epigenetic
MSTRG.14549	A07:14704143	1.62357e-08	CG	lncRNA	NA	Type III epigenetic only
MSTRG.14561	A07:14946035	4.02115e-40	CG	lncRNA	NA	Type II genetic & trans-epigenetic
MSTRG.14577	A07:15254061	3.66453e-17	CG	lncRNA	NA	Type II genetic & trans-epigenetic
MSTRG.14585	A07:15567950	1.7475e-16	CG	lncRNA	NA	Type I genetic & cis-epigenetic
MSTRG.14627	A07:16684918	7.20127e-26	CG	lncRNA	NA	Type I genetic & cis-epigenetic
MSTRG.14738	A07:19573848	8.15172e-29	CG	lncRNA	NA	Type II genetic & trans-epigenetic
MSTRG.14822	A07:21512530	2.44209e-31	CG	lncRNA	NA	Type I genetic & cis-epigenetic
MSTRG.14829	A07:21975267	9.30725e-28	CG	lncRNA	NA	Type I genetic & cis-epigenetic
MSTRG.14833	A07:22092784	8.54861e-33	CG	lncRNA	NA	Type I genetic & cis-epigenetic
MSTRG.14836	A07:22121198	6.25307e-06	CG	lncRNA	NA	Type II genetic & trans-epigenetic
MSTRG.15048	A07:29467213	2.36154e-09	CG	lncRNA	NA	Type II genetic & trans-epigenetic
MSTRG.15066	A07:30369637	6.86603e-20	CG	lncRNA	NA	Type II genetic & trans-epigenetic
MSTRG.15216	A07:41779704	1.58471e-11	CG	lncRNA	NA	Type I genetic & cis-epigenetic
MSTRG.15329	A07:52519466	4.03707e-40	CG	lncRNA	NA	Type I genetic & cis-epigenetic
MSTRG.15565	A07:85493663	8.54491e-31	CG	lncRNA	NA	Type I genetic & cis-epigenetic
MSTRG.15572	A07:86562422	4.49459e-38	CG	lncRNA	NA	Type I genetic & cis-epigenetic
MSTRG.15575	A07:86851592	6.33067e-06	CG	lncRNA	NA	Type II genetic & trans-epigenetic
MSTRG.15634	A07:89652526	1.60176e-06	CG	lncRNA	NA	Type II genetic & trans-epigenetic
MSTRG.15762	A07:92527253	9.67517e-16	CG	lncRNA	NA	Type II genetic & trans-epigenetic
MSTRG.15835	A07:93692833	3.79052e-05	CG	lncRNA	NA	Type II genetic & trans-epigenetic
MSTRG.15836	A07:93686843	3.32424e-09	CG	lncRNA	NA	Type III epigenetic only
MSTRG.15848	A07:93846457	4.39402e-14	CG	lncRNA	NA	Type II genetic & trans-epigenetic
MSTRG.16215	A08:2108244	1.55757e-42	CG	lncRNA	NA	Type III epigenetic only
MSTRG.16354	A08:4036657	4.911e-19	CG	lncRNA	NA	Type I genetic & cis-epigenetic
MSTRG.16407	A08:5079681	1.29916e-06	CG	lncRNA	NA	Type II genetic & trans-epigenetic
MSTRG.16410	A08:5133236	4.4259e-05	CG	lncRNA	NA	Type II genetic & trans-epigenetic
MSTRG.16412	A08:5230919	3.24404e-25	CG	lncRNA	NA	Type I genetic & cis-epigenetic
MSTRG.16450	A08:5740722	1.3292e-19	CG	lncRNA	NA	Type II genetic & trans-epigenetic
MSTRG.16517	A08:6783709	1.41878e-12	CG	lncRNA	NA	Type II genetic & trans-epigenetic
MSTRG.16537	A08:7202404	6.02329e-08	CG	lncRNA	NA	Type I genetic & cis-epigenetic
MSTRG.16582	A08:8286101	1.34349e-24	CG	lncRNA	NA	Type I genetic & cis-epigenetic
MSTRG.16614	A08:9387530	3.76185e-14	CG	lncRNA	NA	Type III epigenetic only
MSTRG.16629	A08:10147979	2.57522e-06	CG	lncRNA	NA	Type I genetic & cis-epigenetic
MSTRG.16780	A08:18533528	4.79454e-23	CG	lncRNA	NA	Type III epigenetic only
MSTRG.16810	A08:22301806	5.95516e-25	CG	lncRNA	NA	Type III epigenetic only
MSTRG.16846	A08:28606873	2.33969e-13	CG	lncRNA	NA	Type II genetic & trans-epigenetic
MSTRG.16918	A08:43146602	0.000145631	CG	lncRNA	NA	Type II genetic & trans-epigenetic
MSTRG.16942	A08:45828675	7.91656e-05	CG	lncRNA	NA	Type II genetic & trans-epigenetic
MSTRG.16953	A08:48777873	8.7879e-05	CG	lncRNA	NA	Type III epigenetic only
MSTRG.16983	A08:56313102	0.000101686	CG	lncRNA	NA	Type III epigenetic only
MSTRG.17014	A08:63603735	1.49693e-16	CG	lncRNA	NA	Type II genetic & trans-epigenetic
MSTRG.17016	A08:63647350	1.22335e-05	CG	lncRNA	NA	Type II genetic & trans-epigenetic
MSTRG.17021	A08:64965260	1.02395e-07	CG	lncRNA	NA	Type II genetic & trans-epigenetic
MSTRG.17113	A08:78972909	1.73223e-36	CG	lncRNA	NA	Type I genetic & cis-epigenetic
MSTRG.17151	A08:86319045	7.47257e-18	CG	lncRNA	NA	Type I genetic & cis-epigenetic
MSTRG.17155	A08:86390857	1.75063e-23	CG	lncRNA	NA	Type III epigenetic only
MSTRG.17220	A08:92033173	1.96607e-33	CG	lncRNA	NA	Type III epigenetic only
MSTRG.17237	A08:93349836	1.04667e-09	CG	lncRNA	NA	Type II genetic & trans-epigenetic
MSTRG.17295	A08:98240846	0.00176356	CG	lncRNA	NA	Type III epigenetic only
MSTRG.17397	A08:103465742	1.09413e-16	CG	lncRNA	NA	Type II genetic & trans-epigenetic
MSTRG.17512	A08:106617419	7.88572e-14	CG	lncRNA	NA	Type I genetic & cis-epigenetic
MSTRG.17667	A08:111385554	7.32379e-16	CG	lncRNA	NA	Type III epigenetic only
MSTRG.17737	A08:113218675	1.62654e-06	CG	lncRNA	NA	Type I genetic & cis-epigenetic
MSTRG.17804	A08:114995280	1.27502e-24	CG	lncRNA	NA	Type I genetic & cis-epigenetic
MSTRG.17828	A08:115499769	9.98454e-18	CG	lncRNA	NA	Type I genetic & cis-epigenetic
MSTRG.17861	A08:116251858	5.40314e-20	CG	lncRNA	NA	Type I genetic & cis-epigenetic
MSTRG.17862	A08:116259606	5.03941e-11	CG	lncRNA	NA	Type II genetic & trans-epigenetic
MSTRG.17888	A08:116834461	1.51033e-08	CG	lncRNA	NA	Type III epigenetic only
MSTRG.18055	A08:119654217	6.88231e-09	CG	lncRNA	NA	Type II genetic & trans-epigenetic
MSTRG.18075	A08:119933107	0.00015798	CG	lncRNA	NA	Type III epigenetic only
MSTRG.18292	A08:122728528	3.03098e-05	CG	lncRNA	NA	Type I genetic & cis-epigenetic
MSTRG.18326	A08:123204684	1.34503e-10	CG	lncRNA	NA	Type II genetic & trans-epigenetic
MSTRG.18563	A09:1118342	7.36501e-20	CG	lncRNA	NA	Type II genetic & trans-epigenetic
MSTRG.18576	A09:1342754	3.27552e-13	CG	lncRNA	NA	Type III epigenetic only
MSTRG.18659	A09:3558020	3.22969e-21	CG	lncRNA	NA	Type I genetic & cis-epigenetic
MSTRG.18682	A09:4987090	9.638e-23	CG	lncRNA	NA	Type I genetic & cis-epigenetic
MSTRG.18795	A09:9753537	2.12931e-14	CG	lncRNA	NA	Type II genetic & trans-epigenetic
MSTRG.19106	A09:51694972	0.00033082	CG	lncRNA	NA	Type II genetic & trans-epigenetic
MSTRG.19248	A09:59208507	8.35686e-09	CG	lncRNA	NA	Type II genetic & trans-epigenetic
MSTRG.19366	A09:61788519	9.90371e-24	CG	lncRNA	NA	Type III epigenetic only
MSTRG.19490	A09:64532521	2.02384e-25	CG	lncRNA	NA	Type II genetic & trans-epigenetic
MSTRG.19523	A09:65331363	6.94611e-19	CG	lncRNA	NA	Type II genetic & trans-epigenetic
MSTRG.19525	A09:65435403	3.69613e-08	CG	lncRNA	NA	Type I genetic & cis-epigenetic
MSTRG.19808	A09:70165016	2.49628e-19	CG	lncRNA	NA	Type III epigenetic only
MSTRG.19880	A09:71335998	0.00233603	CG	lncRNA	NA	Type II genetic & trans-epigenetic
MSTRG.19957	A09:72699165	1.33638e-06	CG	lncRNA	NA	Type II genetic & trans-epigenetic
MSTRG.20004	A09:73440126	1.75039e-41	CG	lncRNA	NA	Type II genetic & trans-epigenetic
MSTRG.20230	A09:75854668	5.18836e-09	CG	lncRNA	NA	Type II genetic & trans-epigenetic
MSTRG.20300	A09:76666825	1.57676e-26	CG	lncRNA	NA	Type I genetic & cis-epigenetic
MSTRG.20317	A09:76913249	5.69555e-07	CG	lncRNA	NA	Type II genetic & trans-epigenetic
MSTRG.21179	A10:2703106	1.41298e-29	CG	lncRNA	NA	Type III epigenetic only
MSTRG.21180	A10:2714147	3.03368e-09	CG	lncRNA	NA	Type III epigenetic only
MSTRG.21483	A10:7794897	1.56842e-14	CG	lncRNA	NA	Type III epigenetic only
MSTRG.21561	A10:11333137	5.82332e-10	CG	lncRNA	NA	Type II genetic & trans-epigenetic
MSTRG.21574	A10:11513530	8.73286e-25	CG	lncRNA	NA	Type II genetic & trans-epigenetic
MSTRG.21832	A10:20312593	3.83132e-09	CG	lncRNA	NA	Type III epigenetic only
MSTRG.21904	A10:23547090	3.74167e-11	CG	lncRNA	NA	Type III epigenetic only
MSTRG.21907	A10:23827656	1.42654e-08	CG	lncRNA	NA	Type II genetic & trans-epigenetic
MSTRG.21985	A10:38656472	3.84896e-05	CG	lncRNA	NA	Type III epigenetic only
MSTRG.22131	A10:70401431	1.85295e-11	CG	lncRNA	NA	Type III epigenetic only
MSTRG.22143	A10:71099445	1.17951e-19	CG	lncRNA	NA	Type III epigenetic only
MSTRG.22173	A10:72882684	6.69775e-18	CG	lncRNA	NA	Type I genetic & cis-epigenetic
MSTRG.22174	A10:72882684	8.76908e-19	CG	lncRNA	NA	Type I genetic & cis-epigenetic
MSTRG.22181	A10:73292423	1.08086e-08	CG	lncRNA	NA	Type II genetic & trans-epigenetic
MSTRG.22579	A10:98661151	6.1894e-05	CG	lncRNA	NA	Type III epigenetic only
MSTRG.22725	A10:103021064	2.04818e-09	CG	lncRNA	NA	Type II genetic & trans-epigenetic
MSTRG.22726	A10:103021064	7.08472e-10	CG	lncRNA	NA	Type II genetic & trans-epigenetic
MSTRG.22834	A10:106200104	3.63502e-09	CG	lncRNA	NA	Type III epigenetic only
MSTRG.22945	A10:108939570	2.29588e-15	CG	lncRNA	NA	Type II genetic & trans-epigenetic
MSTRG.22988	A10:109758392	4.84642e-09	CG	lncRNA	NA	Type II genetic & trans-epigenetic
MSTRG.23013	A10:110143270	1.41846e-07	CG	lncRNA	NA	Type II genetic & trans-epigenetic
MSTRG.23020	A10:110501806	2.7752e-11	CG	lncRNA	NA	Type II genetic & trans-epigenetic
MSTRG.23021	A10:110509389	8.6521e-23	CG	lncRNA	NA	Type I genetic & cis-epigenetic
MSTRG.23113	A10:112454347	3.32007e-28	CG	lncRNA	NA	Type II genetic & trans-epigenetic
MSTRG.23114	A10:112454347	9.96269e-24	CG	lncRNA	NA	Type II genetic & trans-epigenetic
MSTRG.23156	A10:113089303	1.11966e-09	CG	lncRNA	NA	Type III epigenetic only
MSTRG.23174	A10:113408468	6.35409e-07	CG	lncRNA	NA	Type I genetic & cis-epigenetic
MSTRG.23179	A10:113471942	4.50759e-05	CG	lncRNA	NA	Type II genetic & trans-epigenetic
MSTRG.23184	A10:113530442	1.44914e-07	CG	lncRNA	NA	Type II genetic & trans-epigenetic
MSTRG.23185	A10:113536235	2.33381e-07	CG	lncRNA	NA	Type II genetic & trans-epigenetic
MSTRG.23188	A10:113585300	1.71056e-15	CG	lncRNA	NA	Type I genetic & cis-epigenetic
MSTRG.23579	A11:2974711	2.02735e-25	CG	lncRNA	NA	Type I genetic & cis-epigenetic
MSTRG.23667	A11:3795398	1.29951e-23	CG	lncRNA	NA	Type III epigenetic only
MSTRG.23828	A11:5580248	1.78538e-13	CG	lncRNA	NA	Type I genetic & cis-epigenetic
MSTRG.23904	A11:6238942	9.9931e-38	CG	lncRNA	NA	Type III epigenetic only
MSTRG.23905	A11:6238891	1.25662e-30	CG	lncRNA	NA	Type III epigenetic only
MSTRG.24399	A11:12850010	6.94099e-10	CG	lncRNA	NA	Type I genetic & cis-epigenetic
MSTRG.24450	A11:13817352	3.02013e-20	CG	lncRNA	NA	Type II genetic & trans-epigenetic
MSTRG.24649	A11:17263882	1.82719e-06	CG	lncRNA	NA	Type II genetic & trans-epigenetic
MSTRG.24742	A11:19633382	1.07212e-08	CG	lncRNA	NA	Type III epigenetic only
MSTRG.24790	A11:20670381	3.88947e-34	CG	lncRNA	NA	Type I genetic & cis-epigenetic
MSTRG.24791	A11:20669895	2.08869e-20	CG	lncRNA	NA	Type I genetic & cis-epigenetic
MSTRG.24816	A11:21353022	2.10798e-11	CG	lncRNA	NA	Type II genetic & trans-epigenetic
MSTRG.24833	A11:21745484	4.02991e-06	CG	lncRNA	NA	Type II genetic & trans-epigenetic
MSTRG.24834	A11:21741075	3.60274e-12	CG	lncRNA	NA	Type III epigenetic only
[truncated: 3,316 more rows]
