# Supplementary material for: Population-wide DNA methylation polymorphisms at single-nucleotide resolution in 207 cotton accessions reveal epigenomic contributions to complex traits
Source: Cell Res. 2024 Oct 17;34(12):859–72. doi: 10.1038/s41422-024-01027-x (PMC11615300; doi:10.1038/s41422-024-01027-x)
Supplement: Supplementary file 17 — Supplementary information, Table S5: GO enrichment analysis of eQTM genes. [file 41422_2024_1027_MOESM17_ESM.xlsx]

## Sheet: Sheet1
Table S5: GO Enrichment Analysis of eQTM Genes
Term ID	Term nameName	Log10 (Pvalue)	LogSize	Frequency
GO:0000413	protein peptidyl-prolyl isomerization	-1.8725	4.76221	0.192373
GO:0001676	long-chain fatty acid metabolic process	-1.95495	4.25549	0.0598979
GO:0006081	cellular aldehyde metabolic process	-2.43869	5.08929	0.408541
GO:0006082	organic acid metabolic process	-2.98222	6.42721	8.89512
GO:0006083	acetate metabolic process	-2.32215	4.33504	0.0719386
GO:0006089	lactate metabolic process	-2.56602	4.10257	0.0421194
GO:0006090	pyruvate metabolic process	-1.8039	5.38785	0.812453
GO:0006096	glycolytic process	6096	-1.31882	5.20923
GO:0006167	AMP biosynthetic process	-1.46668	4.66273	0.152991
GO:0046033	AMP metabolic process	46033	-1.46668	4.69481
GO:0006378	mRNA polyadenylation	-1.88023	4.09191	0.0410983
GO:0006470	protein dephosphorylation	-1.50155	5.16454	0.485825
GO:0006491	N-glycan processing	-2.32215	3.14082	0.00459678
GO:0006497	protein lipidation	-2.72965	4.76449	0.193387
GO:0006474	N-terminal protein amino acid acetylation	6474	-1.88023	4.14937
GO:0006498	N-terminal protein lipidation	6498	-1.90945	3.54593
GO:0006499	N-terminal protein myristoylation	6499	-1.90945	3.53517
GO:0006506	GPI anchor biosynthetic process	6506	-1.74587	4.69682
GO:0018377	protein myristoylation	18377	-1.90945	3.53517
GO:0042158	lipoprotein biosynthetic process	42158	-2.72965	4.88112
GO:0006505	GPI anchor metabolic process	-1.74587	4.6984	0.166086
GO:0006661	phosphatidylinositol biosynthetic process	6661	-1.41137	5.03498
GO:0006508	proteolysis	-3.52544	6.20647	5.35075
GO:0006542	glutamine biosynthetic process	-1.74557	4.427	0.0889055
GO:0006777	Mo-molybdopterin cofactor biosynthetic process	-2.50257	4.81696	0.218224
GO:0019720	Mo-molybdopterin cofactor metabolic process	19720	-2.50257	4.81696
GO:0043545	molybdopterin cofactor metabolic process	43545	-2.50257	4.81864
GO:0006790	sulfur compound metabolic process	-2.19016	5.76821	1.95054
GO:0006810	transport	-1.33337	6.74364	18.4324
GO:0051234	establishment of localization	51234	-1.35604	6.74656
GO:0006836	neurotransmitter transport	-1.6556	4.2847	0.0640656
GO:0006935	chemotaxis	-1.6556	5.22759	0.561732
GO:0042330	taxis	42330	-1.6556	5.22912
GO:0050918	positive chemotaxis	50918	-1.6556	3.35276
GO:0007032	endosome organization	-2.35296	3.82595	0.0222754
GO:0008652	amino acid biosynthetic process	-2.17694	5.92589	2.80434
GO:0006520	amino acid metabolic process	6520	-1.32375	6.21566
GO:0016053	organic acid biosynthetic process	16053	-1.41558	6.0986
GO:0019752	carboxylic acid metabolic process	19752	-3.16747	6.41344
GO:0043436	oxoacid metabolic process	43436	-3.01591	6.42041
GO:0046394	carboxylic acid biosynthetic process	46394	-1.41558	6.09593
GO:1901605	alpha-amino acid metabolic process	1901605	-1.76617	6.02932
GO:1901607	alpha-amino acid biosynthetic process	1901607	-1.63781	5.83005
GO:0009066	aspartate family amino acid metabolic process	-1.91962	5.39897	0.833524
GO:0009069	serine family amino acid metabolic process	-1.36515	5.26189	0.607906
GO:0009081	branched-chain amino acid metabolic process	-2.57384	5.1285	0.447135
GO:0009097	isoleucine biosynthetic process	-2.35296	4.881	0.252893
GO:0006549	isoleucine metabolic process	6549	-2.35296	4.88239
GO:0009082	branched-chain amino acid biosynthetic process	9082	-2.09775	5.08037
GO:0009083	branched-chain amino acid catabolic process	9083	-1.46668	4.09625
GO:0009100	glycoprotein metabolic process	-1.94405	5.31548	0.687741
GO:0009117	nucleotide metabolic process	-3.89154	6.03987	3.64595
GO:0006084	acetyl-CoA metabolic process	6084	-2.88616	4.82785
GO:0006085	acetyl-CoA biosynthetic process	6085	-3.20734	4.63004
GO:0006086	acetyl-CoA biosynthetic process from pyruvate	6086	-1.68454	4.33546
GO:0006163	purine nucleotide metabolic process	6163	-2.9782	5.8697
GO:0006164	purine nucleotide biosynthetic process	6164	-2.68449	5.76771
GO:0006637	acyl-CoA metabolic process	6637	-2.38758	5.02457
GO:0006739	NADP metabolic process	6739	-1.4005	4.89474
GO:0006753	nucleoside phosphate metabolic process	6753	-3.67318	6.04346
GO:0009123	nucleoside monophosphate metabolic process	9123	-1.41283	5.6042
GO:0009124	nucleoside monophosphate biosynthetic process	9124	-1.39899	5.53868
GO:0009126	purine nucleoside monophosphate metabolic process	9126	-1.54977	5.32453
GO:0009127	purine nucleoside monophosphate biosynthetic process	9127	-1.55068	5.29286
GO:0009150	purine ribonucleotide metabolic process	9150	-3.05998	5.74551
GO:0009152	purine ribonucleotide biosynthetic process	9152	-2.77176	5.67942
GO:0009156	ribonucleoside monophosphate biosynthetic process	9156	-1.52818	5.48443
GO:0009161	ribonucleoside monophosphate metabolic process	9161	-1.53327	5.50557
GO:0009165	nucleotide biosynthetic process	9165	-2.8853	5.93976
GO:0009167	purine ribonucleoside monophosphate metabolic process	9167	-1.54977	5.32407
GO:0009168	purine ribonucleoside monophosphate biosynthetic process	9168	-1.55068	5.29238
GO:0009259	ribonucleotide metabolic process	9259	-2.6704	5.83012
GO:0009260	ribonucleotide biosynthetic process	9260	-2.3603	5.77613
GO:0019359	nicotinamide nucleotide biosynthetic process	19359	-1.67082	4.94001
GO:0019362	pyridine nucleotide metabolic process	19362	-2.2134	5.2307
GO:0019363	pyridine nucleotide biosynthetic process	19363	-1.67082	4.94608
GO:0019427	acetyl-CoA biosynthetic process from acetate	19427	-2.29008	3.97146
GO:0019693	ribose phosphate metabolic process	19693	-3.26169	5.83976
GO:0033865	nucleoside bisphosphate metabolic process	33865	-2.86883	5.24923
GO:0033866	nucleoside bisphosphate biosynthetic process	33866	-2.95042	5.08894
GO:0033875	ribonucleoside bisphosphate metabolic process	33875	-2.86883	5.24923
GO:0034030	ribonucleoside bisphosphate biosynthetic process	34030	-2.95042	5.08894
GO:0034032	purine nucleoside bisphosphate metabolic process	34032	-2.86883	5.24923
GO:0034033	purine nucleoside bisphosphate biosynthetic process	34033	-2.95042	5.08894
GO:0035384	thioester biosynthetic process	35384	-2.74616	4.82384
GO:0046390	ribose phosphate biosynthetic process	46390	-2.3603	5.78684
GO:0046496	nicotinamide nucleotide metabolic process	46496	-2.2134	5.22757
GO:0071616	acyl-CoA biosynthetic process	71616	-2.74616	4.82384
GO:0072522	purine-containing compound biosynthetic process	72522	-2.21202	5.77564
GO:0072525	pyridine-containing compound biosynthetic process	72525	-1.38101	5.09669
GO:0090407	organophosphate biosynthetic process	90407	-3.66832	6.15168
GO:1901137	carbohydrate derivative biosynthetic process	1901137	-3.17615	6.1424
GO:1901293	nucleoside phosphate biosynthetic process	1901293	-2.78232	5.94177
GO:0009132	nucleoside diphosphate metabolic process	-1.58895	4.44745	0.0931929
GO:0009179	purine ribonucleoside diphosphate metabolic process	-1.53622	4.16501	0.0486321
GO:0009135	purine nucleoside diphosphate metabolic process	9135	-1.53622	4.16507
GO:0009185	ribonucleoside diphosphate metabolic process	9185	-1.53622	4.18823
GO:0046031	ADP metabolic process	46031	-1.31882	3.50325
GO:0009438	methylglyoxal metabolic process	-2.32215	4.04376	0.0367842
GO:0046185	aldehyde catabolic process	46185	-2.12279	4.18495
GO:0009635	response to herbicide	-1.5252	3.0892	0.00408122
GO:0009640	photomorphogenesis	-1.32	3.37162	0.00782318
GO:0010088	phloem development	-1.6556	3.30211	0.00666567
GO:0010091	trichome branching	-1.47329	2.43297	0.000898069
GO:0010183	pollen tube guidance	-1.6556	2.76042	0.00191255
GO:0010243	response to organonitrogen compound	-1.62262	4.88956	0.257929
GO:0030433	ubiquitin-dependent ERAD pathway	30433	-1.52179	4.36395
GO:0036503	ERAD pathway	36503	-1.52179	4.38826
GO:0010256	endomembrane system organization	-2.24834	4.84882	0.234835
GO:0010332	response to gamma radiation	-1.6556	3.41078	0.00856159
GO:0015031	protein transport	-2.41312	5.9265	2.80829
GO:0006886	intracellular protein transport	6886	-1.61037	5.59037
GO:0008104	protein localization	8104	-2.48693	5.96165
GO:0033365	protein localization to organelle	33365	-1.49087	5.28205
GO:0045184	establishment of protein localization	45184	-2.46297	5.93954
GO:0070727	cellular macromolecule localization	70727	-1.8339	5.96212
GO:0071806	protein transmembrane transport	71806	-1.35902	5.17745
GO:0015780	nucleotide-sugar transmembrane transport	-1.38345	4.00574	0.0337009
GO:0015833	peptide transport	-2.13565	4.99148	0.326155
GO:0015871	choline transport	-2.29008	3.3995	0.00834206
GO:0016050	vesicle organization	-1.92086	4.48582	0.101801
GO:0016236	macroautophagy	-1.5252	4.41108	0.0857057
GO:0000045	autophagosome assembly	45	-1.5252	4.15122
GO:1905037	autophagosome organization	1905037	-1.5252	4.16113
GO:0016311	dephosphorylation	-1.39845	5.30808	0.676116
GO:0018208	peptidyl-proline modification	-1.75224	4.78335	0.201969
GO:0019243	methylglyoxal catabolic process to D-lactate via S-lactoyl-glutathione	-2.87758	3.81144	0.0215437
GO:0051596	methylglyoxal catabolic process	51596	-2.32215	3.82885
GO:0061727	methylglyoxal catabolic process to lactate	61727	-2.56602	3.82536
GO:0019321	pentose metabolic process	-1.83609	4.73729	0.181646
GO:0019538	protein metabolic process	-5.62525	6.74929	18.6739
GO:0019637	organophosphate metabolic process	-3.75282	6.25237	5.94718
GO:0030029	actin filament-based process	-1.31189	5.01049	0.340744
GO:0030030	cell projection organization	-2.0769	5.29821	0.660922
GO:0030036	actin cytoskeleton organization	-1.31189	4.98481	0.321183
GO:0030259	lipid glycosylation	-1.46668	4.20164	0.0529129
GO:0031344	regulation of cell projection organization	-3.05084	4.41969	0.087422
GO:0031365	N-terminal protein amino acid modification	-4.1209	4.33037	0.0711703
GO:0031529	ruffle organization	-3.05084	2.98453	0.00320644
GO:0032787	monocarboxylic acid metabolic process	-1.49601	5.90427	2.66821
GO:0033036	macromolecule localization	-2.00327	6.0469	3.70546
GO:0033500	carbohydrate homeostasis	-1.38345	4.24541	0.0585241
GO:0034976	response to endoplasmic reticulum stress	-1.88393	4.57183	0.124096
GO:0035967	cellular response to topologically incorrect protein	-1.46668	4.15039	0.0470222
GO:0030968	endoplasmic reticulum unfolded protein response	30968	-1.46668	3.98159
GO:0034620	cellular response to unfolded protein	34620	-1.46668	4.03354
GO:0040011	locomotion	-1.95495	5.2403	0.578416
GO:0042157	lipoprotein metabolic process	-2.72965	4.9184	0.275637
GO:0042182	ketone catabolic process	-2.32215	4.19429	0.0520248
GO:0042558	pteridine-containing compound metabolic process	-1.74273	5.17432	0.496898
GO:0042593	glucose homeostasis	-1.95495	4.24291	0.0581882
GO:0001678	intracellular glucose homeostasis	1678	-1.95495	4.09753
GO:0042866	pyruvate biosynthetic process	-1.31882	3.0892	0.00408122
GO:0042886	amide transport	-2.07457	5.07116	0.391837
GO:0043067	regulation of programmed cell death	-1.34953	5.01257	0.34238
GO:0043069	negative regulation of programmed cell death	-1.47329	4.64154	0.145707
GO:0043409	negative regulation of MAPK cascade	-1.31738	3.858	0.0239818
GO:0043407	negative regulation of MAP kinase activity	43407	-1.31738	3.40824
GO:0043603	amide metabolic process	-3.11231	6.29223	6.51896
GO:0043604	amide biosynthetic process	-3.02188	6.24576	5.8574
GO:0006412	translation	6412	-2.34281	6.1844
GO:0006518	peptide metabolic process	6518	-1.99073	6.20981
GO:0043043	peptide biosynthetic process	43043	-2.2942	6.19476
GO:0044272	sulfur compound biosynthetic process	-3.28152	5.57358	1.24601
GO:0000096	sulfur amino acid metabolic process	96	-2.90089	5.26645
GO:0000097	sulfur amino acid biosynthetic process	97	-2.24834	5.15511
GO:0006534	cysteine metabolic process	6534	-1.32	4.90588
GO:0006555	methionine metabolic process	6555	-2.62867	5.02687
GO:0006566	threonine metabolic process	6566	-1.6556	4.76189
GO:0009067	aspartate family amino acid biosynthetic process	9067	-1.56049	5.32732
GO:0009086	methionine biosynthetic process	9086	-2.09775	4.99794
GO:0009088	threonine biosynthetic process	9088	-1.90945	4.67573
GO:0035383	thioester metabolic process	35383	-2.38758	5.02457
GO:0071265	L-methionine biosynthetic process	71265	-1.88023	4.56823
GO:0044281	small molecule metabolic process	-4.57349	6.6586	15.1547
GO:0044283	small molecule biosynthetic process	-1.42873	6.25869	6.03446
GO:0046128	purine ribonucleoside metabolic process	-2.60948	4.52665	0.111836
GO:0006166	purine ribonucleoside salvage	6166	-2.0769	4.50196
GO:0009116	nucleoside metabolic process	9116	-1.37784	5.11292
GO:0009119	ribonucleoside metabolic process	9119	-1.48602	4.92904
GO:0042278	purine nucleoside metabolic process	42278	-2.47502	4.55951
GO:1901068	guanosine-containing compound metabolic process	1901068	-1.71795	2.14922
GO:0046653	tetrahydrofolate metabolic process	-2.0128	4.99779	0.330925
GO:0006760	folic acid-containing compound metabolic process	6760	-1.92086	5.10387
GO:0035999	tetrahydrofolate interconversion	35999	-1.30194	4.66125
GO:0046835	carbohydrate phosphorylation	-1.95281	4.91091	0.270927
GO:0048015	phosphatidylinositol-mediated signaling	-1.55503	4.23004	0.0564885
GO:0048017	inositol lipid-mediated signaling	-1.38806	4.30348	0.0668961
GO:0051189	prosthetic group metabolic process	-2.50257	4.82225	0.220895
GO:0051260	protein homooligomerization	-1.52179	4.63915	0.144905
GO:0055086	nucleobase-containing small molecule metabolic process	-3.51668	6.13323	4.52042
GO:0061024	membrane organization	-2.28267	5.19721	0.52378
GO:0061025	membrane fusion	-1.91887	4.53963	0.115229
GO:0007006	mitochondrial membrane organization	7006	-1.34174	4.24534
GO:0090151	establishment of protein localization to mitochondrial membrane	90151	-1.42724	3.97313
GO:0070085	glycosylation	-1.7541	5.31257	0.683151
GO:0071702	organic substance transport	-2.20216	6.26102	6.0669
GO:0071705	nitrogen compound transport	-2.06069	6.15698	4.77446
GO:0072521	purine-containing compound metabolic process	-2.79683	5.89224	2.59526
GO:0072524	pyridine-containing compound metabolic process	-1.94185	5.31581	0.688257
GO:0080135	regulation of cellular response to stress	-1.44376	4.68599	0.16141
GO:0090603	sieve element differentiation	-2.29008	1.50515	0.000103112
GO:0097178	ruffle assembly	-3.05084	2.734	0.00179946
GO:0120035	regulation of plasma membrane bounded cell projection organization	-3.05084	4.32543	0.0703654
GO:0060491	regulation of cell projection assembly	60491	-3.05084	4.09318
GO:0120032	regulation of plasma membrane bounded cell projection assembly	120032	-3.05084	3.87558
GO:1900027	regulation of ruffle assembly	1900027	-3.05084	2.9619
GO:0120036	plasma membrane bounded cell projection organization	-2.0769	5.04861	0.37201
GO:0030031	cell projection assembly	30031	-2.0769	5.00086
GO:0120031	plasma membrane bounded cell projection assembly	120031	-2.0769	4.74626
GO:1901135	carbohydrate derivative metabolic process	-3.55546	6.28532	6.41605
GO:1901564	organonitrogen compound metabolic process	-7.18977	6.95509	29.9938
GO:1901566	organonitrogen compound biosynthetic process	-6.70553	6.6435	14.6367
