# Supplementary material for: Population-wide DNA methylation polymorphisms at single-nucleotide resolution in 207 cotton accessions reveal epigenomic contributions to complex traits
Source: Cell Res. 2024 Oct 17;34(12):859–72. doi: 10.1038/s41422-024-01027-x (PMC11615300; doi:10.1038/s41422-024-01027-x)
Supplement: Supplementary file 18 — Supplementary information, Table S6: Identification and characterization of genes regulated by genetic and epigenetic variation. [file 41422_2024_1027_MOESM18_ESM.xlsx]

## Sheet: sheet1
Table S6: Identification and Characterization of Genes Regulated by Genetic and Epigenetic Variation
Gene	eSNP	P value	Cis-trans eQTL	CG-meQTL	CHG-meQTL	CHH-meQTL	Type	ArabDesc
GH_A06G0007	A06:51091	1.00346e-10	Cis-eQTL	CG	CHG	CHH	Co-regulated gene expressions by DNA methylation and genetic variation	F-box SKIP23-like protein (DUF295)
GH_A06G0007	A06:63912	1.29457e-07	Cis-eQTL	CG	CHG	CHH	Co-regulated gene expressions by DNA methylation and genetic variation	F-box SKIP23-like protein (DUF295)
GH_A06G0484	A06:7012243	7.62306e-09	Cis-eQTL	CG	CHG	CHH	Co-regulated gene expressions by DNA methylation and genetic variation	Galactose oxidase/kelch repeat superfamily protein
GH_A06G0483	A06:7012807	8.87273e-12	Cis-eQTL	CG	CHG	CHH	Co-regulated gene expressions by DNA methylation and genetic variation	Galactose oxidase/kelch repeat superfamily protein
MSTRG.14396	A07:10210473	9.27127e-10	Cis-eQTL	CG	CHG	CHH	Co-regulated gene expressions by DNA methylation and genetic variation
GH_A07G0860	A07:10280631	6.76118e-07	Cis-eQTL	CG	CHG	CHH	Co-regulated gene expressions by DNA methylation and genetic variation	high mobility group A
MSTRG.14411	A07:10808435	3.42392e-07	Cis-eQTL	CG	CHG	CHH	Co-regulated gene expressions by DNA methylation and genetic variation
MSTRG.14412	A07:10809175	2.04042e-07	Cis-eQTL	CG	CHG	CHH	Co-regulated gene expressions by DNA methylation and genetic variation
MSTRG.14396	A07:11388373	8.61516e-09	Cis-eQTL	CG	CHG	CHH	Co-regulated gene expressions by DNA methylation and genetic variation
GH_A07G0860	A07:11431917	1.26802e-07	Cis-eQTL	CG	CHG	CHH	Co-regulated gene expressions by DNA methylation and genetic variation	high mobility group A
MSTRG.14415	A07:11568901	1.22106e-09	Cis-eQTL	CG	CHG	CHH	Co-regulated gene expressions by DNA methylation and genetic variation
MSTRG.14440	A07:11678500	2.13882e-09	Cis-eQTL	CG	CHG	CHH	Co-regulated gene expressions by DNA methylation and genetic variation
MSTRG.14585	A07:15598799	2.34304e-07	Cis-eQTL	CG	CHG	CHH	Co-regulated gene expressions by DNA methylation and genetic variation
MSTRG.14627	A07:16732710	1.24026e-06	Cis-eQTL	CG	CHG	CHH	Co-regulated gene expressions by DNA methylation and genetic variation
GH_A07G1216	A07:20698103	8.22504e-09	Cis-eQTL	CG	CHG	CHH	Co-regulated gene expressions by DNA methylation and genetic variation	nitrilase 4
MSTRG.14822	A07:21555824	6.93781e-08	Cis-eQTL	CG	CHG	CHH	Co-regulated gene expressions by DNA methylation and genetic variation
MSTRG.14829	A07:21787861	1.33875e-09	Cis-eQTL	CG	CHG	CHH	Co-regulated gene expressions by DNA methylation and genetic variation
MSTRG.14833	A07:22077757	4.85474e-08	Cis-eQTL	CG	CHG	CHH	Co-regulated gene expressions by DNA methylation and genetic variation
MSTRG.14899	A07:24202501	4.48683e-07	Cis-eQTL	CG	CHG	CHH	Co-regulated gene expressions by DNA methylation and genetic variation
MSTRG.13872	A07:2527942	1.52761e-07	Cis-eQTL	CG	CHG	CHH	Co-regulated gene expressions by DNA methylation and genetic variation
MSTRG.15216	A07:41545798	9.92585e-07	Cis-eQTL	CG	CHG	CHH	Co-regulated gene expressions by DNA methylation and genetic variation
GH_A07G1695	A07:43209848	1.39689e-08	Cis-eQTL	CG	CHG	CHH	Co-regulated gene expressions by DNA methylation and genetic variation	Small nuclear ribonucleoprotein family protein
MSTRG.14033	A07:4531827	1.19166e-08	Cis-eQTL	CG	CHG	CHH	Co-regulated gene expressions by DNA methylation and genetic variation
MSTRG.15329	A07:51637983	9.10818e-10	Cis-eQTL	CG	CHG	CHH	Co-regulated gene expressions by DNA methylation and genetic variation
GH_A07G0681	A07:7905707	3.35316e-10	Cis-eQTL	CG	CHG	CHH	Co-regulated gene expressions by DNA methylation and genetic variation	annexin 5
GH_A07G0694	A07:7970261	3.3049e-08	Cis-eQTL	CG	CHG	CHH	Co-regulated gene expressions by DNA methylation and genetic variation	ubiquitin-conjugating enzyme 5
MSTRG.15572	A07:86059263	1.4788e-10	Cis-eQTL	CG	CHG	CHH	Co-regulated gene expressions by DNA methylation and genetic variation
MSTRG.15565	A07:86181912	7.51402e-08	Cis-eQTL	CG	CHG	CHH	Co-regulated gene expressions by DNA methylation and genetic variation
GH_A07G0728	A07:8720769	3.11934e-07	Cis-eQTL	CG	CHG	CHH	Co-regulated gene expressions by DNA methylation and genetic variation	-
GH_A07G2141	A07:87754104	3.50988e-08	Cis-eQTL	CG	CHG	CHH	Co-regulated gene expressions by DNA methylation and genetic variation	indole-3-butyric acid response 5
MSTRG.14325	A07:9254756	7.18479e-07	Cis-eQTL	CG	CHG	CHH	Co-regulated gene expressions by DNA methylation and genetic variation
MSTRG.14346	A07:9356347	5.18893e-08	Cis-eQTL	CG	CHG	CHH	Co-regulated gene expressions by DNA methylation and genetic variation
MSTRG.16629	A08:10106230	4.83911e-07	Cis-eQTL	CG	CHG	CHH	Co-regulated gene expressions by DNA methylation and genetic variation
MSTRG.17512	A08:106768514	6.06254e-09	Cis-eQTL	CG	CHG	CHH	Co-regulated gene expressions by DNA methylation and genetic variation
GH_A08G1814	A08:110646438	5.18116e-09	Cis-eQTL	CG	CHG	CHH	Co-regulated gene expressions by DNA methylation and genetic variation	D(P)-binding Rossmann-fold superfamily protein
GH_A08G1873	A08:111589940	7.69706e-07	Cis-eQTL	CG	CHG	CHH	Co-regulated gene expressions by DNA methylation and genetic variation	-
MSTRG.17738	A08:112674095	2.35498e-07	Cis-eQTL	CG	CHG	CHH	Co-regulated gene expressions by DNA methylation and genetic variation
MSTRG.17737	A08:113093834	3.49428e-09	Cis-eQTL	CG	CHG	CHH	Co-regulated gene expressions by DNA methylation and genetic variation
MSTRG.17760	A08:113573357	9.30923e-08	Cis-eQTL	CG	CHG	CHH	Co-regulated gene expressions by DNA methylation and genetic variation
GH_A08G2017	A08:115084655	2.0399e-09	Cis-eQTL	CG	CHG	CHH	Co-regulated gene expressions by DNA methylation and genetic variation	cytochrome P450%2C family 76%2C subfamily C%2C polypeptide 4
GH_A08G2071	A08:115211095	6.11023e-07	Cis-eQTL	CG	CHG	CHH	Co-regulated gene expressions by DNA methylation and genetic variation	-
MSTRG.17804	A08:115211095	6.38413e-10	Cis-eQTL	CG	CHG	CHH	Co-regulated gene expressions by DNA methylation and genetic variation
GH_A08G2031	A08:115265816	1.41103e-09	Cis-eQTL	CG	CHG	CHH	Co-regulated gene expressions by DNA methylation and genetic variation	non-yellowing 1
MSTRG.17861	A08:115287744	5.92414e-08	Cis-eQTL	CG	CHG	CHH	Co-regulated gene expressions by DNA methylation and genetic variation
GH_A08G2009	A08:115301963	3.06496e-10	Cis-eQTL	CG	CHG	CHH	Co-regulated gene expressions by DNA methylation and genetic variation	uclacyanin 1
MSTRG.17828	A08:115471963	4.91697e-09	Cis-eQTL	CG	CHG	CHH	Co-regulated gene expressions by DNA methylation and genetic variation
GH_A08G2071	A08:116215425	1.16903e-08	Cis-eQTL	CG	CHG	CHH	Co-regulated gene expressions by DNA methylation and genetic variation	-
GH_A08G2242	A08:118581548	6.4364e-07	Cis-eQTL	CG	CHG	CHH	Co-regulated gene expressions by DNA methylation and genetic variation	bZIP transcription factor (DUF630 and DUF632)
GH_A08G2235	A08:118610602	1.32261e-10	Cis-eQTL	CG	CHG	CHH	Co-regulated gene expressions by DNA methylation and genetic variation	SMAD/FHA domain-containing protein
GH_A08G2275	A08:118776338	3.78438e-10	Cis-eQTL	CG	CHG	CHH	Co-regulated gene expressions by DNA methylation and genetic variation	alpha-L-fucosidase 1
GH_A08G2397	A08:120605559	3.29226e-08	Cis-eQTL	CG	CHG	CHH	Co-regulated gene expressions by DNA methylation and genetic variation	plant U-box 38
GH_A08G2567	A08:122492533	9.0668e-10	Cis-eQTL	CG	CHG	CHH	Co-regulated gene expressions by DNA methylation and genetic variation	UDP-Glycosyltransferase superfamily protein
MSTRG.18292	A08:122767850	5.14718e-08	Cis-eQTL	CG	CHG	CHH	Co-regulated gene expressions by DNA methylation and genetic variation
GH_A08G0215	A08:1964166	2.76151e-08	Cis-eQTL	CG	CHG	CHH	Co-regulated gene expressions by DNA methylation and genetic variation	-
MSTRG.16354	A08:4000885	1.39683e-07	Cis-eQTL	CG	CHG	CHH	Co-regulated gene expressions by DNA methylation and genetic variation
GH_A08G0458	A08:5044186	2.15801e-08	Cis-eQTL	CG	CHG	CHH	Co-regulated gene expressions by DNA methylation and genetic variation	Myb/SANT-like D-binding domain protein
MSTRG.16412	A08:5202263	5.15176e-08	Cis-eQTL	CG	CHG	CHH	Co-regulated gene expressions by DNA methylation and genetic variation
GH_A08G0464	A08:5216455	1.32905e-07	Cis-eQTL	CG	CHG	CHH	Co-regulated gene expressions by DNA methylation and genetic variation	receptor like protein 21
MSTRG.16537	A08:7252408	4.09441e-07	Cis-eQTL	CG	CHG	CHH	Co-regulated gene expressions by DNA methylation and genetic variation
MSTRG.17113	A08:79905277	1.13402e-08	Cis-eQTL	CG	CHG	CHH	Co-regulated gene expressions by DNA methylation and genetic variation
GH_A08G1270	A08:80785778	9.52565e-09	Cis-eQTL	CG	CHG	CHH	Co-regulated gene expressions by DNA methylation and genetic variation	DP-specific glutamate dehydrogese
MSTRG.16582	A08:8284129	9.22426e-13	Cis-eQTL	CG	CHG	CHH	Co-regulated gene expressions by DNA methylation and genetic variation
GH_A08G1286	A08:83260872	5.81209e-08	Cis-eQTL	CG	CHG	CHH	Co-regulated gene expressions by DNA methylation and genetic variation	UDP-Glycosyltransferase superfamily protein
GH_A08G1288	A08:84886193	1.86544e-07	Cis-eQTL	CG	CHG	CHH	Co-regulated gene expressions by DNA methylation and genetic variation	metal tolerance protein A2
MSTRG.17151	A08:85945930	4.84352e-09	Cis-eQTL	CG	CHG	CHH	Co-regulated gene expressions by DNA methylation and genetic variation
GH_A09G0560	A09:29963599	5.23435e-08	Cis-eQTL	CG	CHG	CHH	Co-regulated gene expressions by DNA methylation and genetic variation	SecY protein transport family protein
MSTRG.18659	A09:3558092	1.53656e-06	Cis-eQTL	CG	CHG	CHH	Co-regulated gene expressions by DNA methylation and genetic variation
MSTRG.18682	A09:4988877	2.52742e-09	Cis-eQTL	CG	CHG	CHH	Co-regulated gene expressions by DNA methylation and genetic variation
GH_A09G0738	A09:52070538	1.59814e-08	Cis-eQTL	CG	CHG	CHH	Co-regulated gene expressions by DNA methylation and genetic variation	long-chain acyl-CoA synthetase 7
GH_A09G0763	A09:52964207	2.34437e-08	Cis-eQTL	CG	CHG	CHH	Co-regulated gene expressions by DNA methylation and genetic variation	hypothetical protein
GH_A09G0789	A09:55171000	1.86021e-07	Cis-eQTL	CG	CHG	CHH	Co-regulated gene expressions by DNA methylation and genetic variation	-
GH_A09G1083	A09:63031195	4.72384e-08	Cis-eQTL	CG	CHG	CHH	Co-regulated gene expressions by DNA methylation and genetic variation	pfkB-like carbohydrate kise family protein
MSTRG.19525	A09:65454921	5.85887e-08	Cis-eQTL	CG	CHG	CHH	Co-regulated gene expressions by DNA methylation and genetic variation
GH_A09G1525	A09:71511514	1.21352e-11	Cis-eQTL	CG	CHG	CHH	Co-regulated gene expressions by DNA methylation and genetic variation	TLD-domain containing nucleolar protein
GH_A09G1680	A09:73776357	2.08424e-06	Cis-eQTL	CG	CHG	CHH	Co-regulated gene expressions by DNA methylation and genetic variation	DUF1685 family protein
GH_A09G1675	A09:73809110	6.63595e-09	Cis-eQTL	CG	CHG	CHH	Co-regulated gene expressions by DNA methylation and genetic variation	RING/U-box superfamily protein
GH_A09G1932	A09:76419465	2.83495e-08	Cis-eQTL	CG	CHG	CHH	Co-regulated gene expressions by DNA methylation and genetic variation	Peptidyl-tR hydrolase family protein
GH_A09G1934	A09:76434532	1.20245e-08	Cis-eQTL	CG	CHG	CHH	Co-regulated gene expressions by DNA methylation and genetic variation	Ribosomal protein S10p/S20e family protein
MSTRG.20300	A09:76727951	1.83586e-06	Cis-eQTL	CG	CHG	CHH	Co-regulated gene expressions by DNA methylation and genetic variation
GH_A09G2000	A09:77044507	9.79787e-07	Cis-eQTL	CG	CHG	CHH	Co-regulated gene expressions by DNA methylation and genetic variation	transcription factor
GH_A09G2173	A09:78605424	2.50143e-07	Cis-eQTL	CG	CHG	CHH	Co-regulated gene expressions by DNA methylation and genetic variation	glutamine synthetase 2
GH_A10G1962	A10:100549462	5.42961e-07	Cis-eQTL	CG	CHG	CHH	Co-regulated gene expressions by DNA methylation and genetic variation	Basic-leucine zipper (bZIP) transcription factor family protein
GH_A10G2053	A10:103324560	9.46302e-08	Cis-eQTL	CG	CHG	CHH	Co-regulated gene expressions by DNA methylation and genetic variation	Cyclophilin-like peptidyl-prolyl cis-trans isomerase family protein
GH_A10G2223	A10:107910587	7.95515e-10	Cis-eQTL	CG	CHG	CHH	Co-regulated gene expressions by DNA methylation and genetic variation	HXXXD-type acyl-transferase family protein
GH_A10G2274	A10:109043544	1.63176e-09	Cis-eQTL	CG	CHG	CHH	Co-regulated gene expressions by DNA methylation and genetic variation	Ribonuclease H-like superfamily protein
GH_A10G2283	A10:109721578	1.917e-07	Cis-eQTL	CG	CHG	CHH	Co-regulated gene expressions by DNA methylation and genetic variation	rhomboid protein-like protein
MSTRG.23021	A10:110166948	4.65208e-09	Cis-eQTL	CG	CHG	CHH	Co-regulated gene expressions by DNA methylation and genetic variation
GH_A10G2375	A10:110762859	1.02138e-07	Cis-eQTL	CG	CHG	CHH	Co-regulated gene expressions by DNA methylation and genetic variation	-
GH_A10G2417	A10:111497874	5.27462e-09	Cis-eQTL	CG	CHG	CHH	Co-regulated gene expressions by DNA methylation and genetic variation	D/R-binding protein Kin17%2C conserved region
GH_A10G2412	A10:111501617	5.49169e-09	Cis-eQTL	CG	CHG	CHH	Co-regulated gene expressions by DNA methylation and genetic variation	Leucine-rich repeat protein kise family protein
GH_A10G2434	A10:112015104	9.879e-08	Cis-eQTL	CG	CHG	CHH	Co-regulated gene expressions by DNA methylation and genetic variation	Calcium-dependent lipid-binding (CaLB domain) family protein
GH_A10G2446	A10:112021524	6.05346e-09	Cis-eQTL	CG	CHG	CHH	Co-regulated gene expressions by DNA methylation and genetic variation	RING/U-box superfamily protein
GH_A10G2538	A10:113153406	1.2707e-06	Cis-eQTL	CG	CHG	CHH	Co-regulated gene expressions by DNA methylation and genetic variation	Calcium-dependent lipid-binding (CaLB domain) family protein
GH_A10G2551	A10:113274655	8.94737e-11	Cis-eQTL	CG	CHG	CHH	Co-regulated gene expressions by DNA methylation and genetic variation	disease resistance protein (TIR-NBS-LRR class)
MSTRG.23174	A10:113473742	2.31629e-09	Cis-eQTL	CG	CHG	CHH	Co-regulated gene expressions by DNA methylation and genetic variation
MSTRG.23188	A10:113735561	2.42579e-08	Cis-eQTL	CG	CHG	CHH	Co-regulated gene expressions by DNA methylation and genetic variation
GH_A10G2588	A10:113824605	6.41923e-07	Cis-eQTL	CG	CHG	CHH	Co-regulated gene expressions by DNA methylation and genetic variation	syntaxin of plants 31
GH_A10G1096	A10:23685223	6.14429e-07	Cis-eQTL	CG	CHG	CHH	Co-regulated gene expressions by DNA methylation and genetic variation	auxin-induced protein 13
GH_A10G0388	A10:3316069	2.33114e-08	Cis-eQTL	CG	CHG	CHH	Co-regulated gene expressions by DNA methylation and genetic variation	Dof-type zinc finger D-binding family protein
MSTRG.22174	A10:73128113	7.65789e-07	Cis-eQTL	CG	CHG	CHH	Co-regulated gene expressions by DNA methylation and genetic variation
GH_A10G1592	A10:80907776	1.21378e-09	Cis-eQTL	CG	CHG	CHH	Co-regulated gene expressions by DNA methylation and genetic variation	ACT domain-containing small subunit of acetolactate synthase protein
GH_A10G1592	A10:82394446	5.1963e-09	Cis-eQTL	CG	CHG	CHH	Co-regulated gene expressions by DNA methylation and genetic variation	ACT domain-containing small subunit of acetolactate synthase protein
MSTRG.22613	A10:99946248	1.46284e-07	Cis-eQTL	CG	CHG	CHH	Co-regulated gene expressions by DNA methylation and genetic variation
MSTRG.25970	A11:110531012	4.39708e-09	Cis-eQTL	CG	CHG	CHH	Co-regulated gene expressions by DNA methylation and genetic variation
GH_A11G1144	A11:11066655	3.1579e-07	Cis-eQTL	CG	CHG	CHH	Co-regulated gene expressions by DNA methylation and genetic variation	Calcium-dependent phosphotriesterase superfamily protein
MSTRG.26031	A11:111641904	2.10929e-11	Cis-eQTL	CG	CHG	CHH	Co-regulated gene expressions by DNA methylation and genetic variation
GH_A11G3106	A11:111657183	2.15646e-13	Cis-eQTL	CG	CHG	CHH	Co-regulated gene expressions by DNA methylation and genetic variation	CBS domain-containing protein / transporter associated domain-containing protein
MSTRG.26254	A11:116632311	8.81155e-08	Cis-eQTL	CG	CHG	CHH	Co-regulated gene expressions by DNA methylation and genetic variation
MSTRG.26262	A11:117002677	1.2828e-07	Cis-eQTL	CG	CHG	CHH	Co-regulated gene expressions by DNA methylation and genetic variation
MSTRG.26286	A11:117390612	1.36105e-08	Cis-eQTL	CG	CHG	CHH	Co-regulated gene expressions by DNA methylation and genetic variation
GH_A11G3509	A11:118562449	1.15279e-06	Cis-eQTL	CG	CHG	CHH	Co-regulated gene expressions by DNA methylation and genetic variation	cystathionine beta-lyase
GH_A11G3527	A11:118844016	8.44667e-09	Cis-eQTL	CG	CHG	CHH	Co-regulated gene expressions by DNA methylation and genetic variation	eukaryotic translation initiation factor 3E
MSTRG.26436	A11:119927619	1.93258e-07	Cis-eQTL	CG	CHG	CHH	Co-regulated gene expressions by DNA methylation and genetic variation
GH_A11G3617	A11:119951657	1.52379e-07	Cis-eQTL	CG	CHG	CHH	Co-regulated gene expressions by DNA methylation and genetic variation	LRR and NB-ARC domains-containing disease resistance protein
MSTRG.24399	A11:12584685	1.40376e-06	Cis-eQTL	CG	CHG	CHH	Co-regulated gene expressions by DNA methylation and genetic variation
GH_A11G1435	A11:16012949	9.61415e-07	Cis-eQTL	CG	CHG	CHH	Co-regulated gene expressions by DNA methylation and genetic variation	Sec14p-like phosphatidylinositol transfer family protein
GH_A11G1594	A11:18190123	4.05049e-07	Cis-eQTL	CG	CHG	CHH	Co-regulated gene expressions by DNA methylation and genetic variation	GDSL-like Lipase/Acylhydrolase superfamily protein
GH_A11G1593	A11:18340546	6.479e-09	Cis-eQTL	CG	CHG	CHH	Co-regulated gene expressions by DNA methylation and genetic variation	-
GH_A11G1590	A11:18436716	5.82739e-10	Cis-eQTL	CG	CHG	CHH	Co-regulated gene expressions by DNA methylation and genetic variation	lipid-binding serum glycoprotein family protein
MSTRG.24791	A11:20538330	1.81944e-07	Cis-eQTL	CG	CHG	CHH	Co-regulated gene expressions by DNA methylation and genetic variation
MSTRG.24790	A11:20896357	5.98755e-07	Cis-eQTL	CG	CHG	CHH	Co-regulated gene expressions by DNA methylation and genetic variation
GH_A11G1921	A11:25173383	4.5428e-07	Cis-eQTL	CG	CHG	CHH	Co-regulated gene expressions by DNA methylation and genetic variation	ADP-ribosylation factor family protein
MSTRG.23579	A11:2969575	7.21837e-14	Cis-eQTL	CG	CHG	CHH	Co-regulated gene expressions by DNA methylation and genetic variation
MSTRG.23828	A11:5587208	2.73211e-08	Cis-eQTL	CG	CHG	CHH	Co-regulated gene expressions by DNA methylation and genetic variation
MSTRG.25401	A11:62572110	9.96835e-09	Cis-eQTL	CG	CHG	CHH	Co-regulated gene expressions by DNA methylation and genetic variation
GH_A11G0788	A11:7000616	1.6311e-07	Cis-eQTL	CG	CHG	CHH	Co-regulated gene expressions by DNA methylation and genetic variation	cotton fiber protein
MSTRG.25545	A11:90057791	2.35197e-07	Cis-eQTL	CG	CHG	CHH	Co-regulated gene expressions by DNA methylation and genetic variation
GH_A11G2543	A11:91194752	2.12045e-07	Cis-eQTL	CG	CHG	CHH	Co-regulated gene expressions by DNA methylation and genetic variation	cationic amino acid transporter 4
MSTRG.27118	A12:13256589	5.48767e-12	Cis-eQTL	CG	CHG	CHH	Co-regulated gene expressions by DNA methylation and genetic variation
GH_A12G0166	A12:2321275	7.58586e-07	Cis-eQTL	CG	CHG	CHH	Co-regulated gene expressions by DNA methylation and genetic variation	mediator of R polymerase II transcription subunit-like protein
MSTRG.26738	A12:2849694	4.7917e-09	Cis-eQTL	CG	CHG	CHH	Co-regulated gene expressions by DNA methylation and genetic variation
MSTRG.27562	A12:78959856	1.7429e-08	Cis-eQTL	CG	CHG	CHH	Co-regulated gene expressions by DNA methylation and genetic variation
GH_A12G1198	A12:79329709	2.13697e-09	Cis-eQTL	CG	CHG	CHH	Co-regulated gene expressions by DNA methylation and genetic variation	EXS (ERD1/XPR1/SYG1) family protein
GH_A12G1199	A12:79345534	2.30466e-11	Cis-eQTL	CG	CHG	CHH	Co-regulated gene expressions by DNA methylation and genetic variation	UDP-galactose transporter 2
GH_A12G1229	A12:80059925	1.57167e-07	Cis-eQTL	CG	CHG	CHH	Co-regulated gene expressions by DNA methylation and genetic variation	golgin Putative 4
MSTRG.27642	A12:81156376	1.51709e-08	Cis-eQTL	CG	CHG	CHH	Co-regulated gene expressions by DNA methylation and genetic variation
MSTRG.27753	A12:84427780	1.21272e-07	Cis-eQTL	CG	CHG	CHH	Co-regulated gene expressions by DNA methylation and genetic variation
MSTRG.27748	A12:84434213	2.60263e-08	Cis-eQTL	CG	CHG	CHH	Co-regulated gene expressions by DNA methylation and genetic variation
GH_A12G1506	A12:86128242	4.42503e-07	Cis-eQTL	CG	CHG	CHH	Co-regulated gene expressions by DNA methylation and genetic variation	Zinc-binding ribosomal protein family protein
GH_A12G1724	A12:91693425	7.25633e-08	Cis-eQTL	CG	CHG	CHH	Co-regulated gene expressions by DNA methylation and genetic variation	ubiquitin family protein
GH_A12G1738	A12:92200120	3.697e-08	Cis-eQTL	CG	CHG	CHH	Co-regulated gene expressions by DNA methylation and genetic variation	semialdehyde dehydrogese family protein
GH_A12G1756	A12:92557276	6.75096e-08	Cis-eQTL	CG	CHG	CHH	Co-regulated gene expressions by DNA methylation and genetic variation	Transmembrane protein 97%2C Putative
GH_A12G1933	A12:95792284	1.4273e-07	Cis-eQTL	CG	CHG	CHH	Co-regulated gene expressions by DNA methylation and genetic variation	Nodulin-like / Major Facilitator Superfamily protein
MSTRG.28275	A12:96483332	4.50679e-09	Cis-eQTL	CG	CHG	CHH	Co-regulated gene expressions by DNA methylation and genetic variation
MSTRG.28276	A12:96682809	2.15125e-10	Cis-eQTL	CG	CHG	CHH	Co-regulated gene expressions by DNA methylation and genetic variation
MSTRG.28258	A12:96865962	1.15755e-08	Cis-eQTL	CG	CHG	CHH	Co-regulated gene expressions by DNA methylation and genetic variation
MSTRG.28277	A12:97035425	1.92935e-10	Cis-eQTL	CG	CHG	CHH	Co-regulated gene expressions by DNA methylation and genetic variation
GH_A13G1893	A13:100973500	6.48681e-12	Cis-eQTL	CG	CHG	CHH	Co-regulated gene expressions by DNA methylation and genetic variation	ATPase family associated with various cellular activities (AAA)
GH_A13G1896	A13:100974239	4.97729e-12	Cis-eQTL	CG	CHG	CHH	Co-regulated gene expressions by DNA methylation and genetic variation	Leucine-rich repeat protein kise family protein
GH_A13G1894	A13:101075530	9.30806e-10	Cis-eQTL	CG	CHG	CHH	Co-regulated gene expressions by DNA methylation and genetic variation	cationic amino acid transporter 2
MSTRG.30908	A13:101523117	2.81242e-12	Cis-eQTL	CG	CHG	CHH	Co-regulated gene expressions by DNA methylation and genetic variation
MSTRG.30929	A13:102243171	8.03327e-10	Cis-eQTL	CG	CHG	CHH	Co-regulated gene expressions by DNA methylation and genetic variation
MSTRG.30945	A13:102251853	1.90358e-09	Cis-eQTL	CG	CHG	CHH	Co-regulated gene expressions by DNA methylation and genetic variation
MSTRG.30940	A13:102550566	1.07203e-07	Cis-eQTL	CG	CHG	CHH	Co-regulated gene expressions by DNA methylation and genetic variation
MSTRG.31041	A13:103846724	1.87155e-07	Cis-eQTL	CG	CHG	CHH	Co-regulated gene expressions by DNA methylation and genetic variation
GH_A13G0106	A13:1047970	2.02532e-08	Cis-eQTL	CG	CHG	CHH	Co-regulated gene expressions by DNA methylation and genetic variation	DC1 domain-containing protein
GH_A13G2112	A13:104942492	2.06827e-08	Cis-eQTL	CG	CHG	CHH	Co-regulated gene expressions by DNA methylation and genetic variation	TPX2 (targeting protein for Xklp2) protein family
MSTRG.31149	A13:105358576	4.51319e-08	Cis-eQTL	CG	CHG	CHH	Co-regulated gene expressions by DNA methylation and genetic variation
GH_A13G2159	A13:105485158	1.50828e-07	Cis-eQTL	CG	CHG	CHH	Co-regulated gene expressions by DNA methylation and genetic variation	translocase inner membrane subunit 17-2
GH_A13G2237	A13:105993584	4.86576e-10	Cis-eQTL	CG	CHG	CHH	Co-regulated gene expressions by DNA methylation and genetic variation	SNF7 family protein
GH_A13G2241	A13:105994400	6.02357e-08	Cis-eQTL	CG	CHG	CHH	Co-regulated gene expressions by DNA methylation and genetic variation	Insulise (Peptidase family M16) protein
GH_A13G0019	A13:142574	1.22623e-10	Cis-eQTL	CG	CHG	CHH	Co-regulated gene expressions by DNA methylation and genetic variation	origin recognition complex subunit 4
MSTRG.29853	A13:15410490	5.17617e-09	Cis-eQTL	CG	CHG	CHH	Co-regulated gene expressions by DNA methylation and genetic variation
MSTRG.29376	A13:2198201	3.71307e-07	Cis-eQTL	CG	CHG	CHH	Co-regulated gene expressions by DNA methylation and genetic variation
GH_A13G0234	A13:2579014	1.73311e-08	Cis-eQTL	CG	CHG	CHH	Co-regulated gene expressions by DNA methylation and genetic variation	Peroxisomal membrane 22 kDa (Mpv17/PMP22) family protein
MSTRG.29376	A13:2670845	1.78752e-06	Cis-eQTL	CG	CHG	CHH	Co-regulated gene expressions by DNA methylation and genetic variation
MSTRG.29416	A13:2673746	5.78013e-07	Cis-eQTL	CG	CHG	CHH	Co-regulated gene expressions by DNA methylation and genetic variation
MSTRG.29411	A13:2677682	1.51126e-10	Cis-eQTL	CG	CHG	CHH	Co-regulated gene expressions by DNA methylation and genetic variation
MSTRG.29417	A13:2680244	8.62453e-08	Cis-eQTL	CG	CHG	CHH	Co-regulated gene expressions by DNA methylation and genetic variation
GH_A13G0022	A13:278995	1.578e-08	Cis-eQTL	CG	CHG	CHH	Co-regulated gene expressions by DNA methylation and genetic variation	transmembrane protein%2C putative (DUF247)
GH_A13G0012	A13:299267	1.76705e-09	Cis-eQTL	CG	CHG	CHH	Co-regulated gene expressions by DNA methylation and genetic variation	protein kise family protein / protein phosphatase 2C ( PP2C) family protein
MSTRG.29381	A13:2995640	7.27241e-08	Cis-eQTL	CG	CHG	CHH	Co-regulated gene expressions by DNA methylation and genetic variation
GH_A13G0506	A13:6890081	4.79629e-07	Cis-eQTL	CG	CHG	CHH	Co-regulated gene expressions by DNA methylation and genetic variation	dymin-related protein 3A
GH_A13G1238	A13:72055419	2.15024e-07	Cis-eQTL	CG	CHG	CHH	Co-regulated gene expressions by DNA methylation and genetic variation	D(P)-linked oxidoreductase superfamily protein
GH_A13G1255	A13:72875126	5.95402e-07	Cis-eQTL	CG	CHG	CHH	Co-regulated gene expressions by DNA methylation and genetic variation	O-acetylserine (thiol) lyase (OAS-TL) isoform A1
GH_A13G1341	A13:79169326	1.77446e-08	Cis-eQTL	CG	CHG	CHH	Co-regulated gene expressions by DNA methylation and genetic variation	haloacid dehalogese-like hydrolase family protein
MSTRG.30371	A13:79324386	9.90344e-08	Cis-eQTL	CG	CHG	CHH	Co-regulated gene expressions by DNA methylation and genetic variation
MSTRG.30371	A13:79621509	4.60896e-08	Cis-eQTL	CG	CHG	CHH	Co-regulated gene expressions by DNA methylation and genetic variation
MSTRG.30371	A13:79694741	2.88647e-07	Cis-eQTL	CG	CHG	CHH	Co-regulated gene expressions by DNA methylation and genetic variation
GH_A13G1499	A13:90383867	2.12511e-08	Cis-eQTL	CG	CHG	CHH	Co-regulated gene expressions by DNA methylation and genetic variation	Ca(2)-dependent phospholipid-binding protein (Copine) family
GH_A13G1795	A13:98427005	2.60549e-07	Cis-eQTL	CG	CHG	CHH	Co-regulated gene expressions by DNA methylation and genetic variation	2-oxoglutarate (2OG) and Fe(II)-dependent oxygese superfamily protein
MSTRG.30807	A13:98458056	7.90842e-07	Cis-eQTL	CG	CHG	CHH	Co-regulated gene expressions by DNA methylation and genetic variation
GH_A13G1847	A13:99759554	1.33032e-07	Cis-eQTL	CG	CHG	CHH	Co-regulated gene expressions by DNA methylation and genetic variation	gamma-tocopherol methyltransferase
GH_D01G1311	D01:22534668	2.38356e-11	Cis-eQTL	CG	CHG	CHH	Co-regulated gene expressions by DNA methylation and genetic variation	HXXXD-type acyl-transferase family protein
GH_D01G1313	D01:22626596	1.27375e-09	Cis-eQTL	CG	CHG	CHH	Co-regulated gene expressions by DNA methylation and genetic variation	embryo defective 2410
GH_D01G1309	D01:22627424	4.83633e-07	Cis-eQTL	CG	CHG	CHH	Co-regulated gene expressions by DNA methylation and genetic variation	TRAF-type zinc finger-like protein
GH_D01G1311	D01:23731826	1.21857e-07	Cis-eQTL	CG	CHG	CHH	Co-regulated gene expressions by DNA methylation and genetic variation	HXXXD-type acyl-transferase family protein
GH_D01G1420	D01:28503380	4.81333e-07	Cis-eQTL	CG	CHG	CHH	Co-regulated gene expressions by DNA methylation and genetic variation	Dihydroneopterin aldolase
MSTRG.31865	D01:3451979	8.21215e-10	Cis-eQTL	CG	CHG	CHH	Co-regulated gene expressions by DNA methylation and genetic variation
GH_D01G0386	D01:3679024	6.56551e-08	Cis-eQTL	CG	CHG	CHH	Co-regulated gene expressions by DNA methylation and genetic variation	Calcium-dependent lipid-binding (CaLB domain) family protein
GH_D01G1577	D01:39898135	7.28664e-10	Cis-eQTL	CG	CHG	CHH	Co-regulated gene expressions by DNA methylation and genetic variation	D polymerase lambda (POLL)
GH_D01G0420	D01:4094941	1.33743e-08	Cis-eQTL	CG	CHG	CHH	Co-regulated gene expressions by DNA methylation and genetic variation	NB-ARC domain-containing disease resistance protein
MSTRG.31900	D01:4140852	2.20494e-07	Cis-eQTL	CG	CHG	CHH	Co-regulated gene expressions by DNA methylation and genetic variation
GH_D01G1691	D01:45411461	3.24997e-07	Cis-eQTL	CG	CHG	CHH	Co-regulated gene expressions by DNA methylation and genetic variation	PLANT CADMIUM RESISTANCE 2
GH_D01G1694	D01:45571948	1.28249e-06	Cis-eQTL	CG	CHG	CHH	Co-regulated gene expressions by DNA methylation and genetic variation	R polymerase I subunit 43
GH_D01G1719	D01:47112657	6.69171e-09	Cis-eQTL	CG	CHG	CHH	Co-regulated gene expressions by DNA methylation and genetic variation	-
MSTRG.32962	D01:47958829	1.2988e-07	Cis-eQTL	CG	CHG	CHH	Co-regulated gene expressions by DNA methylation and genetic variation
GH_D01G0066	D01:552522	7.87226e-09	Cis-eQTL	CG	CHG	CHH	Co-regulated gene expressions by DNA methylation and genetic variation	peptide methionine sulfoxide reductase (Protein of unknown function DUF829%2C transmembrane 53)
MSTRG.33231	D01:57641879	4.44361e-09	Cis-eQTL	CG	CHG	CHH	Co-regulated gene expressions by DNA methylation and genetic variation
MSTRG.33242	D01:57771068	1.09264e-08	Cis-eQTL	CG	CHG	CHH	Co-regulated gene expressions by DNA methylation and genetic variation
MSTRG.33241	D01:57975765	5.93068e-07	Cis-eQTL	CG	CHG	CHH	Co-regulated gene expressions by DNA methylation and genetic variation
GH_D01G2031	D01:58007345	7.26829e-08	Cis-eQTL	CG	CHG	CHH	Co-regulated gene expressions by DNA methylation and genetic variation	Major facilitator superfamily protein
GH_D01G2113	D01:58765024	1.26001e-07	Cis-eQTL	CG	CHG	CHH	Co-regulated gene expressions by DNA methylation and genetic variation	Mitochondrial transcription termition factor family protein
MSTRG.33288	D01:58768246	3.86866e-09	Cis-eQTL	CG	CHG	CHH	Co-regulated gene expressions by DNA methylation and genetic variation
GH_D01G2090	D01:58832011	1.49305e-07	Cis-eQTL	CG	CHG	CHH	Co-regulated gene expressions by DNA methylation and genetic variation	D-binding bromodomain-containing protein
MSTRG.33302	D01:59110315	1.1911e-07	Cis-eQTL	CG	CHG	CHH	Co-regulated gene expressions by DNA methylation and genetic variation
MSTRG.33307	D01:60108486	3.75396e-08	Cis-eQTL	CG	CHG	CHH	Co-regulated gene expressions by DNA methylation and genetic variation
GH_D01G2120	D01:60108499	3.98624e-07	Cis-eQTL	CG	CHG	CHH	Co-regulated gene expressions by DNA methylation and genetic variation	P-loop containing nucleoside triphosphate hydrolases superfamily protein
GH_D01G2277	D01:61481619	3.96049e-07	Cis-eQTL	CG	CHG	CHH	Co-regulated gene expressions by DNA methylation and genetic variation	NDR1/HIN1-like 1
MSTRG.33439	D01:61483436	3.84154e-08	Cis-eQTL	CG	CHG	CHH	Co-regulated gene expressions by DNA methylation and genetic variation
GH_D01G0648	D01:7417966	1.36152e-10	Cis-eQTL	CG	CHG	CHH	Co-regulated gene expressions by DNA methylation and genetic variation	hypothetical protein
GH_D01G0690	D01:8247777	3.78536e-07	Cis-eQTL	CG	CHG	CHH	Co-regulated gene expressions by DNA methylation and genetic variation	Quinone reductase family protein
GH_D02G0124	D02:1131594	2.82658e-07	Cis-eQTL	CG	CHG	CHH	Co-regulated gene expressions by DNA methylation and genetic variation	PETER PAN-like protein
GH_D02G0121	D02:1175578	1.9694e-06	Cis-eQTL	CG	CHG	CHH	Co-regulated gene expressions by DNA methylation and genetic variation	Ribosomal L38e protein family
GH_D02G0128	D02:1279956	5.38033e-08	Cis-eQTL	CG	CHG	CHH	Co-regulated gene expressions by DNA methylation and genetic variation	glyoxalase 2-4
MSTRG.33826	D02:1647475	5.60436e-10	Cis-eQTL	CG	CHG	CHH	Co-regulated gene expressions by DNA methylation and genetic variation
GH_D02G0926	D02:17425391	1.54457e-08	Cis-eQTL	CG	CHG	CHH	Co-regulated gene expressions by DNA methylation and genetic variation	transmembrane protein
GH_D02G0933	D02:17499431	3.55988e-08	Cis-eQTL	CG	CHG	CHH	Co-regulated gene expressions by DNA methylation and genetic variation	-
GH_D02G0933	D02:19007525	6.45966e-09	Cis-eQTL	CG	CHG	CHH	Co-regulated gene expressions by DNA methylation and genetic variation	-
GH_D02G0941	D02:19352066	7.70658e-07	Cis-eQTL	CG	CHG	CHH	Co-regulated gene expressions by DNA methylation and genetic variation	small ubiquitin-like modifier 2
MSTRG.33852	D02:1954944	2.34811e-09	Cis-eQTL	CG	CHG	CHH	Co-regulated gene expressions by DNA methylation and genetic variation
GH_D02G0980	D02:20016976	2.47293e-07	Cis-eQTL	CG	CHG	CHH	Co-regulated gene expressions by DNA methylation and genetic variation	Protein kise superfamily protein
MSTRG.34534	D02:21321450	1.51799e-07	Cis-eQTL	CG	CHG	CHH	Co-regulated gene expressions by DNA methylation and genetic variation
GH_D02G0984	D02:21402158	8.93066e-09	Cis-eQTL	CG	CHG	CHH	Co-regulated gene expressions by DNA methylation and genetic variation	bifunctiol nuclease in basal defense response 1
GH_D02G0980	D02:21433750	2.1e-08	Cis-eQTL	CG	CHG	CHH	Co-regulated gene expressions by DNA methylation and genetic variation	Protein kise superfamily protein
MSTRG.33912	D02:3508454	6.71736e-07	Cis-eQTL	CG	CHG	CHH	Co-regulated gene expressions by DNA methylation and genetic variation
GH_D02G0288	D02:3814662	1.10414e-09	Cis-eQTL	CG	CHG	CHH	Co-regulated gene expressions by DNA methylation and genetic variation	putative type 1 membrane protein
MSTRG.33929	D02:3832420	1.96108e-06	Cis-eQTL	CG	CHG	CHH	Co-regulated gene expressions by DNA methylation and genetic variation
MSTRG.34815	D02:40336085	2.691e-08	Cis-eQTL	CG	CHG	CHH	Co-regulated gene expressions by DNA methylation and genetic variation
GH_D02G0374	D02:4624133	9.75188e-09	Cis-eQTL	CG	CHG	CHH	Co-regulated gene expressions by DNA methylation and genetic variation	Bifunctiol inhibitor/lipid-transfer protein/seed storage 2S albumin superfamily protein
GH_D02G0372	D02:4643171	3.75387e-09	Cis-eQTL	CG	CHG	CHH	Co-regulated gene expressions by DNA methylation and genetic variation	Bifunctiol inhibitor/lipid-transfer protein/seed storage 2S albumin superfamily protein
MSTRG.34002	D02:4669622	7.3966e-09	Cis-eQTL	CG	CHG	CHH	Co-regulated gene expressions by DNA methylation and genetic variation
GH_D02G1513	D02:49056597	4.50995e-08	Cis-eQTL	CG	CHG	CHH	Co-regulated gene expressions by DNA methylation and genetic variation	D(P)-linked oxidoreductase superfamily protein
GH_D02G1542	D02:51325720	3.62244e-10	Cis-eQTL	CG	CHG	CHH	Co-regulated gene expressions by DNA methylation and genetic variation	2-oxoglutarate (2OG) and Fe(II)-dependent oxygese superfamily protein
MSTRG.35068	D02:53441655	1.78003e-07	Cis-eQTL	CG	CHG	CHH	Co-regulated gene expressions by DNA methylation and genetic variation
GH_D02G1654	D02:55684550	2.61676e-07	Cis-eQTL	CG	CHG	CHH	Co-regulated gene expressions by DNA methylation and genetic variation	Cysteine proteises superfamily protein
GH_D02G1665	D02:55819527	3.70773e-09	Cis-eQTL	CG	CHG	CHH	Co-regulated gene expressions by DNA methylation and genetic variation	D(P)-binding Rossmann-fold superfamily protein
GH_D02G1659	D02:56327900	4.66223e-07	Cis-eQTL	CG	CHG	CHH	Co-regulated gene expressions by DNA methylation and genetic variation	PLAT/LH2 domain-containing lipoxygese family protein
MSTRG.35191	D02:58338059	9.57203e-10	Cis-eQTL	CG	CHG	CHH	Co-regulated gene expressions by DNA methylation and genetic variation
GH_D02G1743	D02:58949507	3.92026e-10	Cis-eQTL	CG	CHG	CHH	Co-regulated gene expressions by DNA methylation and genetic variation	Ribosomal protein L18e/L15 superfamily protein
GH_D02G1756	D02:59150167	1.82905e-07	Cis-eQTL	CG	CHG	CHH	Co-regulated gene expressions by DNA methylation and genetic variation	carboxyl-termil peptidase%2C putative (DUF239)
GH_D02G1871	D02:61910217	3.40412e-07	Cis-eQTL	CG	CHG	CHH	Co-regulated gene expressions by DNA methylation and genetic variation	Nucleotidylyl transferase superfamily protein
MSTRG.35343	D02:62245957	2.78046e-08	Cis-eQTL	CG	CHG	CHH	Co-regulated gene expressions by DNA methylation and genetic variation
MSTRG.35342	D02:62273682	1.44874e-08	Cis-eQTL	CG	CHG	CHH	Co-regulated gene expressions by DNA methylation and genetic variation
MSTRG.35414	D02:62664535	8.25517e-09	Cis-eQTL	CG	CHG	CHH	Co-regulated gene expressions by DNA methylation and genetic variation
GH_D02G0543	D02:6703676	1.81676e-09	Cis-eQTL	CG	CHG	CHH	Co-regulated gene expressions by DNA methylation and genetic variation	acyl-CoA dehydrogese-like protein
MSTRG.34140	D02:6958952	7.88348e-10	Cis-eQTL	CG	CHG	CHH	Co-regulated gene expressions by DNA methylation and genetic variation
MSTRG.34264	D02:8762983	4.37868e-07	Cis-eQTL	CG	CHG	CHH	Co-regulated gene expressions by DNA methylation and genetic variation
MSTRG.34288	D02:9874508	2.82164e-09	Cis-eQTL	CG	CHG	CHH	Co-regulated gene expressions by DNA methylation and genetic variation
MSTRG.34264	D02:9896452	7.42367e-08	Cis-eQTL	CG	CHG	CHH	Co-regulated gene expressions by DNA methylation and genetic variation
GH_D03G0217	D03:1807316	1.61107e-06	Cis-eQTL	CG	CHG	CHH	Co-regulated gene expressions by DNA methylation and genetic variation	P-loop containing nucleoside triphosphate hydrolases superfamily protein
MSTRG.36691	D03:33586364	3.27877e-08	Cis-eQTL	CG	CHG	CHH	Co-regulated gene expressions by DNA methylation and genetic variation
GH_D03G1265	D03:42431457	6.42406e-07	Cis-eQTL	CG	CHG	CHH	Co-regulated gene expressions by DNA methylation and genetic variation	Sec14p-like phosphatidylinositol transfer family protein
GH_D03G1284	D03:43282925	1.77522e-07	Cis-eQTL	CG	CHG	CHH	Co-regulated gene expressions by DNA methylation and genetic variation	Ribosomal protein L7Ae/L30e/S12e/Gadd45 family protein
GH_D03G1408	D03:45958102	3.69023e-09	Cis-eQTL	CG	CHG	CHH	Co-regulated gene expressions by DNA methylation and genetic variation	Haloacid dehalogese-like hydrolase (HAD) superfamily protein
GH_D03G1426	D03:46003642	3.73354e-07	Cis-eQTL	CG	CHG	CHH	Co-regulated gene expressions by DNA methylation and genetic variation	pre-mR-splicing factor ISY1-like protein
GH_D03G1422	D03:46130113	2.74018e-10	Cis-eQTL	CG	CHG	CHH	Co-regulated gene expressions by DNA methylation and genetic variation	Cysteine/Histidine-rich C1 domain family protein
GH_D03G1843	D03:52409972	6.40957e-07	Cis-eQTL	CG	CHG	CHH	Co-regulated gene expressions by DNA methylation and genetic variation	-
MSTRG.37448	D03:52410018	1.04692e-07	Cis-eQTL	CG	CHG	CHH	Co-regulated gene expressions by DNA methylation and genetic variation
MSTRG.37457	D03:52529110	7.09042e-08	Cis-eQTL	CG	CHG	CHH	Co-regulated gene expressions by DNA methylation and genetic variation
MSTRG.37454	D03:52544383	1.4305e-08	Cis-eQTL	CG	CHG	CHH	Co-regulated gene expressions by DNA methylation and genetic variation
MSTRG.37449	D03:52692109	3.48093e-07	Cis-eQTL	CG	CHG	CHH	Co-regulated gene expressions by DNA methylation and genetic variation
GH_D04G0162	D04:2060117	4.14261e-08	Cis-eQTL	CG	CHG	CHH	Co-regulated gene expressions by DNA methylation and genetic variation	SKP1/ASK-interacting protein 5
MSTRG.39076	D04:53335571	7.76627e-08	Cis-eQTL	CG	CHG	CHH	Co-regulated gene expressions by DNA methylation and genetic variation
GH_D04G1832	D04:54204624	1.92517e-08	Cis-eQTL	CG	CHG	CHH	Co-regulated gene expressions by DNA methylation and genetic variation	SEC14-like 3
MSTRG.39217	D04:55359300	1.06023e-07	Cis-eQTL	CG	CHG	CHH	Co-regulated gene expressions by DNA methylation and genetic variation
GH_D04G0454	D04:6824366	1.10876e-06	Cis-eQTL	CG	CHG	CHH	Co-regulated gene expressions by DNA methylation and genetic variation	Insulise (Peptidase family M16) protein
MSTRG.37971	D04:7368100	7.99402e-09	Cis-eQTL	CG	CHG	CHH	Co-regulated gene expressions by DNA methylation and genetic variation
GH_D05G2335	D05:20691192	1.26293e-09	Cis-eQTL	CG	CHG	CHH	Co-regulated gene expressions by DNA methylation and genetic variation	-
MSTRG.41434	D05:20745422	1.55944e-09	Cis-eQTL	CG	CHG	CHH	Co-regulated gene expressions by DNA methylation and genetic variation
GH_D05G2657	D05:24635859	5.12625e-07	Cis-eQTL	CG	CHG	CHH	Co-regulated gene expressions by DNA methylation and genetic variation	myb domain protein 73
GH_D05G2660	D05:24676559	7.54614e-10	Cis-eQTL	CG	CHG	CHH	Co-regulated gene expressions by DNA methylation and genetic variation	WPP domain protein 1
MSTRG.41796	D05:26096482	2.76108e-07	Cis-eQTL	CG	CHG	CHH	Co-regulated gene expressions by DNA methylation and genetic variation
GH_D05G2990	D05:30513227	1.94439e-06	Cis-eQTL	CG	CHG	CHH	Co-regulated gene expressions by DNA methylation and genetic variation	SERINE CARBOXYPEPTIDASE-LIKE 49
GH_D05G3021	D05:31122017	2.53872e-07	Cis-eQTL	CG	CHG	CHH	Co-regulated gene expressions by DNA methylation and genetic variation	chorismate synthase%2C putative / 5-enolpyruvylshikimate-3-phosphate phospholyase
MSTRG.42033	D05:31314046	3.68613e-07	Cis-eQTL	CG	CHG	CHH	Co-regulated gene expressions by DNA methylation and genetic variation
MSTRG.42166	D05:36869910	3.20278e-09	Cis-eQTL	CG	CHG	CHH	Co-regulated gene expressions by DNA methylation and genetic variation
GH_D05G3634	D05:54717446	1.19693e-06	Cis-eQTL	CG	CHG	CHH	Co-regulated gene expressions by DNA methylation and genetic variation	basic leucine-zipper 44
GH_D05G3615	D05:54724394	8.32535e-08	Cis-eQTL	CG	CHG	CHH	Co-regulated gene expressions by DNA methylation and genetic variation	Pollen Ole e 1 allergen and extensin family protein
GH_D05G3752	D05:57849763	1.73892e-07	Cis-eQTL	CG	CHG	CHH	Co-regulated gene expressions by DNA methylation and genetic variation	cytochrome c oxidase 17
GH_D05G3893	D05:60825257	3.9979e-09	Cis-eQTL	CG	CHG	CHH	Co-regulated gene expressions by DNA methylation and genetic variation	SGNH hydrolase-type esterase superfamily protein
MSTRG.42779	D05:63709634	6.31825e-07	Cis-eQTL	CG	CHG	CHH	Co-regulated gene expressions by DNA methylation and genetic variation
GH_D05G0865	D05:7042578	2.54494e-08	Cis-eQTL	CG	CHG	CHH	Co-regulated gene expressions by DNA methylation and genetic variation	ribosomal protein L9
GH_D05G0895	D05:7276510	9.62371e-09	Cis-eQTL	CG	CHG	CHH	Co-regulated gene expressions by DNA methylation and genetic variation	thylakoid soluble phosphoprotein
GH_D05G1038	D05:8469535	1.05594e-06	Cis-eQTL	CG	CHG	CHH	Co-regulated gene expressions by DNA methylation and genetic variation	Pleckstrin homology (PH) and lipid-binding START domains-containing protein
GH_D05G1200	D05:9936606	2.72071e-08	Cis-eQTL	CG	CHG	CHH	Co-regulated gene expressions by DNA methylation and genetic variation	multidrug resistance-associated protein 11
GH_D06G0696	D06:11390671	1.61247e-09	Cis-eQTL	CG	CHG	CHH	Co-regulated gene expressions by DNA methylation and genetic variation	golgin Putative 1
GH_D06G0267	D06:2897641	4.94759e-11	Cis-eQTL	CG	CHG	CHH	Co-regulated gene expressions by DNA methylation and genetic variation	CW7
MSTRG.43040	D06:2952923	2.68391e-10	Cis-eQTL	CG	CHG	CHH	Co-regulated gene expressions by DNA methylation and genetic variation
MSTRG.43038	D06:2960020	3.16914e-11	Cis-eQTL	CG	CHG	CHH	Co-regulated gene expressions by DNA methylation and genetic variation
GH_D06G0376	D06:5056856	7.47344e-07	Cis-eQTL	CG	CHG	CHH	Co-regulated gene expressions by DNA methylation and genetic variation	Galactose oxidase/kelch repeat superfamily protein
GH_D06G1641	D06:51795290	2.7249e-07	Cis-eQTL	CG	CHG	CHH	Co-regulated gene expressions by DNA methylation and genetic variation	Cytochrome c
MSTRG.44385	D06:57469375	8.00509e-09	Cis-eQTL	CG	CHG	CHH	Co-regulated gene expressions by DNA methylation and genetic variation
GH_D06G1943	D06:59965273	6.59978e-10	Cis-eQTL	CG	CHG	CHH	Co-regulated gene expressions by DNA methylation and genetic variation	XH/XS domain-containing protein
MSTRG.44549	D06:60153226	1.07114e-06	Cis-eQTL	CG	CHG	CHH	Co-regulated gene expressions by DNA methylation and genetic variation
MSTRG.44507	D06:60257440	1.09682e-08	Cis-eQTL	CG	CHG	CHH	Co-regulated gene expressions by DNA methylation and genetic variation
GH_D06G2424	D06:65370557	3.72035e-09	Cis-eQTL	CG	CHG	CHH	Co-regulated gene expressions by DNA methylation and genetic variation	gamma-soluble NSF attachment protein
MSTRG.44852	D06:65370882	4.31441e-08	Cis-eQTL	CG	CHG	CHH	Co-regulated gene expressions by DNA methylation and genetic variation
GH_D06G0608	D06:8940051	1.13431e-07	Cis-eQTL	CG	CHG	CHH	Co-regulated gene expressions by DNA methylation and genetic variation	regulatory particle triple-A ATPase 6A
MSTRG.43364	D06:9498354	2.33267e-08	Cis-eQTL	CG	CHG	CHH	Co-regulated gene expressions by DNA methylation and genetic variation
GH_D07G0127	D07:1245931	3.99358e-09	Cis-eQTL	CG	CHG	CHH	Co-regulated gene expressions by DNA methylation and genetic variation	Protein kise superfamily protein
MSTRG.45826	D07:13605188	2.03524e-08	Cis-eQTL	CG	CHG	CHH	Co-regulated gene expressions by DNA methylation and genetic variation
GH_D07G1144	D07:14380258	5.89197e-07	Cis-eQTL	CG	CHG	CHH	Co-regulated gene expressions by DNA methylation and genetic variation	ATPase complex subunit
MSTRG.45943	D07:15951334	7.04496e-07	Cis-eQTL	CG	CHG	CHH	Co-regulated gene expressions by DNA methylation and genetic variation
GH_D07G1376	D07:19396812	5.99833e-13	Cis-eQTL	CG	CHG	CHH	Co-regulated gene expressions by DNA methylation and genetic variation	thioredoxin family protein
GH_D07G1394	D07:19834017	1.84244e-09	Cis-eQTL	CG	CHG	CHH	Co-regulated gene expressions by DNA methylation and genetic variation	AMP-dependent synthetase and ligase family protein
MSTRG.46104	D07:20094376	4.37745e-10	Cis-eQTL	CG	CHG	CHH	Co-regulated gene expressions by DNA methylation and genetic variation
GH_D07G1421	D07:20259797	6.58738e-09	Cis-eQTL	CG	CHG	CHH	Co-regulated gene expressions by DNA methylation and genetic variation	Low temperature and salt responsive protein family
GH_D07G1447	D07:21027077	2.63612e-08	Cis-eQTL	CG	CHG	CHH	Co-regulated gene expressions by DNA methylation and genetic variation	60S acidic ribosomal protein family
GH_D07G1514	D07:22372929	1.31592e-07	Cis-eQTL	CG	CHG	CHH	Co-regulated gene expressions by DNA methylation and genetic variation	arabinogalactan protein 20
MSTRG.46237	D07:23823231	1.83899e-06	Cis-eQTL	CG	CHG	CHH	Co-regulated gene expressions by DNA methylation and genetic variation
GH_D07G1632	D07:26163706	4.99024e-07	Cis-eQTL	CG	CHG	CHH	Co-regulated gene expressions by DNA methylation and genetic variation	Sugar isomerase (SIS) family protein
GH_D07G1628	D07:26176245	5.67839e-09	Cis-eQTL	CG	CHG	CHH	Co-regulated gene expressions by DNA methylation and genetic variation	Peptidase S24/S26A/S26B/S26C family protein
GH_D07G1629	D07:26537206	7.82804e-10	Cis-eQTL	CG	CHG	CHH	Co-regulated gene expressions by DNA methylation and genetic variation	ARM repeat superfamily protein
MSTRG.46343	D07:27536322	3.09954e-09	Cis-eQTL	CG	CHG	CHH	Co-regulated gene expressions by DNA methylation and genetic variation
MSTRG.46412	D07:30587478	1.0937e-09	Cis-eQTL	CG	CHG	CHH	Co-regulated gene expressions by DNA methylation and genetic variation
MSTRG.46421	D07:30923255	1.31242e-07	Cis-eQTL	CG	CHG	CHH	Co-regulated gene expressions by DNA methylation and genetic variation
MSTRG.46414	D07:31093266	6.80581e-11	Cis-eQTL	CG	CHG	CHH	Co-regulated gene expressions by DNA methylation and genetic variation
MSTRG.46419	D07:31109583	1.90507e-09	Cis-eQTL	CG	CHG	CHH	Co-regulated gene expressions by DNA methylation and genetic variation
MSTRG.46415	D07:31217124	1.86556e-07	Cis-eQTL	CG	CHG	CHH	Co-regulated gene expressions by DNA methylation and genetic variation
GH_D07G1770	D07:31660138	2.04361e-10	Cis-eQTL	CG	CHG	CHH	Co-regulated gene expressions by DNA methylation and genetic variation	ILI1 binding bHLH 1
GH_D07G1750	D07:31775331	1.22235e-07	Cis-eQTL	CG	CHG	CHH	Co-regulated gene expressions by DNA methylation and genetic variation	R helicase%2C ATP-dependent%2C SK12/DOB1 protein
GH_D07G1749	D07:32319001	8.88364e-08	Cis-eQTL	CG	CHG	CHH	Co-regulated gene expressions by DNA methylation and genetic variation	Ribosomal L28e protein family
GH_D07G1768	D07:32319929	6.07576e-07	Cis-eQTL	CG	CHG	CHH	Co-regulated gene expressions by DNA methylation and genetic variation	Actin binding Calponin homology (CH) domain-containing protein
GH_D07G1861	D07:37223860	1.30401e-06	Cis-eQTL	CG	CHG	CHH	Co-regulated gene expressions by DNA methylation and genetic variation	RING/U-box superfamily protein
GH_D07G1860	D07:37651755	2.74979e-07	Cis-eQTL	CG	CHG	CHH	Co-regulated gene expressions by DNA methylation and genetic variation	Eukaryotic aspartyl protease family protein
GH_D07G1962	D07:45917097	4.14583e-08	Cis-eQTL	CG	CHG	CHH	Co-regulated gene expressions by DNA methylation and genetic variation	Polynucleotidyl transferase%2C ribonuclease H-like superfamily protein
GH_D07G1961	D07:46041189	1.12174e-08	Cis-eQTL	CG	CHG	CHH	Co-regulated gene expressions by DNA methylation and genetic variation	Polynucleotidyl transferase%2C ribonuclease H-like superfamily protein
GH_D07G1956	D07:46271377	1.4005e-10	Cis-eQTL	CG	CHG	CHH	Co-regulated gene expressions by DNA methylation and genetic variation	Protein of unknown function%2C transmembrane-40
GH_D07G1963	D07:46276164	8.95994e-07	Cis-eQTL	CG	CHG	CHH	Co-regulated gene expressions by DNA methylation and genetic variation	R-directed D polymerase (reverse transcriptase)-related family protein
MSTRG.46609	D07:46471419	2.95178e-08	Cis-eQTL	CG	CHG	CHH	Co-regulated gene expressions by DNA methylation and genetic variation
GH_D07G1975	D07:46482009	1.20379e-06	Cis-eQTL	CG	CHG	CHH	Co-regulated gene expressions by DNA methylation and genetic variation	galacturonosyltransferase 9
GH_D07G1964	D07:46988319	1.43541e-06	Cis-eQTL	CG	CHG	CHH	Co-regulated gene expressions by DNA methylation and genetic variation	R helicase%2C ATP-dependent%2C SK12/DOB1 protein
MSTRG.46645	D07:47897188	8.63674e-11	Cis-eQTL	CG	CHG	CHH	Co-regulated gene expressions by DNA methylation and genetic variation
GH_D07G2016	D07:48151322	2.87375e-08	Cis-eQTL	CG	CHG	CHH	Co-regulated gene expressions by DNA methylation and genetic variation	Malectin/receptor-like protein kise family protein
MSTRG.46738	D07:52101367	1.45116e-09	Cis-eQTL	CG	CHG	CHH	Co-regulated gene expressions by DNA methylation and genetic variation
GH_D07G2144	D07:52602571	6.19388e-07	Cis-eQTL	CG	CHG	CHH	Co-regulated gene expressions by DNA methylation and genetic variation	-
GH_D07G2499	D07:57462272	1.79107e-07	Cis-eQTL	CG	CHG	CHH	Co-regulated gene expressions by DNA methylation and genetic variation	glucose-6-phosphate dehydrogese 6
GH_D07G0645	D07:6843136	1.42645e-08	Cis-eQTL	CG	CHG	CHH	Co-regulated gene expressions by DNA methylation and genetic variation	porphyromos-type peptidyl-arginine deimise family protein
GH_D07G0640	D07:6848693	2.2995e-08	Cis-eQTL	CG	CHG	CHH	Co-regulated gene expressions by DNA methylation and genetic variation	2-aminoethanethiol dioxygese%2C putative (DUF1637)
MSTRG.47910	D08:16976551	2.0588e-07	Cis-eQTL	CG	CHG	CHH	Co-regulated gene expressions by DNA methylation and genetic variation
GH_D08G0284	D08:2493813	3.65194e-07	Cis-eQTL	CG	CHG	CHH	Co-regulated gene expressions by DNA methylation and genetic variation	Deoxyxylulose-5-phosphate synthase
GH_D08G1141	D08:34696371	2.48625e-09	Cis-eQTL	CG	CHG	CHH	Co-regulated gene expressions by DNA methylation and genetic variation	glutaminyl cyclase
MSTRG.47509	D08:4637719	1.06494e-08	Cis-eQTL	CG	CHG	CHH	Co-regulated gene expressions by DNA methylation and genetic variation
GH_D08G1478	D08:47799730	1.59115e-07	Cis-eQTL	CG	CHG	CHH	Co-regulated gene expressions by DNA methylation and genetic variation	Ca2+ activated outward rectifying K+ channel 5
GH_D08G1463	D08:47832973	1.93745e-07	Cis-eQTL	CG	CHG	CHH	Co-regulated gene expressions by DNA methylation and genetic variation	zinc ion binding / nucleic acid binding protein
MSTRG.47526	D08:5089077	3.17932e-07	Cis-eQTL	CG	CHG	CHH	Co-regulated gene expressions by DNA methylation and genetic variation
GH_D08G1871	D08:57107882	1.81939e-07	Cis-eQTL	CG	CHG	CHH	Co-regulated gene expressions by DNA methylation and genetic variation	Vacuolar protein sorting 55 (VPS55) family protein
GH_D08G1852	D08:57120016	3.35934e-08	Cis-eQTL	CG	CHG	CHH	Co-regulated gene expressions by DNA methylation and genetic variation	lsd one like 1
GH_D08G2014	D08:59782458	1.41674e-08	Cis-eQTL	CG	CHG	CHH	Co-regulated gene expressions by DNA methylation and genetic variation	FKBP-like peptidyl-prolyl cis-trans isomerase family protein
GH_D08G2134	D08:61524643	6.69245e-09	Cis-eQTL	CG	CHG	CHH	Co-regulated gene expressions by DNA methylation and genetic variation	glutathione peroxidase 4
MSTRG.49032	D08:62665283	3.96107e-08	Cis-eQTL	CG	CHG	CHH	Co-regulated gene expressions by DNA methylation and genetic variation
GH_D08G2262	D08:63139602	2.42745e-07	Cis-eQTL	CG	CHG	CHH	Co-regulated gene expressions by DNA methylation and genetic variation	Uncharacterized protein family (UPF0497)
GH_D08G2327	D08:64000524	6.13512e-07	Cis-eQTL	CG	CHG	CHH	Co-regulated gene expressions by DNA methylation and genetic variation	plant/protein (Protein of unknown function%2C DUF538)
MSTRG.49248	D08:65754491	4.70257e-07	Cis-eQTL	CG	CHG	CHH	Co-regulated gene expressions by DNA methylation and genetic variation
GH_D08G2488	D08:65879913	1.19025e-07	Cis-eQTL	CG	CHG	CHH	Co-regulated gene expressions by DNA methylation and genetic variation	-
GH_D08G2508	D08:65879989	7.15911e-08	Cis-eQTL	CG	CHG	CHH	Co-regulated gene expressions by DNA methylation and genetic variation	UDP-sugar pyrophosphorylase
GH_D08G2769	D08:68205183	4.92881e-07	Cis-eQTL	CG	CHG	CHH	Co-regulated gene expressions by DNA methylation and genetic variation	Insulise (Peptidase family M16) protein
GH_D08G2775	D08:68213172	1.76779e-08	Cis-eQTL	CG	CHG	CHH	Co-regulated gene expressions by DNA methylation and genetic variation	Ribosomal protein L31e family protein
MSTRG.47661	D08:7201717	3.81943e-08	Cis-eQTL	CG	CHG	CHH	Co-regulated gene expressions by DNA methylation and genetic variation
GH_D08G0652	D08:7807011	4.54687e-08	Cis-eQTL	CG	CHG	CHH	Co-regulated gene expressions by DNA methylation and genetic variation	hypothetical protein
MSTRG.47710	D08:8804902	5.58164e-09	Cis-eQTL	CG	CHG	CHH	Co-regulated gene expressions by DNA methylation and genetic variation
GH_D09G0429	D09:11610895	1.15863e-06	Cis-eQTL	CG	CHG	CHH	Co-regulated gene expressions by DNA methylation and genetic variation	translocase of outer membrane 20 kDa subunit 3
GH_D09G0527	D09:18950767	2.27103e-07	Cis-eQTL	CG	CHG	CHH	Co-regulated gene expressions by DNA methylation and genetic variation	keratin-associated protein%2C putative (DUF819)
GH_D09G0945	D09:34192077	2.44081e-07	Cis-eQTL	CG	CHG	CHH	Co-regulated gene expressions by DNA methylation and genetic variation	Tudor/PWWP/MBT superfamily protein
MSTRG.50342	D09:34221243	1.21419e-09	Cis-eQTL	CG	CHG	CHH	Co-regulated gene expressions by DNA methylation and genetic variation
GH_D09G0950	D09:34228597	1.65273e-12	Cis-eQTL	CG	CHG	CHH	Co-regulated gene expressions by DNA methylation and genetic variation	hexokise 2
GH_D09G0938	D09:34229893	3.15089e-07	Cis-eQTL	CG	CHG	CHH	Co-regulated gene expressions by DNA methylation and genetic variation	phospholipid:diacylglycerol acyltransferase
GH_D09G0983	D09:34236393	4.07893e-08	Cis-eQTL	CG	CHG	CHH	Co-regulated gene expressions by DNA methylation and genetic variation	periodic tryptophan protein 2
GH_D09G0934	D09:34245708	1.80369e-06	Cis-eQTL	CG	CHG	CHH	Co-regulated gene expressions by DNA methylation and genetic variation	trehalose-6-phosphate synthase
GH_D09G1217	D09:38218766	4.85469e-09	Cis-eQTL	CG	CHG	CHH	Co-regulated gene expressions by DNA methylation and genetic variation	CRT (chloroquine-resistance transporter)-like transporter 3
MSTRG.50781	D09:41252090	2.78321e-07	Cis-eQTL	CG	CHG	CHH	Co-regulated gene expressions by DNA methylation and genetic variation
MSTRG.50850	D09:42199459	9.57547e-09	Cis-eQTL	CG	CHG	CHH	Co-regulated gene expressions by DNA methylation and genetic variation
MSTRG.50900	D09:42937044	1.36108e-06	Cis-eQTL	CG	CHG	CHH	Co-regulated gene expressions by DNA methylation and genetic variation
GH_D09G2276	D09:49231110	5.36267e-07	Cis-eQTL	CG	CHG	CHH	Co-regulated gene expressions by DNA methylation and genetic variation	Mitochondrial ATP synthase D chain-related protein
GH_D09G2298	D09:49453314	3.63264e-10	Cis-eQTL	CG	CHG	CHH	Co-regulated gene expressions by DNA methylation and genetic variation	PLAT/LH2 domain-containing lipoxygese family protein
MSTRG.52570	D10:10834105	1.05208e-07	Cis-eQTL	CG	CHG	CHH	Co-regulated gene expressions by DNA methylation and genetic variation
MSTRG.52571	D10:10851387	3.69476e-09	Cis-eQTL	CG	CHG	CHH	Co-regulated gene expressions by DNA methylation and genetic variation
MSTRG.52573	D10:10956903	2.89198e-07	Cis-eQTL	CG	CHG	CHH	Co-regulated gene expressions by DNA methylation and genetic variation
GH_D10G0968	D10:11098962	3.33191e-07	Cis-eQTL	CG	CHG	CHH	Co-regulated gene expressions by DNA methylation and genetic variation	RADIATION SENSITIVE 17
MSTRG.52622	D10:11186577	7.61289e-11	Cis-eQTL	CG	CHG	CHH	Co-regulated gene expressions by DNA methylation and genetic variation
MSTRG.52610	D10:11652145	6.55456e-08	Cis-eQTL	CG	CHG	CHH	Co-regulated gene expressions by DNA methylation and genetic variation
MSTRG.52622	D10:12231749	1.24096e-08	Cis-eQTL	CG	CHG	CHH	Co-regulated gene expressions by DNA methylation and genetic variation
GH_D10G1026	D10:12347945	3.88845e-07	Cis-eQTL	CG	CHG	CHH	Co-regulated gene expressions by DNA methylation and genetic variation	starch branching enzyme 2.2
MSTRG.52649	D10:12524219	8.35069e-11	Cis-eQTL	CG	CHG	CHH	Co-regulated gene expressions by DNA methylation and genetic variation
MSTRG.52984	D10:23008878	8.93229e-08	Cis-eQTL	CG	CHG	CHH	Co-regulated gene expressions by DNA methylation and genetic variation
MSTRG.52994	D10:23484566	1.26772e-09	Cis-eQTL	CG	CHG	CHH	Co-regulated gene expressions by DNA methylation and genetic variation
GH_D10G1432	D10:24195890	1.42468e-08	Cis-eQTL	CG	CHG	CHH	Co-regulated gene expressions by DNA methylation and genetic variation	Protein kise superfamily protein
GH_D10G0387	D10:3078611	6.8366e-08	Cis-eQTL	CG	CHG	CHH	Co-regulated gene expressions by DNA methylation and genetic variation	Ribosomal L5P family protein
GH_D10G2260	D10:58552498	1.24867e-06	Cis-eQTL	CG	CHG	CHH	Co-regulated gene expressions by DNA methylation and genetic variation	SNF7 family protein
GH_D10G2261	D10:58553803	6.58043e-08	Cis-eQTL	CG	CHG	CHH	Co-regulated gene expressions by DNA methylation and genetic variation	core-2/I-branching beta-1%2C6-N-acetylglucosaminyltransferase family protein
MSTRG.53667	D10:58566626	1.79358e-09	Cis-eQTL	CG	CHG	CHH	Co-regulated gene expressions by DNA methylation and genetic variation
GH_D10G2259	D10:58631172	1.18679e-10	Cis-eQTL	CG	CHG	CHH	Co-regulated gene expressions by DNA methylation and genetic variation	calcium dependent protein kise 1
GH_D10G2283	D10:59133379	7.11642e-08	Cis-eQTL	CG	CHG	CHH	Co-regulated gene expressions by DNA methylation and genetic variation	DEAD/DEAH box R helicase family protein
GH_D10G2558	D10:64074741	1.03945e-06	Cis-eQTL	CG	CHG	CHH	Co-regulated gene expressions by DNA methylation and genetic variation	glycerol-3-phosphate acyltransferase 7
MSTRG.52350	D10:6418310	1.26967e-08	Cis-eQTL	CG	CHG	CHH	Co-regulated gene expressions by DNA methylation and genetic variation
GH_D10G2598	D10:64621971	1.43822e-06	Cis-eQTL	CG	CHG	CHH	Co-regulated gene expressions by DNA methylation and genetic variation	type one serine/threonine protein phosphatase 4
GH_D10G0105	D10:849066	1.05638e-08	Cis-eQTL	CG	CHG	CHH	Co-regulated gene expressions by DNA methylation and genetic variation	EPS15 homology domain 2
MSTRG.57835	D12:10834152	2.95104e-07	Cis-eQTL	CG	CHG	CHH	Co-regulated gene expressions by DNA methylation and genetic variation
MSTRG.57391	D12:1694497	1.69858e-09	Cis-eQTL	CG	CHG	CHH	Co-regulated gene expressions by DNA methylation and genetic variation
GH_D12G1280	D12:40065351	1.04737e-06	Cis-eQTL	CG	CHG	CHH	Co-regulated gene expressions by DNA methylation and genetic variation	transmembrane protein%2C putative (DUF1191)
MSTRG.58393	D12:41171365	1.77649e-07	Cis-eQTL	CG	CHG	CHH	Co-regulated gene expressions by DNA methylation and genetic variation
GH_D12G1340	D12:41171768	1.54224e-09	Cis-eQTL	CG	CHG	CHH	Co-regulated gene expressions by DNA methylation and genetic variation	GRF1-interacting factor 3
GH_D12G1339	D12:41330355	6.13262e-11	Cis-eQTL	CG	CHG	CHH	Co-regulated gene expressions by DNA methylation and genetic variation	S-adenosyl-L-methionine-dependent methyltransferases superfamily protein
MSTRG.58393	D12:42354158	8.95347e-07	Cis-eQTL	CG	CHG	CHH	Co-regulated gene expressions by DNA methylation and genetic variation
GH_D12G1536	D12:44513237	2.29806e-07	Cis-eQTL	CG	CHG	CHH	Co-regulated gene expressions by DNA methylation and genetic variation	GPI inositol-deacylase C%2C putative (DUF1218)
MSTRG.58585	D12:45211320	2.95636e-07	Cis-eQTL	CG	CHG	CHH	Co-regulated gene expressions by DNA methylation and genetic variation
GH_D12G1585	D12:45455319	4.75569e-07	Cis-eQTL	CG	CHG	CHH	Co-regulated gene expressions by DNA methylation and genetic variation	Homeodomain-like transcriptiol regulator
GH_D12G1599	D12:45745605	1.65489e-10	Cis-eQTL	CG	CHG	CHH	Co-regulated gene expressions by DNA methylation and genetic variation	GSH-induced LITAF domain protein
GH_D12G1601	D12:45824840	5.25931e-11	Cis-eQTL	CG	CHG	CHH	Co-regulated gene expressions by DNA methylation and genetic variation	Transketolase family protein
GH_D12G1609	D12:45829756	1.17357e-09	Cis-eQTL	CG	CHG	CHH	Co-regulated gene expressions by DNA methylation and genetic variation	TEOSINTE BRANCHED 1%2C cycloidea%2C PCF (TCP)-domain family protein 20
GH_D12G1850	D12:49387511	5.17733e-07	Cis-eQTL	CG	CHG	CHH	Co-regulated gene expressions by DNA methylation and genetic variation	P-loop containing nucleoside triphosphate hydrolases superfamily protein
MSTRG.58847	D12:49440186	1.15928e-08	Cis-eQTL	CG	CHG	CHH	Co-regulated gene expressions by DNA methylation and genetic variation
GH_D12G1817	D12:49500433	6.25738e-08	Cis-eQTL	CG	CHG	CHH	Co-regulated gene expressions by DNA methylation and genetic variation	non-ATPase subunit 9
MSTRG.58813	D12:49544666	3.9821e-10	Cis-eQTL	CG	CHG	CHH	Co-regulated gene expressions by DNA methylation and genetic variation
GH_D12G1840	D12:49942278	3.14534e-07	Cis-eQTL	CG	CHG	CHH	Co-regulated gene expressions by DNA methylation and genetic variation	GDA1/CD39 nucleoside phosphatase family protein
GH_D12G1860	D12:49962963	3.02007e-07	Cis-eQTL	CG	CHG	CHH	Co-regulated gene expressions by DNA methylation and genetic variation	voltage dependent anion channel 1
GH_D12G1884	D12:50027140	2.84144e-07	Cis-eQTL	CG	CHG	CHH	Co-regulated gene expressions by DNA methylation and genetic variation	Endosomal targeting BRO1-like domain-containing protein
GH_D12G1861	D12:50041064	1.24701e-08	Cis-eQTL	CG	CHG	CHH	Co-regulated gene expressions by DNA methylation and genetic variation	SPFH/Band 7/PHB domain-containing membrane-associated protein family
GH_D12G1875	D12:50273293	6.46284e-11	Cis-eQTL	CG	CHG	CHH	Co-regulated gene expressions by DNA methylation and genetic variation	aluminum activated malate transporter family protein
GH_D12G1849	D12:50273513	2.48653e-08	Cis-eQTL	CG	CHG	CHH	Co-regulated gene expressions by DNA methylation and genetic variation	-
MSTRG.58943	D12:51792957	1.00943e-08	Cis-eQTL	CG	CHG	CHH	Co-regulated gene expressions by DNA methylation and genetic variation
GH_D12G2077	D12:52870769	1.49052e-07	Cis-eQTL	CG	CHG	CHH	Co-regulated gene expressions by DNA methylation and genetic variation	adenylate kise 1
MSTRG.59175	D12:54825105	5.70341e-07	Cis-eQTL	CG	CHG	CHH	Co-regulated gene expressions by DNA methylation and genetic variation
GH_D12G2287	D12:55342671	2.27028e-11	Cis-eQTL	CG	CHG	CHH	Co-regulated gene expressions by DNA methylation and genetic variation	phosphatidylinositol-glycan biosynthesis class X-like protein
GH_D12G2405	D12:56618913	3.91634e-07	Cis-eQTL	CG	CHG	CHH	Co-regulated gene expressions by DNA methylation and genetic variation	sulfated surface-like glycoprotein
GH_D12G2455	D12:56934781	6.08899e-07	Cis-eQTL	CG	CHG	CHH	Co-regulated gene expressions by DNA methylation and genetic variation	transmembrane protein%2C putative (DUF1191)
GH_D12G2439	D12:56948830	1.89052e-08	Cis-eQTL	CG	CHG	CHH	Co-regulated gene expressions by DNA methylation and genetic variation	armadillo repeat kinesin 3
GH_D12G2520	D12:57635377	3.69321e-08	Cis-eQTL	CG	CHG	CHH	Co-regulated gene expressions by DNA methylation and genetic variation	UDP-glucose 6-dehydrogese family protein
MSTRG.59497	D12:58146053	5.37462e-09	Cis-eQTL	CG	CHG	CHH	Co-regulated gene expressions by DNA methylation and genetic variation
GH_D12G2633	D12:58499542	3.0648e-09	Cis-eQTL	CG	CHG	CHH	Co-regulated gene expressions by DNA methylation and genetic variation	hypothetical protein
GH_D12G0424	D12:5964950	4.68644e-09	Cis-eQTL	CG	CHG	CHH	Co-regulated gene expressions by DNA methylation and genetic variation	cold-regulated 413-plasma membrane 2
GH_D12G0510	D12:7704420	4.23554e-09	Cis-eQTL	CG	CHG	CHH	Co-regulated gene expressions by DNA methylation and genetic variation	Arp2/3 complex%2C 34 kD subunit p34-Arc
GH_D12G0564	D12:9183940	1.53003e-07	Cis-eQTL	CG	CHG	CHH	Co-regulated gene expressions by DNA methylation and genetic variation	-
MSTRG.59838	D13:122826	1.18383e-08	Cis-eQTL	CG	CHG	CHH	Co-regulated gene expressions by DNA methylation and genetic variation
GH_D13G0223	D13:1991649	4.72397e-10	Cis-eQTL	CG	CHG	CHH	Co-regulated gene expressions by DNA methylation and genetic variation	Ypt/Rab-GAP domain of gyp1p superfamily protein
GH_D13G0345	D13:3719005	4.67527e-10	Cis-eQTL	CG	CHG	CHH	Co-regulated gene expressions by DNA methylation and genetic variation	T-complex protein 11
GH_D13G1368	D13:42612906	1.84354e-07	Cis-eQTL	CG	CHG	CHH	Co-regulated gene expressions by DNA methylation and genetic variation	myb domain protein 6
GH_D13G0067	D13:496322	4.65844e-07	Cis-eQTL	CG	CHG	CHH	Co-regulated gene expressions by DNA methylation and genetic variation	hypothetical protein
GH_D13G1568	D13:49871277	1.29372e-09	Cis-eQTL	CG	CHG	CHH	Co-regulated gene expressions by DNA methylation and genetic variation	GDSL-like Lipase/Acylhydrolase superfamily protein
MSTRG.61155	D13:49914480	4.41777e-07	Cis-eQTL	CG	CHG	CHH	Co-regulated gene expressions by DNA methylation and genetic variation
GH_D13G1585	D13:50288965	1.92463e-08	Cis-eQTL	CG	CHG	CHH	Co-regulated gene expressions by DNA methylation and genetic variation	purple acid phosphatase 18
GH_D13G1587	D13:50533425	1.16033e-07	Cis-eQTL	CG	CHG	CHH	Co-regulated gene expressions by DNA methylation and genetic variation	Pollen Ole e 1 allergen and extensin family protein
GH_D13G1673	D13:51927036	2.03925e-11	Cis-eQTL	CG	CHG	CHH	Co-regulated gene expressions by DNA methylation and genetic variation	haloacid dehalogese-like hydrolase family protein
GH_D13G1684	D13:52047989	5.68273e-08	Cis-eQTL	CG	CHG	CHH	Co-regulated gene expressions by DNA methylation and genetic variation	Protein kise superfamily protein
GH_D13G1680	D13:52050102	1.02604e-08	Cis-eQTL	CG	CHG	CHH	Co-regulated gene expressions by DNA methylation and genetic variation	squamosa promoter binding protein-like 4
GH_D13G0480	D13:5473713	1.49209e-07	Cis-eQTL	CG	CHG	CHH	Co-regulated gene expressions by DNA methylation and genetic variation	unknown seed protein like 1
MSTRG.60232	D13:5480224	3.27436e-10	Cis-eQTL	CG	CHG	CHH	Co-regulated gene expressions by DNA methylation and genetic variation
MSTRG.60246	D13:5487010	6.19324e-08	Cis-eQTL	CG	CHG	CHH	Co-regulated gene expressions by DNA methylation and genetic variation
GH_D13G0479	D13:5487597	3.51746e-07	Cis-eQTL	CG	CHG	CHH	Co-regulated gene expressions by DNA methylation and genetic variation	Undecaprenyl pyrophosphate synthetase family protein
GH_D13G1952	D13:57335763	4.51278e-10	Cis-eQTL	CG	CHG	CHH	Co-regulated gene expressions by DNA methylation and genetic variation	cysteine synthase D1
GH_D13G2029	D13:58044392	1.21108e-06	Cis-eQTL	CG	CHG	CHH	Co-regulated gene expressions by DNA methylation and genetic variation	-
GH_D13G2024	D13:58062394	5.22348e-09	Cis-eQTL	CG	CHG	CHH	Co-regulated gene expressions by DNA methylation and genetic variation	Clathrin adaptor complexes medium subunit family protein
GH_D13G2278	D13:60917222	1.67939e-06	Cis-eQTL	CG	CHG	CHH	Co-regulated gene expressions by DNA methylation and genetic variation	hypothetical protein
MSTRG.61782	D13:61110293	5.42548e-10	Cis-eQTL	CG	CHG	CHH	Co-regulated gene expressions by DNA methylation and genetic variation
MSTRG.61950	D13:63616854	5.14456e-08	Cis-eQTL	CG	CHG	CHH	Co-regulated gene expressions by DNA methylation and genetic variation
MSTRG.60363	D13:8370291	1.18825e-09	Cis-eQTL	CG	CHG	CHH	Co-regulated gene expressions by DNA methylation and genetic variation
GH_D13G0674	D13:8522132	1.18301e-07	Cis-eQTL	CG	CHG	CHH	Co-regulated gene expressions by DNA methylation and genetic variation	embryo defective 1923
MSTRG.12273	A06:18272843	9.33377e-07	Cis-eQTL	CG	CHG	CHH	Co-regulated gene expressions by DNA methylation and genetic variation
GH_A06G0005	A06:104325	1.17865e-09	Cis-eQTL	CG	CHG	CHH	Co-regulated gene expressions by DNA methylation and genetic variation	hypothetical protein
GH_A06G0005	A06:113513	9.09856e-07	Cis-eQTL	CG	CHG	CHH	Co-regulated gene expressions by DNA methylation and genetic variation	hypothetical protein
GH_A06G0005	A06:36083	1.50467e-06	Cis-eQTL	CG	CHG	CHH	Co-regulated gene expressions by DNA methylation and genetic variation	hypothetical protein
GH_A02G1692	A02:103685784	9.12367e-09	Cis-eQTL	CG	CHG	CHH	Co-regulated gene expressions by DNA methylation and genetic variation	NPL4-like protein 1
GH_A06G0482	A06:7012807	2.41232e-07	Cis-eQTL	CG	CHG	CHH	Co-regulated gene expressions by DNA methylation and genetic variation	-
GH_A07G0833	A07:11431917	7.01391e-11	Cis-eQTL	CG	CHG	CHH	Co-regulated gene expressions by DNA methylation and genetic variation	P-loop containing nucleoside triphosphate hydrolases superfamily protein
GH_A07G2091	A07:86181912	1.26394e-08	Cis-eQTL	CG	CHG	CHH	Co-regulated gene expressions by DNA methylation and genetic variation	-
MSTRG.22173	A10:73128113	6.68255e-07	Cis-eQTL	CG	CHG	CHH	Co-regulated gene expressions by DNA methylation and genetic variation
GH_A13G0727	A13:15410490	3.79424e-09	Cis-eQTL	CG	CHG	CHH	Co-regulated gene expressions by DNA methylation and genetic variation	Ribonuclease H-like superfamily protein
GH_D01G0423	D01:4140852	4.6442e-08	Cis-eQTL	CG	CHG	CHH	Co-regulated gene expressions by DNA methylation and genetic variation	NB-ARC domain-containing disease resistance protein
GH_D01G2042	D01:57641879	3.23856e-10	Cis-eQTL	CG	CHG	CHH	Co-regulated gene expressions by DNA methylation and genetic variation	CBS domain protein (DUF21)
MSTRG.35065	D02:53441655	2.62074e-08	Cis-eQTL	CG	CHG	CHH	Co-regulated gene expressions by DNA methylation and genetic variation
GH_D02G1892	D02:62245957	7.86689e-09	Cis-eQTL	CG	CHG	CHH	Co-regulated gene expressions by DNA methylation and genetic variation	Transketolase family protein
GH_D06G0269	D06:2960020	3.15013e-12	Cis-eQTL	CG	CHG	CHH	Co-regulated gene expressions by DNA methylation and genetic variation	-
GH_D06G2406	D06:65370882	5.47629e-08	Cis-eQTL	CG	CHG	CHH	Co-regulated gene expressions by DNA methylation and genetic variation	Pollen Ole e 1 allergen and extensin family protein
GH_D11G1643	D11:16203363	1.85791e-06	Cis-eQTL	CG	CHG	CHH	Co-regulated gene expressions by DNA methylation and genetic variation	chitin elicitor receptor kise 1
GH_D11G1643	D11:16214314	1.3644e-06	Cis-eQTL	CG	CHG	CHH	Co-regulated gene expressions by DNA methylation and genetic variation	chitin elicitor receptor kise 1
MSTRG.56613	D11:59333956	3.45125e-08	Cis-eQTL	CG	CHG	CHH	Co-regulated gene expressions by DNA methylation and genetic variation
MSTRG.56613	D11:59343261	3.47384e-08	Cis-eQTL	CG	CHG	CHH	Co-regulated gene expressions by DNA methylation and genetic variation
MSTRG.56613	D11:59347343	2.77569e-07	Cis-eQTL	CG	CHG	CHH	Co-regulated gene expressions by DNA methylation and genetic variation
MSTRG.56613	D11:59363861	6.68897e-07	Cis-eQTL	CG	CHG	CHH	Co-regulated gene expressions by DNA methylation and genetic variation
MSTRG.56613	D11:59364279	6.53348e-07	Cis-eQTL	CG	CHG	CHH	Co-regulated gene expressions by DNA methylation and genetic variation
MSTRG.56613	D11:59365402	5.25336e-07	Cis-eQTL	CG	CHG	CHH	Co-regulated gene expressions by DNA methylation and genetic variation
MSTRG.56613	D11:59365782	2.23859e-07	Cis-eQTL	CG	CHG	CHH	Co-regulated gene expressions by DNA methylation and genetic variation
MSTRG.56613	D11:59366638	4.84206e-07	Cis-eQTL	CG	CHG	CHH	Co-regulated gene expressions by DNA methylation and genetic variation
MSTRG.56613	D11:59366809	2.45695e-07	Cis-eQTL	CG	CHG	CHH	Co-regulated gene expressions by DNA methylation and genetic variation
MSTRG.56613	D11:60176144	6.09792e-08	Cis-eQTL	CG	CHG	CHH	Co-regulated gene expressions by DNA methylation and genetic variation
MSTRG.56613	D11:60176346	4.69587e-07	Cis-eQTL	CG	CHG	CHH	Co-regulated gene expressions by DNA methylation and genetic variation
MSTRG.56613	D11:60176592	7.11986e-09	Cis-eQTL	CG	CHG	CHH	Co-regulated gene expressions by DNA methylation and genetic variation
MSTRG.56613	D11:60181478	8.60786e-07	Cis-eQTL	CG	CHG	CHH	Co-regulated gene expressions by DNA methylation and genetic variation
MSTRG.56613	D11:60187578	1.6439e-06	Cis-eQTL	CG	CHG	CHH	Co-regulated gene expressions by DNA methylation and genetic variation
MSTRG.56613	D11:60188280	8.82771e-07	Cis-eQTL	CG	CHG	CHH	Co-regulated gene expressions by DNA methylation and genetic variation
MSTRG.56613	D11:60243807	5.9259e-09	Cis-eQTL	CG	CHG	CHH	Co-regulated gene expressions by DNA methylation and genetic variation
MSTRG.56613	D11:60254689	4.86062e-07	Cis-eQTL	CG	CHG	CHH	Co-regulated gene expressions by DNA methylation and genetic variation
MSTRG.56613	D11:60274359	2.21447e-07	Cis-eQTL	CG	CHG	CHH	Co-regulated gene expressions by DNA methylation and genetic variation
GH_D11G3217	D11:63641190	9.7872e-07	Cis-eQTL	CG	CHG	CHH	Co-regulated gene expressions by DNA methylation and genetic variation	Transcription factor TFIIIC%2C tau55-related protein
GH_D11G3217	D11:63641297	1.15205e-06	Cis-eQTL	CG	CHG	CHH	Co-regulated gene expressions by DNA methylation and genetic variation	Transcription factor TFIIIC%2C tau55-related protein
GH_D11G3217	D11:63645607	3.08652e-08	Cis-eQTL	CG	CHG	CHH	Co-regulated gene expressions by DNA methylation and genetic variation	Transcription factor TFIIIC%2C tau55-related protein
GH_D11G3217	D11:63645645	9.09907e-08	Cis-eQTL	CG	CHG	CHH	Co-regulated gene expressions by DNA methylation and genetic variation	Transcription factor TFIIIC%2C tau55-related protein
GH_D11G3217	D11:63645666	6.86864e-07	Cis-eQTL	CG	CHG	CHH	Co-regulated gene expressions by DNA methylation and genetic variation	Transcription factor TFIIIC%2C tau55-related protein
GH_D11G3217	D11:63645744	6.29595e-07	Cis-eQTL	CG	CHG	CHH	Co-regulated gene expressions by DNA methylation and genetic variation	Transcription factor TFIIIC%2C tau55-related protein
GH_D11G3217	D11:63646277	8.03662e-07	Cis-eQTL	CG	CHG	CHH	Co-regulated gene expressions by DNA methylation and genetic variation	Transcription factor TFIIIC%2C tau55-related protein
GH_D11G3217	D11:63647012	2.96241e-07	Cis-eQTL	CG	CHG	CHH	Co-regulated gene expressions by DNA methylation and genetic variation	Transcription factor TFIIIC%2C tau55-related protein
GH_D11G3217	D11:63649270	1.67672e-07	Cis-eQTL	CG	CHG	CHH	Co-regulated gene expressions by DNA methylation and genetic variation	Transcription factor TFIIIC%2C tau55-related protein
GH_D11G3217	D11:63649291	3.63515e-07	Cis-eQTL	CG	CHG	CHH	Co-regulated gene expressions by DNA methylation and genetic variation	Transcription factor TFIIIC%2C tau55-related protein
GH_D11G3217	D11:63650668	5.32533e-07	Cis-eQTL	CG	CHG	CHH	Co-regulated gene expressions by DNA methylation and genetic variation	Transcription factor TFIIIC%2C tau55-related protein
GH_D11G3217	D11:63668893	7.70334e-07	Cis-eQTL	CG	CHG	CHH	Co-regulated gene expressions by DNA methylation and genetic variation	Transcription factor TFIIIC%2C tau55-related protein
GH_D11G0805	D11:6453107	1.57633e-06	Cis-eQTL	CG	CHG	CHH	Co-regulated gene expressions by DNA methylation and genetic variation	casein kise II beta subunit 4
GH_D11G0805	D11:6462558	6.56383e-08	Cis-eQTL	CG	CHG	CHH	Co-regulated gene expressions by DNA methylation and genetic variation	casein kise II beta subunit 4
GH_D11G3660	D11:70285613	1.40824e-06	Cis-eQTL	CG	CHG	CHH	Co-regulated gene expressions by DNA methylation and genetic variation	MMS ZWEI homologue 3
GH_D11G3662	D11:70285613	2.92932e-08	Cis-eQTL	CG	CHG	CHH	Co-regulated gene expressions by DNA methylation and genetic variation	ubiquitin E2 variant 1D-4
GH_D11G3660	D11:70286631	7.66628e-07	Cis-eQTL	CG	CHG	CHH	Co-regulated gene expressions by DNA methylation and genetic variation	MMS ZWEI homologue 3
GH_D11G3660	D11:70286634	1.46388e-07	Cis-eQTL	CG	CHG	CHH	Co-regulated gene expressions by DNA methylation and genetic variation	MMS ZWEI homologue 3
GH_D11G3660	D11:70286903	6.2216e-09	Cis-eQTL	CG	CHG	CHH	Co-regulated gene expressions by DNA methylation and genetic variation	MMS ZWEI homologue 3
GH_D11G3661	D11:70286903	1.01393e-07	Cis-eQTL	CG	CHG	CHH	Co-regulated gene expressions by DNA methylation and genetic variation	MMS ZWEI homologue 3
GH_D11G3662	D11:70286903	3.74593e-10	Cis-eQTL	CG	CHG	CHH	Co-regulated gene expressions by DNA methylation and genetic variation	ubiquitin E2 variant 1D-4
GH_D11G3660	D11:70286924	1.81684e-07	Cis-eQTL	CG	CHG	CHH	Co-regulated gene expressions by DNA methylation and genetic variation	MMS ZWEI homologue 3
GH_D11G3661	D11:70286924	1.08476e-06	Cis-eQTL	CG	CHG	CHH	Co-regulated gene expressions by DNA methylation and genetic variation	MMS ZWEI homologue 3
GH_D11G3662	D11:70286924	1.85423e-07	Cis-eQTL	CG	CHG	CHH	Co-regulated gene expressions by DNA methylation and genetic variation	ubiquitin E2 variant 1D-4
GH_D11G3662	D11:70286939	1.87261e-06	Cis-eQTL	CG	CHG	CHH	Co-regulated gene expressions by DNA methylation and genetic variation	ubiquitin E2 variant 1D-4
GH_D11G3660	D11:70288044	5.38173e-08	Cis-eQTL	CG	CHG	CHH	Co-regulated gene expressions by DNA methylation and genetic variation	MMS ZWEI homologue 3
GH_D11G3662	D11:70288044	8.78125e-08	Cis-eQTL	CG	CHG	CHH	Co-regulated gene expressions by DNA methylation and genetic variation	ubiquitin E2 variant 1D-4
GH_D11G3660	D11:70288071	3.77395e-08	Cis-eQTL	CG	CHG	CHH	Co-regulated gene expressions by DNA methylation and genetic variation	MMS ZWEI homologue 3
GH_D11G3662	D11:70288071	3.13202e-07	Cis-eQTL	CG	CHG	CHH	Co-regulated gene expressions by DNA methylation and genetic variation	ubiquitin E2 variant 1D-4
GH_D11G3660	D11:70288325	2.42995e-07	Cis-eQTL	CG	CHG	CHH	Co-regulated gene expressions by DNA methylation and genetic variation	MMS ZWEI homologue 3
GH_D11G3661	D11:70288325	2.38011e-07	Cis-eQTL	CG	CHG	CHH	Co-regulated gene expressions by DNA methylation and genetic variation	MMS ZWEI homologue 3
GH_D11G3660	D11:70288376	3.82565e-09	Cis-eQTL	CG	CHG	CHH	Co-regulated gene expressions by DNA methylation and genetic variation	MMS ZWEI homologue 3
GH_D11G3661	D11:70288376	2.36343e-07	Cis-eQTL	CG	CHG	CHH	Co-regulated gene expressions by DNA methylation and genetic variation	MMS ZWEI homologue 3
GH_D11G3662	D11:70288376	1.98743e-07	Cis-eQTL	CG	CHG	CHH	Co-regulated gene expressions by DNA methylation and genetic variation	ubiquitin E2 variant 1D-4
GH_D11G3660	D11:70288393	1.43824e-10	Cis-eQTL	CG	CHG	CHH	Co-regulated gene expressions by DNA methylation and genetic variation	MMS ZWEI homologue 3
GH_D11G3661	D11:70288393	4.21822e-09	Cis-eQTL	CG	CHG	CHH	Co-regulated gene expressions by DNA methylation and genetic variation	MMS ZWEI homologue 3
GH_D11G3662	D11:70288393	6.04004e-09	Cis-eQTL	CG	CHG	CHH	Co-regulated gene expressions by DNA methylation and genetic variation	ubiquitin E2 variant 1D-4
GH_D11G3660	D11:70288458	1.87541e-06	Cis-eQTL	CG	CHG	CHH	Co-regulated gene expressions by DNA methylation and genetic variation	MMS ZWEI homologue 3
GH_D11G3662	D11:70288458	2.07646e-07	Cis-eQTL	CG	CHG	CHH	Co-regulated gene expressions by DNA methylation and genetic variation	ubiquitin E2 variant 1D-4
GH_D11G3660	D11:70288479	1.13718e-06	Cis-eQTL	CG	CHG	CHH	Co-regulated gene expressions by DNA methylation and genetic variation	MMS ZWEI homologue 3
GH_D11G3662	D11:70288479	9.51536e-07	Cis-eQTL	CG	CHG	CHH	Co-regulated gene expressions by DNA methylation and genetic variation	ubiquitin E2 variant 1D-4
GH_D11G3660	D11:70288494	1.31023e-06	Cis-eQTL	CG	CHG	CHH	Co-regulated gene expressions by DNA methylation and genetic variation	MMS ZWEI homologue 3
GH_D11G3662	D11:70288494	1.56893e-06	Cis-eQTL	CG	CHG	CHH	Co-regulated gene expressions by DNA methylation and genetic variation	ubiquitin E2 variant 1D-4
GH_D11G3660	D11:70288497	1.09316e-06	Cis-eQTL	CG	CHG	CHH	Co-regulated gene expressions by DNA methylation and genetic variation	MMS ZWEI homologue 3
GH_D11G3662	D11:70288497	1.58168e-06	Cis-eQTL	CG	CHG	CHH	Co-regulated gene expressions by DNA methylation and genetic variation	ubiquitin E2 variant 1D-4
GH_D11G3661	D11:70289195	4.29523e-07	Cis-eQTL	CG	CHG	CHH	Co-regulated gene expressions by DNA methylation and genetic variation	MMS ZWEI homologue 3
GH_D11G3660	D11:70292188	1.08625e-06	Cis-eQTL	CG	CHG	CHH	Co-regulated gene expressions by DNA methylation and genetic variation	MMS ZWEI homologue 3
GH_D11G3660	D11:70292225	8.54112e-07	Cis-eQTL	CG	CHG	CHH	Co-regulated gene expressions by DNA methylation and genetic variation	MMS ZWEI homologue 3
GH_D11G3661	D11:70313919	1.64513e-06	Cis-eQTL	CG	CHG	CHH	Co-regulated gene expressions by DNA methylation and genetic variation	MMS ZWEI homologue 3
GH_D11G3660	D11:70313975	5.94529e-07	Cis-eQTL	CG	CHG	CHH	Co-regulated gene expressions by DNA methylation and genetic variation	MMS ZWEI homologue 3
GH_D11G3662	D11:70313975	1.25806e-06	Cis-eQTL	CG	CHG	CHH	Co-regulated gene expressions by DNA methylation and genetic variation	ubiquitin E2 variant 1D-4
GH_D11G3662	D11:70328720	1.82452e-06	Cis-eQTL	CG	CHG	CHH	Co-regulated gene expressions by DNA methylation and genetic variation	ubiquitin E2 variant 1D-4
GH_D11G3662	D11:70328854	7.55935e-07	Cis-eQTL	CG	CHG	CHH	Co-regulated gene expressions by DNA methylation and genetic variation	ubiquitin E2 variant 1D-4
GH_D11G3660	D11:70329556	1.66373e-06	Cis-eQTL	CG	CHG	CHH	Co-regulated gene expressions by DNA methylation and genetic variation	MMS ZWEI homologue 3
GH_D11G3662	D11:70329556	1.99626e-06	Cis-eQTL	CG	CHG	CHH	Co-regulated gene expressions by DNA methylation and genetic variation	ubiquitin E2 variant 1D-4
GH_D11G3660	D11:70329559	1.28544e-06	Cis-eQTL	CG	CHG	CHH	Co-regulated gene expressions by DNA methylation and genetic variation	MMS ZWEI homologue 3
GH_D11G3662	D11:70329559	2.04315e-06	Cis-eQTL	CG	CHG	CHH	Co-regulated gene expressions by DNA methylation and genetic variation	ubiquitin E2 variant 1D-4
GH_D11G3660	D11:70329560	1.11864e-06	Cis-eQTL	CG	CHG	CHH	Co-regulated gene expressions by DNA methylation and genetic variation	MMS ZWEI homologue 3
GH_D11G3662	D11:70329560	1.52979e-06	Cis-eQTL	CG	CHG	CHH	Co-regulated gene expressions by DNA methylation and genetic variation	ubiquitin E2 variant 1D-4
GH_D11G3660	D11:70330424	4.50984e-07	Cis-eQTL	CG	CHG	CHH	Co-regulated gene expressions by DNA methylation and genetic variation	MMS ZWEI homologue 3
GH_D11G3661	D11:70330424	1.0839e-06	Cis-eQTL	CG	CHG	CHH	Co-regulated gene expressions by DNA methylation and genetic variation	MMS ZWEI homologue 3
GH_D11G3660	D11:70330433	7.99896e-08	Cis-eQTL	CG	CHG	CHH	Co-regulated gene expressions by DNA methylation and genetic variation	MMS ZWEI homologue 3
GH_D11G3661	D11:70330433	9.00001e-07	Cis-eQTL	CG	CHG	CHH	Co-regulated gene expressions by DNA methylation and genetic variation	MMS ZWEI homologue 3
GH_D11G3662	D11:70330433	5.66497e-07	Cis-eQTL	CG	CHG	CHH	Co-regulated gene expressions by DNA methylation and genetic variation	ubiquitin E2 variant 1D-4
GH_D11G3660	D11:70330446	4.4199e-08	Cis-eQTL	CG	CHG	CHH	Co-regulated gene expressions by DNA methylation and genetic variation	MMS ZWEI homologue 3
GH_D11G3661	D11:70330446	6.24369e-07	Cis-eQTL	CG	CHG	CHH	Co-regulated gene expressions by DNA methylation and genetic variation	MMS ZWEI homologue 3
GH_D11G3662	D11:70330446	4.50416e-08	Cis-eQTL	CG	CHG	CHH	Co-regulated gene expressions by DNA methylation and genetic variation	ubiquitin E2 variant 1D-4
GH_D11G3660	D11:70330448	4.1324e-08	Cis-eQTL	CG	CHG	CHH	Co-regulated gene expressions by DNA methylation and genetic variation	MMS ZWEI homologue 3
GH_D11G3661	D11:70330448	4.61597e-07	Cis-eQTL	CG	CHG	CHH	Co-regulated gene expressions by DNA methylation and genetic variation	MMS ZWEI homologue 3
GH_D11G3662	D11:70330448	5.52723e-08	Cis-eQTL	CG	CHG	CHH	Co-regulated gene expressions by DNA methylation and genetic variation	ubiquitin E2 variant 1D-4
GH_D11G3660	D11:70330460	1.71259e-08	Cis-eQTL	CG	CHG	CHH	Co-regulated gene expressions by DNA methylation and genetic variation	MMS ZWEI homologue 3
GH_D11G3661	D11:70330460	5.8373e-07	Cis-eQTL	CG	CHG	CHH	Co-regulated gene expressions by DNA methylation and genetic variation	MMS ZWEI homologue 3
GH_D11G3662	D11:70330460	1.22106e-07	Cis-eQTL	CG	CHG	CHH	Co-regulated gene expressions by DNA methylation and genetic variation	ubiquitin E2 variant 1D-4
GH_D11G3660	D11:70331820	2.01497e-06	Cis-eQTL	CG	CHG	CHH	Co-regulated gene expressions by DNA methylation and genetic variation	MMS ZWEI homologue 3
GH_D11G3662	D11:70332718	1.98379e-06	Cis-eQTL	CG	CHG	CHH	Co-regulated gene expressions by DNA methylation and genetic variation	ubiquitin E2 variant 1D-4
GH_D11G3662	D11:70333075	8.75184e-07	Cis-eQTL	CG	CHG	CHH	Co-regulated gene expressions by DNA methylation and genetic variation	ubiquitin E2 variant 1D-4
GH_D11G3662	D11:70333078	2.9298e-07	Cis-eQTL	CG	CHG	CHH	Co-regulated gene expressions by DNA methylation and genetic variation	ubiquitin E2 variant 1D-4
GH_D11G3661	D11:70333264	1.52098e-06	Cis-eQTL	CG	CHG	CHH	Co-regulated gene expressions by DNA methylation and genetic variation	MMS ZWEI homologue 3
GH_D11G3661	D11:70333266	1.61228e-06	Cis-eQTL	CG	CHG	CHH	Co-regulated gene expressions by DNA methylation and genetic variation	MMS ZWEI homologue 3
GH_D11G3661	D11:70333270	8.89522e-07	Cis-eQTL	CG	CHG	CHH	Co-regulated gene expressions by DNA methylation and genetic variation	MMS ZWEI homologue 3
GH_D11G3661	D11:70333279	1.70879e-06	Cis-eQTL	CG	CHG	CHH	Co-regulated gene expressions by DNA methylation and genetic variation	MMS ZWEI homologue 3
GH_D11G3660	D11:70336116	6.6088e-07	Cis-eQTL	CG	CHG	CHH	Co-regulated gene expressions by DNA methylation and genetic variation	MMS ZWEI homologue 3
GH_D11G3661	D11:70336116	3.15485e-07	Cis-eQTL	CG	CHG	CHH	Co-regulated gene expressions by DNA methylation and genetic variation	MMS ZWEI homologue 3
GH_D11G3662	D11:70336116	3.3207e-07	Cis-eQTL	CG	CHG	CHH	Co-regulated gene expressions by DNA methylation and genetic variation	ubiquitin E2 variant 1D-4
GH_D11G3662	D11:70336892	2.17976e-06	Cis-eQTL	CG	CHG	CHH	Co-regulated gene expressions by DNA methylation and genetic variation	ubiquitin E2 variant 1D-4
GH_D11G3662	D11:70337234	4.89264e-07	Cis-eQTL	CG	CHG	CHH	Co-regulated gene expressions by DNA methylation and genetic variation	ubiquitin E2 variant 1D-4
GH_D11G3660	D11:70337283	7.92816e-07	Cis-eQTL	CG	CHG	CHH	Co-regulated gene expressions by DNA methylation and genetic variation	MMS ZWEI homologue 3
GH_D11G3661	D11:70337283	9.74123e-07	Cis-eQTL	CG	CHG	CHH	Co-regulated gene expressions by DNA methylation and genetic variation	MMS ZWEI homologue 3
GH_D11G3660	D11:70337287	2.00728e-06	Cis-eQTL	CG	CHG	CHH	Co-regulated gene expressions by DNA methylation and genetic variation	MMS ZWEI homologue 3
GH_D11G3661	D11:70337287	1.19735e-06	Cis-eQTL	CG	CHG	CHH	Co-regulated gene expressions by DNA methylation and genetic variation	MMS ZWEI homologue 3
GH_D11G3660	D11:70337373	1.70964e-06	Cis-eQTL	CG	CHG	CHH	Co-regulated gene expressions by DNA methylation and genetic variation	MMS ZWEI homologue 3
GH_D11G3660	D11:70337397	1.41937e-06	Cis-eQTL	CG	CHG	CHH	Co-regulated gene expressions by DNA methylation and genetic variation	MMS ZWEI homologue 3
GH_D11G3660	D11:70339335	2.17431e-06	Cis-eQTL	CG	CHG	CHH	Co-regulated gene expressions by DNA methylation and genetic variation	MMS ZWEI homologue 3
GH_D11G3661	D11:70339335	9.44643e-07	Cis-eQTL	CG	CHG	CHH	Co-regulated gene expressions by DNA methylation and genetic variation	MMS ZWEI homologue 3
GH_D11G3660	D11:70339364	2.0319e-07	Cis-eQTL	CG	CHG	CHH	Co-regulated gene expressions by DNA methylation and genetic variation	MMS ZWEI homologue 3
GH_D11G3661	D11:70339364	2.81262e-07	Cis-eQTL	CG	CHG	CHH	Co-regulated gene expressions by DNA methylation and genetic variation	MMS ZWEI homologue 3
GH_D11G3660	D11:70340218	1.84629e-06	Cis-eQTL	CG	CHG	CHH	Co-regulated gene expressions by DNA methylation and genetic variation	MMS ZWEI homologue 3
GH_D11G3662	D11:70340218	3.94037e-07	Cis-eQTL	CG	CHG	CHH	Co-regulated gene expressions by DNA methylation and genetic variation	ubiquitin E2 variant 1D-4
GH_D11G3661	D11:70340298	6.50158e-07	Cis-eQTL	CG	CHG	CHH	Co-regulated gene expressions by DNA methylation and genetic variation	MMS ZWEI homologue 3
GH_D11G3662	D11:70340298	6.95363e-07	Cis-eQTL	CG	CHG	CHH	Co-regulated gene expressions by DNA methylation and genetic variation	ubiquitin E2 variant 1D-4
GH_A04G0272	A04:4827278	6.69651e-10	Cis-eQTL	CG	CHG		Co-regulated gene expressions by DNA methylation and genetic variation	2-oxoglutarate (2OG) and Fe(II)-dependent oxygese superfamily protein
GH_A05G2185	A05:21693246	7.43504e-08	Cis-eQTL	CG	CHG		Co-regulated gene expressions by DNA methylation and genetic variation	LOW protein: E3 ubiquitin ligase-like protein
GH_D05G2334	D05:20691192	6.68078e-09	Cis-eQTL	CG	CHG		Co-regulated gene expressions by DNA methylation and genetic variation	Translation initiation factor IF2/IF5
MSTRG.56826	D11:63057157	1.96962e-07	Cis-eQTL	CG	CHG		Co-regulated gene expressions by DNA methylation and genetic variation
MSTRG.56826	D11:63058117	1.50075e-06	Cis-eQTL	CG	CHG		Co-regulated gene expressions by DNA methylation and genetic variation
MSTRG.56826	D11:63058119	7.09194e-07	Cis-eQTL	CG	CHG		Co-regulated gene expressions by DNA methylation and genetic variation
MSTRG.56826	D11:63058712	1.90691e-08	Cis-eQTL	CG	CHG		Co-regulated gene expressions by DNA methylation and genetic variation
MSTRG.56826	D11:63058726	5.02862e-07	Cis-eQTL	CG	CHG		Co-regulated gene expressions by DNA methylation and genetic variation
MSTRG.56826	D11:63059212	1.70906e-06	Cis-eQTL	CG	CHG		Co-regulated gene expressions by DNA methylation and genetic variation
MSTRG.56826	D11:63063028	7.45058e-07	Cis-eQTL	CG	CHG		Co-regulated gene expressions by DNA methylation and genetic variation
MSTRG.56826	D11:63063181	3.46782e-07	Cis-eQTL	CG	CHG		Co-regulated gene expressions by DNA methylation and genetic variation
MSTRG.56826	D11:63064605	1.07336e-07	Cis-eQTL	CG	CHG		Co-regulated gene expressions by DNA methylation and genetic variation
MSTRG.56826	D11:63064888	2.01569e-06	Cis-eQTL	CG	CHG		Co-regulated gene expressions by DNA methylation and genetic variation
MSTRG.56826	D11:63067263	1.85992e-06	Cis-eQTL	CG	CHG		Co-regulated gene expressions by DNA methylation and genetic variation
MSTRG.56826	D11:63077621	1.47097e-06	Cis-eQTL	CG	CHG		Co-regulated gene expressions by DNA methylation and genetic variation
MSTRG.56826	D11:63083871	2.5055e-07	Cis-eQTL	CG	CHG		Co-regulated gene expressions by DNA methylation and genetic variation
MSTRG.56826	D11:63093282	1.12897e-06	Cis-eQTL	CG	CHG		Co-regulated gene expressions by DNA methylation and genetic variation
MSTRG.56826	D11:63097756	8.04491e-07	Cis-eQTL	CG	CHG		Co-regulated gene expressions by DNA methylation and genetic variation
MSTRG.56826	D11:63098146	4.76361e-07	Cis-eQTL	CG	CHG		Co-regulated gene expressions by DNA methylation and genetic variation
MSTRG.56826	D11:63098173	8.08273e-08	Cis-eQTL	CG	CHG		Co-regulated gene expressions by DNA methylation and genetic variation
MSTRG.56826	D11:63098325	5.49909e-07	Cis-eQTL	CG	CHG		Co-regulated gene expressions by DNA methylation and genetic variation
MSTRG.56826	D11:63098347	1.19291e-06	Cis-eQTL	CG	CHG		Co-regulated gene expressions by DNA methylation and genetic variation
MSTRG.56826	D11:63103712	1.34998e-06	Cis-eQTL	CG	CHG		Co-regulated gene expressions by DNA methylation and genetic variation
MSTRG.56826	D11:63103844	9.75875e-07	Cis-eQTL	CG	CHG		Co-regulated gene expressions by DNA methylation and genetic variation
MSTRG.56826	D11:63103949	3.76646e-08	Cis-eQTL	CG	CHG		Co-regulated gene expressions by DNA methylation and genetic variation
MSTRG.56826	D11:63103981	2.0732e-08	Cis-eQTL	CG	CHG		Co-regulated gene expressions by DNA methylation and genetic variation
MSTRG.56826	D11:63104091	7.07264e-08	Cis-eQTL	CG	CHG		Co-regulated gene expressions by DNA methylation and genetic variation
MSTRG.56826	D11:63104845	9.89313e-07	Cis-eQTL	CG	CHG		Co-regulated gene expressions by DNA methylation and genetic variation
MSTRG.56826	D11:63104976	1.77346e-07	Cis-eQTL	CG	CHG		Co-regulated gene expressions by DNA methylation and genetic variation
MSTRG.56826	D11:63105087	1.49079e-06	Cis-eQTL	CG	CHG		Co-regulated gene expressions by DNA methylation and genetic variation
MSTRG.56826	D11:63105141	1.7813e-07	Cis-eQTL	CG	CHG		Co-regulated gene expressions by DNA methylation and genetic variation
MSTRG.56826	D11:63105638	4.4618e-09	Cis-eQTL	CG	CHG		Co-regulated gene expressions by DNA methylation and genetic variation
MSTRG.56826	D11:63106633	1.97609e-06	Cis-eQTL	CG	CHG		Co-regulated gene expressions by DNA methylation and genetic variation
MSTRG.56826	D11:63106791	8.53897e-07	Cis-eQTL	CG	CHG		Co-regulated gene expressions by DNA methylation and genetic variation
MSTRG.56826	D11:63106845	5.29033e-07	Cis-eQTL	CG	CHG		Co-regulated gene expressions by DNA methylation and genetic variation
MSTRG.56826	D11:63106865	1.18465e-06	Cis-eQTL	CG	CHG		Co-regulated gene expressions by DNA methylation and genetic variation
MSTRG.56826	D11:63107017	2.25065e-07	Cis-eQTL	CG	CHG		Co-regulated gene expressions by DNA methylation and genetic variation
MSTRG.56826	D11:63107257	1.10752e-07	Cis-eQTL	CG	CHG		Co-regulated gene expressions by DNA methylation and genetic variation
MSTRG.56826	D11:63107837	4.89399e-08	Cis-eQTL	CG	CHG		Co-regulated gene expressions by DNA methylation and genetic variation
MSTRG.56826	D11:63111807	2.68285e-07	Cis-eQTL	CG	CHG		Co-regulated gene expressions by DNA methylation and genetic variation
MSTRG.56826	D11:63111817	1.57805e-07	Cis-eQTL	CG	CHG		Co-regulated gene expressions by DNA methylation and genetic variation
MSTRG.56826	D11:63142496	1.99693e-08	Cis-eQTL	CG	CHG		Co-regulated gene expressions by DNA methylation and genetic variation
MSTRG.56826	D11:63144480	1.15241e-06	Cis-eQTL	CG	CHG		Co-regulated gene expressions by DNA methylation and genetic variation
MSTRG.56826	D11:63186697	1.54244e-06	Cis-eQTL	CG	CHG		Co-regulated gene expressions by DNA methylation and genetic variation
MSTRG.56826	D11:63186726	1.57585e-07	Cis-eQTL	CG	CHG		Co-regulated gene expressions by DNA methylation and genetic variation
MSTRG.56826	D11:63198166	6.92816e-08	Cis-eQTL	CG	CHG		Co-regulated gene expressions by DNA methylation and genetic variation
MSTRG.56826	D11:63198676	3.57619e-07	Cis-eQTL	CG	CHG		Co-regulated gene expressions by DNA methylation and genetic variation
GH_D11G0929	D11:7555716	1.78423e-07	Cis-eQTL	CG	CHG		Co-regulated gene expressions by DNA methylation and genetic variation	D(P)-binding Rossmann-fold superfamily protein
GH_D11G0929	D11:7570411	1.33066e-06	Cis-eQTL	CG	CHG		Co-regulated gene expressions by DNA methylation and genetic variation	D(P)-binding Rossmann-fold superfamily protein
GH_D11G1111	D11:9667920	6.83851e-07	Cis-eQTL	CG	CHG		Co-regulated gene expressions by DNA methylation and genetic variation	Peptide chain release factor 1
GH_D11G1111	D11:9683744	1.4564e-06	Cis-eQTL	CG	CHG		Co-regulated gene expressions by DNA methylation and genetic variation	Peptide chain release factor 1
GH_A02G0535	A02:7231442	3.08642e-12	Cis-eQTL	CG		CHH	Co-regulated gene expressions by DNA methylation and genetic variation	MLP-like protein 423
MSTRG.35413	D02:62664535	8.92905e-09	Cis-eQTL	CG		CHH	Co-regulated gene expressions by DNA methylation and genetic variation
GH_D05G2339	D05:20745422	2.21614e-09	Cis-eQTL	CG		CHH	Co-regulated gene expressions by DNA methylation and genetic variation	Glycosyl hydrolase superfamily protein
GH_D06G2431	D06:65370882	2.087e-09	Cis-eQTL	CG		CHH	Co-regulated gene expressions by DNA methylation and genetic variation	MBOAT (membrane bound O-acyl transferase) family protein
GH_D11G1656	D11:16093042	4.83383e-07	Cis-eQTL	CG		CHH	Co-regulated gene expressions by DNA methylation and genetic variation	breast basic conserved 1
GH_D11G1656	D11:16093053	6.91591e-07	Cis-eQTL	CG		CHH	Co-regulated gene expressions by DNA methylation and genetic variation	breast basic conserved 1
GH_D11G1656	D11:16096618	1.27771e-06	Cis-eQTL	CG		CHH	Co-regulated gene expressions by DNA methylation and genetic variation	breast basic conserved 1
GH_D11G1656	D11:16096626	7.34262e-07	Cis-eQTL	CG		CHH	Co-regulated gene expressions by DNA methylation and genetic variation	breast basic conserved 1
GH_D11G1656	D11:16097288	1.0876e-06	Cis-eQTL	CG		CHH	Co-regulated gene expressions by DNA methylation and genetic variation	breast basic conserved 1
GH_D11G1656	D11:16099649	6.26642e-07	Cis-eQTL	CG		CHH	Co-regulated gene expressions by DNA methylation and genetic variation	breast basic conserved 1
GH_D11G1656	D11:16099980	5.63648e-07	Cis-eQTL	CG		CHH	Co-regulated gene expressions by DNA methylation and genetic variation	breast basic conserved 1
GH_D11G1656	D11:16101163	9.99329e-07	Cis-eQTL	CG		CHH	Co-regulated gene expressions by DNA methylation and genetic variation	breast basic conserved 1
GH_D11G1656	D11:16102777	6.71939e-07	Cis-eQTL	CG		CHH	Co-regulated gene expressions by DNA methylation and genetic variation	breast basic conserved 1
GH_D11G1656	D11:16102860	1.81785e-07	Cis-eQTL	CG		CHH	Co-regulated gene expressions by DNA methylation and genetic variation	breast basic conserved 1
GH_D11G1656	D11:16102882	1.34752e-06	Cis-eQTL	CG		CHH	Co-regulated gene expressions by DNA methylation and genetic variation	breast basic conserved 1
GH_D11G1656	D11:16103876	9.06065e-07	Cis-eQTL	CG		CHH	Co-regulated gene expressions by DNA methylation and genetic variation	breast basic conserved 1
GH_D11G1656	D11:16107155	2.38805e-07	Cis-eQTL	CG		CHH	Co-regulated gene expressions by DNA methylation and genetic variation	breast basic conserved 1
GH_D11G1656	D11:16107277	5.96092e-07	Cis-eQTL	CG		CHH	Co-regulated gene expressions by DNA methylation and genetic variation	breast basic conserved 1
GH_D11G1656	D11:16123462	6.22708e-07	Cis-eQTL	CG		CHH	Co-regulated gene expressions by DNA methylation and genetic variation	breast basic conserved 1
GH_D11G1656	D11:16123731	1.29698e-06	Cis-eQTL	CG		CHH	Co-regulated gene expressions by DNA methylation and genetic variation	breast basic conserved 1
GH_D11G1656	D11:16124074	7.67643e-07	Cis-eQTL	CG		CHH	Co-regulated gene expressions by DNA methylation and genetic variation	breast basic conserved 1
GH_D11G1656	D11:16125536	2.40069e-07	Cis-eQTL	CG		CHH	Co-regulated gene expressions by DNA methylation and genetic variation	breast basic conserved 1
GH_D11G1656	D11:16131093	7.97783e-07	Cis-eQTL	CG		CHH	Co-regulated gene expressions by DNA methylation and genetic variation	breast basic conserved 1
GH_D11G1656	D11:16132637	1.01633e-08	Cis-eQTL	CG		CHH	Co-regulated gene expressions by DNA methylation and genetic variation	breast basic conserved 1
GH_D11G1656	D11:16132657	8.74598e-08	Cis-eQTL	CG		CHH	Co-regulated gene expressions by DNA methylation and genetic variation	breast basic conserved 1
GH_D11G1656	D11:16133109	9.54806e-07	Cis-eQTL	CG		CHH	Co-regulated gene expressions by DNA methylation and genetic variation	breast basic conserved 1
GH_D11G1656	D11:16133800	2.77806e-07	Cis-eQTL	CG		CHH	Co-regulated gene expressions by DNA methylation and genetic variation	breast basic conserved 1
GH_D11G1656	D11:16133870	3.22109e-07	Cis-eQTL	CG		CHH	Co-regulated gene expressions by DNA methylation and genetic variation	breast basic conserved 1
GH_D11G1656	D11:16134149	2.95328e-07	Cis-eQTL	CG		CHH	Co-regulated gene expressions by DNA methylation and genetic variation	breast basic conserved 1
GH_D11G1656	D11:16134617	5.72829e-07	Cis-eQTL	CG		CHH	Co-regulated gene expressions by DNA methylation and genetic variation	breast basic conserved 1
GH_D11G1656	D11:16134641	1.42598e-07	Cis-eQTL	CG		CHH	Co-regulated gene expressions by DNA methylation and genetic variation	breast basic conserved 1
GH_D11G1656	D11:16134745	1.32527e-07	Cis-eQTL	CG		CHH	Co-regulated gene expressions by DNA methylation and genetic variation	breast basic conserved 1
GH_D11G1656	D11:16136638	1.2009e-06	Cis-eQTL	CG		CHH	Co-regulated gene expressions by DNA methylation and genetic variation	breast basic conserved 1
GH_D11G1656	D11:16136658	1.58833e-06	Cis-eQTL	CG		CHH	Co-regulated gene expressions by DNA methylation and genetic variation	breast basic conserved 1
GH_D11G1656	D11:16136697	1.31131e-06	Cis-eQTL	CG		CHH	Co-regulated gene expressions by DNA methylation and genetic variation	breast basic conserved 1
GH_D11G1656	D11:16136715	9.93987e-07	Cis-eQTL	CG		CHH	Co-regulated gene expressions by DNA methylation and genetic variation	breast basic conserved 1
GH_D11G1656	D11:16136741	1.35161e-07	Cis-eQTL	CG		CHH	Co-regulated gene expressions by DNA methylation and genetic variation	breast basic conserved 1
GH_D11G1656	D11:16138002	3.55593e-07	Cis-eQTL	CG		CHH	Co-regulated gene expressions by DNA methylation and genetic variation	breast basic conserved 1
GH_D11G1656	D11:16138058	1.3907e-06	Cis-eQTL	CG		CHH	Co-regulated gene expressions by DNA methylation and genetic variation	breast basic conserved 1
GH_D11G1656	D11:16139287	1.11875e-06	Cis-eQTL	CG		CHH	Co-regulated gene expressions by DNA methylation and genetic variation	breast basic conserved 1
GH_D11G1656	D11:16144162	3.96557e-07	Cis-eQTL	CG		CHH	Co-regulated gene expressions by DNA methylation and genetic variation	breast basic conserved 1
GH_D11G1656	D11:16145323	4.0205e-08	Cis-eQTL	CG		CHH	Co-regulated gene expressions by DNA methylation and genetic variation	breast basic conserved 1
GH_D11G1656	D11:16162632	1.77469e-07	Cis-eQTL	CG		CHH	Co-regulated gene expressions by DNA methylation and genetic variation	breast basic conserved 1
GH_D11G1656	D11:16163881	1.79413e-07	Cis-eQTL	CG		CHH	Co-regulated gene expressions by DNA methylation and genetic variation	breast basic conserved 1
GH_D11G1656	D11:16163907	1.5369e-06	Cis-eQTL	CG		CHH	Co-regulated gene expressions by DNA methylation and genetic variation	breast basic conserved 1
GH_D11G1656	D11:16168956	9.55161e-07	Cis-eQTL	CG		CHH	Co-regulated gene expressions by DNA methylation and genetic variation	breast basic conserved 1
GH_D11G1656	D11:16178122	3.40276e-07	Cis-eQTL	CG		CHH	Co-regulated gene expressions by DNA methylation and genetic variation	breast basic conserved 1
GH_D11G1656	D11:16207141	1.8e-06	Cis-eQTL	CG		CHH	Co-regulated gene expressions by DNA methylation and genetic variation	breast basic conserved 1
GH_D11G1656	D11:16209222	1.69275e-06	Cis-eQTL	CG		CHH	Co-regulated gene expressions by DNA methylation and genetic variation	breast basic conserved 1
GH_D11G1656	D11:16209763	1.29764e-06	Cis-eQTL	CG		CHH	Co-regulated gene expressions by DNA methylation and genetic variation	breast basic conserved 1
GH_D11G1656	D11:16224198	1.71271e-06	Cis-eQTL	CG		CHH	Co-regulated gene expressions by DNA methylation and genetic variation	breast basic conserved 1
GH_D11G1656	D11:16229444	1.51292e-06	Cis-eQTL	CG		CHH	Co-regulated gene expressions by DNA methylation and genetic variation	breast basic conserved 1
GH_D11G1656	D11:16235119	1.60422e-06	Cis-eQTL	CG		CHH	Co-regulated gene expressions by DNA methylation and genetic variation	breast basic conserved 1
GH_D11G1656	D11:16245682	9.82844e-08	Cis-eQTL	CG		CHH	Co-regulated gene expressions by DNA methylation and genetic variation	breast basic conserved 1
GH_D11G1656	D11:16249399	8.84318e-07	Cis-eQTL	CG		CHH	Co-regulated gene expressions by DNA methylation and genetic variation	breast basic conserved 1
GH_D11G1656	D11:16255656	1.57397e-06	Cis-eQTL	CG		CHH	Co-regulated gene expressions by DNA methylation and genetic variation	breast basic conserved 1
GH_D11G1656	D11:16262868	3.27691e-07	Cis-eQTL	CG		CHH	Co-regulated gene expressions by DNA methylation and genetic variation	breast basic conserved 1
GH_D11G1656	D11:16399459	9.97452e-07	Cis-eQTL	CG		CHH	Co-regulated gene expressions by DNA methylation and genetic variation	breast basic conserved 1
GH_D11G1656	D11:16407141	2.62051e-08	Cis-eQTL	CG		CHH	Co-regulated gene expressions by DNA methylation and genetic variation	breast basic conserved 1
GH_D11G1656	D11:16407724	4.66025e-08	Cis-eQTL	CG		CHH	Co-regulated gene expressions by DNA methylation and genetic variation	breast basic conserved 1
GH_D11G1656	D11:16407823	2.56297e-09	Cis-eQTL	CG		CHH	Co-regulated gene expressions by DNA methylation and genetic variation	breast basic conserved 1
GH_D11G1656	D11:16408033	5.13733e-07	Cis-eQTL	CG		CHH	Co-regulated gene expressions by DNA methylation and genetic variation	breast basic conserved 1
GH_D11G1656	D11:16408215	4.82316e-09	Cis-eQTL	CG		CHH	Co-regulated gene expressions by DNA methylation and genetic variation	breast basic conserved 1
GH_D11G1656	D11:16458853	5.38347e-07	Cis-eQTL	CG		CHH	Co-regulated gene expressions by DNA methylation and genetic variation	breast basic conserved 1
GH_D11G1656	D11:16462299	9.25495e-08	Cis-eQTL	CG		CHH	Co-regulated gene expressions by DNA methylation and genetic variation	breast basic conserved 1
GH_D11G1656	D11:16467593	6.27428e-07	Cis-eQTL	CG		CHH	Co-regulated gene expressions by DNA methylation and genetic variation	breast basic conserved 1
GH_D11G1656	D11:16467885	2.4238e-07	Cis-eQTL	CG		CHH	Co-regulated gene expressions by DNA methylation and genetic variation	breast basic conserved 1
GH_D11G1656	D11:16467974	5.23663e-07	Cis-eQTL	CG		CHH	Co-regulated gene expressions by DNA methylation and genetic variation	breast basic conserved 1
GH_D11G1656	D11:16467986	3.42138e-07	Cis-eQTL	CG		CHH	Co-regulated gene expressions by DNA methylation and genetic variation	breast basic conserved 1
GH_D11G1656	D11:16468114	4.46062e-09	Cis-eQTL	CG		CHH	Co-regulated gene expressions by DNA methylation and genetic variation	breast basic conserved 1
GH_D11G1656	D11:16468340	1.83433e-07	Cis-eQTL	CG		CHH	Co-regulated gene expressions by DNA methylation and genetic variation	breast basic conserved 1
GH_D11G1656	D11:16468504	4.70365e-07	Cis-eQTL	CG		CHH	Co-regulated gene expressions by DNA methylation and genetic variation	breast basic conserved 1
GH_D11G1656	D11:16468677	3.12348e-09	Cis-eQTL	CG		CHH	Co-regulated gene expressions by DNA methylation and genetic variation	breast basic conserved 1
GH_D11G1656	D11:16468719	6.83212e-09	Cis-eQTL	CG		CHH	Co-regulated gene expressions by DNA methylation and genetic variation	breast basic conserved 1
GH_D11G1656	D11:16468775	1.58196e-08	Cis-eQTL	CG		CHH	Co-regulated gene expressions by DNA methylation and genetic variation	breast basic conserved 1
GH_D11G1656	D11:16468787	1.84173e-07	Cis-eQTL	CG		CHH	Co-regulated gene expressions by DNA methylation and genetic variation	breast basic conserved 1
GH_D11G1656	D11:16468826	4.98875e-09	Cis-eQTL	CG		CHH	Co-regulated gene expressions by DNA methylation and genetic variation	breast basic conserved 1
GH_D11G1656	D11:16470238	1.27258e-06	Cis-eQTL	CG		CHH	Co-regulated gene expressions by DNA methylation and genetic variation	breast basic conserved 1
GH_D11G1656	D11:16471568	3.87567e-07	Cis-eQTL	CG		CHH	Co-regulated gene expressions by DNA methylation and genetic variation	breast basic conserved 1
GH_D11G1656	D11:16474449	2.35332e-07	Cis-eQTL	CG		CHH	Co-regulated gene expressions by DNA methylation and genetic variation	breast basic conserved 1
GH_D11G1656	D11:16479474	1.23043e-07	Cis-eQTL	CG		CHH	Co-regulated gene expressions by DNA methylation and genetic variation	breast basic conserved 1
GH_D11G1656	D11:16479885	5.68566e-07	Cis-eQTL	CG		CHH	Co-regulated gene expressions by DNA methylation and genetic variation	breast basic conserved 1
GH_D11G1656	D11:16480605	4.03845e-07	Cis-eQTL	CG		CHH	Co-regulated gene expressions by DNA methylation and genetic variation	breast basic conserved 1
GH_D11G1656	D11:16480950	1.9709e-07	Cis-eQTL	CG		CHH	Co-regulated gene expressions by DNA methylation and genetic variation	breast basic conserved 1
GH_D11G1656	D11:16486568	2.62985e-07	Cis-eQTL	CG		CHH	Co-regulated gene expressions by DNA methylation and genetic variation	breast basic conserved 1
GH_D11G1656	D11:16487192	1.45296e-06	Cis-eQTL	CG		CHH	Co-regulated gene expressions by DNA methylation and genetic variation	breast basic conserved 1
GH_D11G0462	D11:3635421	4.19871e-08	Cis-eQTL	CG		CHH	Co-regulated gene expressions by DNA methylation and genetic variation	peptidylprolyl cis/trans isomerase%2C NIMA-interacting 1
GH_D11G0462	D11:3636492	1.23426e-07	Cis-eQTL	CG		CHH	Co-regulated gene expressions by DNA methylation and genetic variation	peptidylprolyl cis/trans isomerase%2C NIMA-interacting 1
GH_D11G0462	D11:3636931	1.67174e-06	Cis-eQTL	CG		CHH	Co-regulated gene expressions by DNA methylation and genetic variation	peptidylprolyl cis/trans isomerase%2C NIMA-interacting 1
GH_D11G2784	D11:55615229	1.18725e-06	Cis-eQTL	CG		CHH	Co-regulated gene expressions by DNA methylation and genetic variation	NB-ARC domain-containing disease resistance protein
GH_D11G2784	D11:55629740	4.15134e-07	Cis-eQTL	CG		CHH	Co-regulated gene expressions by DNA methylation and genetic variation	NB-ARC domain-containing disease resistance protein
GH_D11G2784	D11:55767095	1.48625e-06	Cis-eQTL	CG		CHH	Co-regulated gene expressions by DNA methylation and genetic variation	NB-ARC domain-containing disease resistance protein
GH_D11G2784	D11:55768007	1.72944e-06	Cis-eQTL	CG		CHH	Co-regulated gene expressions by DNA methylation and genetic variation	NB-ARC domain-containing disease resistance protein
GH_D11G2784	D11:56110443	5.48747e-07	Cis-eQTL	CG		CHH	Co-regulated gene expressions by DNA methylation and genetic variation	NB-ARC domain-containing disease resistance protein
GH_D11G2784	D11:56110456	1.01239e-06	Cis-eQTL	CG		CHH	Co-regulated gene expressions by DNA methylation and genetic variation	NB-ARC domain-containing disease resistance protein
GH_D11G2784	D11:56113270	8.01185e-07	Cis-eQTL	CG		CHH	Co-regulated gene expressions by DNA methylation and genetic variation	NB-ARC domain-containing disease resistance protein
GH_D11G2784	D11:56123246	9.51733e-07	Cis-eQTL	CG		CHH	Co-regulated gene expressions by DNA methylation and genetic variation	NB-ARC domain-containing disease resistance protein
GH_D11G2784	D11:56123252	1.75104e-06	Cis-eQTL	CG		CHH	Co-regulated gene expressions by DNA methylation and genetic variation	NB-ARC domain-containing disease resistance protein
GH_D11G2784	D11:56124701	2.14498e-06	Cis-eQTL	CG		CHH	Co-regulated gene expressions by DNA methylation and genetic variation	NB-ARC domain-containing disease resistance protein
GH_D11G2784	D11:56267421	5.41912e-07	Cis-eQTL	CG		CHH	Co-regulated gene expressions by DNA methylation and genetic variation	NB-ARC domain-containing disease resistance protein
GH_D11G2784	D11:56280636	7.92747e-08	Cis-eQTL	CG		CHH	Co-regulated gene expressions by DNA methylation and genetic variation	NB-ARC domain-containing disease resistance protein
GH_D11G2784	D11:56303405	5.80545e-07	Cis-eQTL	CG		CHH	Co-regulated gene expressions by DNA methylation and genetic variation	NB-ARC domain-containing disease resistance protein
GH_D11G2784	D11:56304209	8.75336e-07	Cis-eQTL	CG		CHH	Co-regulated gene expressions by DNA methylation and genetic variation	NB-ARC domain-containing disease resistance protein
GH_D11G2784	D11:56312214	1.0825e-06	Cis-eQTL	CG		CHH	Co-regulated gene expressions by DNA methylation and genetic variation	NB-ARC domain-containing disease resistance protein
GH_D11G2784	D11:56312363	1.62696e-06	Cis-eQTL	CG		CHH	Co-regulated gene expressions by DNA methylation and genetic variation	NB-ARC domain-containing disease resistance protein
GH_D11G2832	D11:57455801	2.0413e-06	Cis-eQTL	CG		CHH	Co-regulated gene expressions by DNA methylation and genetic variation	PRA1 (Prenylated rab acceptor) family protein
GH_D11G2832	D11:57472694	2.09017e-06	Cis-eQTL	CG		CHH	Co-regulated gene expressions by DNA methylation and genetic variation	PRA1 (Prenylated rab acceptor) family protein
GH_D11G2898	D11:58740575	1.9574e-07	Cis-eQTL	CG		CHH	Co-regulated gene expressions by DNA methylation and genetic variation	Ribosomal R processing Brix domain protein
GH_D11G2898	D11:58751418	2.17875e-07	Cis-eQTL	CG		CHH	Co-regulated gene expressions by DNA methylation and genetic variation	Ribosomal R processing Brix domain protein
GH_D11G2898	D11:59007326	1.48207e-06	Cis-eQTL	CG		CHH	Co-regulated gene expressions by DNA methylation and genetic variation	Ribosomal R processing Brix domain protein
GH_D11G2898	D11:59018616	5.5659e-07	Cis-eQTL	CG		CHH	Co-regulated gene expressions by DNA methylation and genetic variation	Ribosomal R processing Brix domain protein
GH_D11G2898	D11:59025308	1.0099e-06	Cis-eQTL	CG		CHH	Co-regulated gene expressions by DNA methylation and genetic variation	Ribosomal R processing Brix domain protein
GH_D11G3097	D11:61883483	7.98468e-07	Cis-eQTL	CG		CHH	Co-regulated gene expressions by DNA methylation and genetic variation	20S proteasome beta subunit G1
GH_D11G3097	D11:61884424	1.02578e-06	Cis-eQTL	CG		CHH	Co-regulated gene expressions by DNA methylation and genetic variation	20S proteasome beta subunit G1
GH_D11G3687	D11:70591908	1.89675e-06	Cis-eQTL	CG		CHH	Co-regulated gene expressions by DNA methylation and genetic variation	-
GH_D11G3687	D11:70592293	1.47813e-06	Cis-eQTL	CG		CHH	Co-regulated gene expressions by DNA methylation and genetic variation	-
GH_D11G3687	D11:70608729	1.816e-08	Cis-eQTL	CG		CHH	Co-regulated gene expressions by DNA methylation and genetic variation	-
GH_A06G0012	A06:104325	8.10613e-10	Cis-eQTL	CG			Co-regulated gene expressions by DNA methylation and genetic variation	Thioredoxin superfamily protein
GH_A06G0012	A06:113636	1.71391e-06	Cis-eQTL	CG			Co-regulated gene expressions by DNA methylation and genetic variation	Thioredoxin superfamily protein
GH_A11G0337	A11:2969575	1.11389e-08	Cis-eQTL	CG			Co-regulated gene expressions by DNA methylation and genetic variation	RING/FYVE/PHD zinc finger superfamily protein
MSTRG.30944	A13:102251853	8.97587e-08	Cis-eQTL	CG			Co-regulated gene expressions by DNA methylation and genetic variation
GH_D05G1199	D05:9936606	1.38071e-07	Cis-eQTL	CG			Co-regulated gene expressions by DNA methylation and genetic variation	multidrug resistance-associated protein 11
MSTRG.46737	D07:52101367	9.7977e-10	Cis-eQTL	CG			Co-regulated gene expressions by DNA methylation and genetic variation
GH_D11G1640	D11:16139287	7.16869e-07	Cis-eQTL	CG			Co-regulated gene expressions by DNA methylation and genetic variation	Protein phosphatase 2A regulatory B subunit family protein
GH_D11G1640	D11:16142627	2.13909e-06	Cis-eQTL	CG			Co-regulated gene expressions by DNA methylation and genetic variation	Protein phosphatase 2A regulatory B subunit family protein
GH_D11G3127	D11:62269484	1.96009e-06	Cis-eQTL	CG			Co-regulated gene expressions by DNA methylation and genetic variation	R-binding KH domain-containing protein
GH_D11G3127	D11:62269490	2.65118e-07	Cis-eQTL	CG			Co-regulated gene expressions by DNA methylation and genetic variation	R-binding KH domain-containing protein
GH_D11G3657	D11:70288325	6.47884e-07	Cis-eQTL	CG			Co-regulated gene expressions by DNA methylation and genetic variation	HVA22-like protein J
GH_D11G3657	D11:70288393	1.15485e-06	Cis-eQTL	CG			Co-regulated gene expressions by DNA methylation and genetic variation	HVA22-like protein J
GH_A06G0015	A06:104346	3.08937e-08	Cis-eQTL		CHG	CHH	Co-regulated gene expressions by DNA methylation and genetic variation	Subtilisin-like serine endopeptidase family protein
GH_D06G1982	D06:60257440	5.37494e-07	Cis-eQTL			CHH	Co-regulated gene expressions by DNA methylation and genetic variation	ubiquitin-like protein 5
GH_A06G0008	A06:104325	4.47242e-09	Cis-eQTL				Co-regulated gene expressions by genetic variation only	LYR family of Fe/S cluster biogenesis protein
GH_A06G0006	A06:51091	1.37371e-09	Cis-eQTL				Co-regulated gene expressions by genetic variation only	alpha-amylase-like 2
GH_D06G0266	D06:2952923	1.15671e-11	Cis-eQTL				Co-regulated gene expressions by genetic variation only	Galactose oxidase/kelch repeat superfamily protein
GH_D06G0268	D06:2952923	8.44932e-11	Cis-eQTL				Co-regulated gene expressions by genetic variation only	P-loop containing nucleoside triphosphate hydrolases superfamily protein
GH_D09G0914	D09:34236393	1.02892e-07	Cis-eQTL				Co-regulated gene expressions by genetic variation only	R-binding KH domain-containing protein
GH_D11G2976	D11:60176592	1.64433e-07	Cis-eQTL				Co-regulated gene expressions by genetic variation only	-
GH_D11G2976	D11:60176641	1.34192e-06	Cis-eQTL				Co-regulated gene expressions by genetic variation only	-
MSTRG.1553	A01:102044916	1.37773e-07	Cis-eQTL	CG	CHG	CHH	Co-regulated gene expressions by DNA methylation and genetic variation
GH_A01G0149	A01:1045843	1.43035e-07	Cis-eQTL	CG	CHG	CHH	Co-regulated gene expressions by DNA methylation and genetic variation	RING/U-box superfamily protein
MSTRG.1764	A01:110804404	4.12268e-08	Cis-eQTL	CG	CHG	CHH	Co-regulated gene expressions by DNA methylation and genetic variation
MSTRG.1861	A01:112489264	1.94127e-11	Cis-eQTL	CG	CHG	CHH	Co-regulated gene expressions by DNA methylation and genetic variation
GH_A01G2086	A01:112720495	1.88925e-09	Cis-eQTL	CG	CHG	CHH	Co-regulated gene expressions by DNA methylation and genetic variation	-
MSTRG.2023	A01:115654944	7.36722e-08	Cis-eQTL	CG	CHG	CHH	Co-regulated gene expressions by DNA methylation and genetic variation
MSTRG.2030	A01:115804919	4.15728e-09	Cis-eQTL	CG	CHG	CHH	Co-regulated gene expressions by DNA methylation and genetic variation
GH_A01G0876	A01:13598688	3.30499e-08	Cis-eQTL	CG	CHG	CHH	Co-regulated gene expressions by DNA methylation and genetic variation	nudix hydrolase homolog 10
GH_A01G0999	A01:19252703	9.48978e-08	Cis-eQTL	CG	CHG	CHH	Co-regulated gene expressions by DNA methylation and genetic variation	Ribophorin I
GH_A01G0249	A01:2201273	3.56728e-09	Cis-eQTL	CG	CHG	CHH	Co-regulated gene expressions by DNA methylation and genetic variation	magnesium transporter 9
MSTRG.323	A01:3660644	2.0189e-07	Cis-eQTL	CG	CHG	CHH	Co-regulated gene expressions by DNA methylation and genetic variation
MSTRG.309	A01:4095122	2.65477e-08	Cis-eQTL	CG	CHG	CHH	Co-regulated gene expressions by DNA methylation and genetic variation
GH_A01G1300	A01:42344925	1.01322e-06	Cis-eQTL	CG	CHG	CHH	Co-regulated gene expressions by DNA methylation and genetic variation	alkaline/neutral invertase
MSTRG.374	A01:4990212	4.94683e-08	Cis-eQTL	CG	CHG	CHH	Co-regulated gene expressions by DNA methylation and genetic variation
MSTRG.417	A01:5881905	2.64113e-07	Cis-eQTL	CG	CHG	CHH	Co-regulated gene expressions by DNA methylation and genetic variation
GH_A01G0481	A01:5970995	1.91005e-07	Cis-eQTL	CG	CHG	CHH	Co-regulated gene expressions by DNA methylation and genetic variation	RING/FYVE/PHD-type zinc finger family protein
GH_A01G0120	A01:889690	8.47915e-09	Cis-eQTL	CG	CHG	CHH	Co-regulated gene expressions by DNA methylation and genetic variation	general regulatory factor 2
MSTRG.584	A01:9199813	5.60486e-07	Cis-eQTL	CG	CHG	CHH	Co-regulated gene expressions by DNA methylation and genetic variation
GH_A01G1673	A01:93296690	3.63809e-07	Cis-eQTL	CG	CHG	CHH	Co-regulated gene expressions by DNA methylation and genetic variation	glucosidase 1
GH_A01G1673	A01:94594012	6.92772e-07	Cis-eQTL	CG	CHG	CHH	Co-regulated gene expressions by DNA methylation and genetic variation	glucosidase 1
MSTRG.1512	A01:95649750	3.49876e-07	Cis-eQTL	CG	CHG	CHH	Co-regulated gene expressions by DNA methylation and genetic variation
GH_A02G0688	A02:10217897	1.35542e-07	Cis-eQTL	CG	CHG	CHH	Co-regulated gene expressions by DNA methylation and genetic variation	ribosomal protein 1
GH_A02G1694	A02:103685784	6.05938e-07	Cis-eQTL	CG	CHG	CHH	Co-regulated gene expressions by DNA methylation and genetic variation	Lipase/lipooxygese%2C PLAT/LH2 family protein
GH_A02G1742	A02:104689993	4.57535e-07	Cis-eQTL	CG	CHG	CHH	Co-regulated gene expressions by DNA methylation and genetic variation	hypothetical protein
MSTRG.2845	A02:10487922	3.557e-09	Cis-eQTL	CG	CHG	CHH	Co-regulated gene expressions by DNA methylation and genetic variation
MSTRG.3885	A02:106663785	8.99853e-07	Cis-eQTL	CG	CHG	CHH	Co-regulated gene expressions by DNA methylation and genetic variation
GH_A02G0983	A02:31243041	3.98286e-07	Cis-eQTL	CG	CHG	CHH	Co-regulated gene expressions by DNA methylation and genetic variation	O-fucosyltransferase family protein
GH_A02G0303	A02:3246096	2.47408e-07	Cis-eQTL	CG	CHG	CHH	Co-regulated gene expressions by DNA methylation and genetic variation	Leucine-rich repeat protein kise family protein
GH_A02G0334	A02:3600504	5.07748e-07	Cis-eQTL	CG	CHG	CHH	Co-regulated gene expressions by DNA methylation and genetic variation	myelin-associated oligodendrocyte basic protein
GH_A02G0401	A02:4415477	4.76274e-07	Cis-eQTL	CG	CHG	CHH	Co-regulated gene expressions by DNA methylation and genetic variation	2-oxoglutarate (2OG) and Fe(II)-dependent oxygese superfamily protein
MSTRG.2583	A02:4960300	2.15279e-07	Cis-eQTL	CG	CHG	CHH	Co-regulated gene expressions by DNA methylation and genetic variation
GH_A02G0536	A02:7050406	1.79615e-12	Cis-eQTL	CG	CHG	CHH	Co-regulated gene expressions by DNA methylation and genetic variation	-
GH_A02G0552	A02:7050513	2.28614e-07	Cis-eQTL	CG	CHG	CHH	Co-regulated gene expressions by DNA methylation and genetic variation	Drought-responsive family protein
MSTRG.2693	A02:7128116	9.87242e-13	Cis-eQTL	CG	CHG	CHH	Co-regulated gene expressions by DNA methylation and genetic variation
MSTRG.2308	A02:716113	6.21889e-08	Cis-eQTL	CG	CHG	CHH	Co-regulated gene expressions by DNA methylation and genetic variation
GH_A02G0100	A02:723044	4.53858e-07	Cis-eQTL	CG	CHG	CHH	Co-regulated gene expressions by DNA methylation and genetic variation	IQ-domain 13
MSTRG.2697	A02:7231442	1.23251e-10	Cis-eQTL	CG	CHG	CHH	Co-regulated gene expressions by DNA methylation and genetic variation
GH_A02G0088	A02:732545	4.6711e-07	Cis-eQTL	CG	CHG	CHH	Co-regulated gene expressions by DNA methylation and genetic variation	Ribonuclease H-like superfamily protein
GH_A02G0557	A02:7432738	3.11063e-07	Cis-eQTL	CG	CHG	CHH	Co-regulated gene expressions by DNA methylation and genetic variation	acyl-activating enzyme 7
MSTRG.2301	A02:938769	4.64528e-08	Cis-eQTL	CG	CHG	CHH	Co-regulated gene expressions by DNA methylation and genetic variation
MSTRG.3593	A02:98798952	1.47468e-10	Cis-eQTL	CG	CHG	CHH	Co-regulated gene expressions by DNA methylation and genetic variation
GH_A02G1564	A02:99151566	1.64169e-08	Cis-eQTL	CG	CHG	CHH	Co-regulated gene expressions by DNA methylation and genetic variation	D(P)-binding Rossmann-fold superfamily protein
MSTRG.4593	A03:10181737	6.10317e-07	Cis-eQTL	CG	CHG	CHH	Co-regulated gene expressions by DNA methylation and genetic variation
MSTRG.5603	A03:102029021	2.94039e-10	Cis-eQTL	CG	CHG	CHH	Co-regulated gene expressions by DNA methylation and genetic variation
GH_A03G1842	A03:104610301	4.03238e-07	Cis-eQTL	CG	CHG	CHH	Co-regulated gene expressions by DNA methylation and genetic variation	photosynthetic electron transfer C
MSTRG.5720	A03:104675140	2.45291e-09	Cis-eQTL	CG	CHG	CHH	Co-regulated gene expressions by DNA methylation and genetic variation
MSTRG.5721	A03:104871540	4.49568e-09	Cis-eQTL	CG	CHG	CHH	Co-regulated gene expressions by DNA methylation and genetic variation
GH_A03G0642	A03:10561303	7.8242e-07	Cis-eQTL	CG	CHG	CHH	Co-regulated gene expressions by DNA methylation and genetic variation	Ribonuclease P protein subunit P38-like protein
MSTRG.4752	A03:16245073	1.85377e-08	Cis-eQTL	CG	CHG	CHH	Co-regulated gene expressions by DNA methylation and genetic variation
GH_A03G0035	A03:265811	6.67805e-07	Cis-eQTL	CG	CHG	CHH	Co-regulated gene expressions by DNA methylation and genetic variation	Syntaxin/t-SRE family protein
MSTRG.4330	A03:4332868	1.39205e-07	Cis-eQTL	CG	CHG	CHH	Co-regulated gene expressions by DNA methylation and genetic variation
GH_A03G0362	A03:4626535	6.13767e-08	Cis-eQTL	CG	CHG	CHH	Co-regulated gene expressions by DNA methylation and genetic variation	Thioredoxin superfamily protein
MSTRG.5081	A03:57646986	3.18922e-07	Cis-eQTL	CG	CHG	CHH	Co-regulated gene expressions by DNA methylation and genetic variation
MSTRG.5081	A03:59169499	1.42705e-07	Cis-eQTL	CG	CHG	CHH	Co-regulated gene expressions by DNA methylation and genetic variation
GH_A03G0453	A03:6197444	1.4079e-07	Cis-eQTL	CG	CHG	CHH	Co-regulated gene expressions by DNA methylation and genetic variation	Leucine-rich repeat (LRR) family protein
GH_A03G1210	A03:65556479	4.34115e-07	Cis-eQTL	CG	CHG	CHH	Co-regulated gene expressions by DNA methylation and genetic variation	eukaryotic elongation factor 5A-1
GH_A03G1203	A03:65683000	4.12273e-08	Cis-eQTL	CG	CHG	CHH	Co-regulated gene expressions by DNA methylation and genetic variation	O-fucosyltransferase family protein
GH_A03G0460	A03:7025413	1.69268e-07	Cis-eQTL	CG	CHG	CHH	Co-regulated gene expressions by DNA methylation and genetic variation	mitogen-activated protein kise 3
GH_A03G0484	A03:7112401	1.01354e-06	Cis-eQTL	CG	CHG	CHH	Co-regulated gene expressions by DNA methylation and genetic variation	Ribosomal L29 family protein
GH_A03G1400	A03:85718306	1.977e-07	Cis-eQTL	CG	CHG	CHH	Co-regulated gene expressions by DNA methylation and genetic variation	Thioredoxin superfamily protein
GH_A03G1420	A03:87960939	1.25847e-08	Cis-eQTL	CG	CHG	CHH	Co-regulated gene expressions by DNA methylation and genetic variation	MAP kise 17
GH_A03G1496	A03:92213564	2.96467e-08	Cis-eQTL	CG	CHG	CHH	Co-regulated gene expressions by DNA methylation and genetic variation	B12D protein
GH_A03G1583	A03:96835195	9.49389e-08	Cis-eQTL	CG	CHG	CHH	Co-regulated gene expressions by DNA methylation and genetic variation	Tetratricopeptide repeat (TPR)-like superfamily protein
MSTRG.5465	A03:97163823	3.74063e-10	Cis-eQTL	CG	CHG	CHH	Co-regulated gene expressions by DNA methylation and genetic variation
GH_A03G1591	A03:97204732	4.17712e-07	Cis-eQTL	CG	CHG	CHH	Co-regulated gene expressions by DNA methylation and genetic variation	transmembrane protein
GH_A03G1599	A03:97347229	9.55191e-11	Cis-eQTL	CG	CHG	CHH	Co-regulated gene expressions by DNA methylation and genetic variation	Lactoylglutathione lyase / glyoxalase I family protein
MSTRG.5491	A03:97691646	1.73358e-07	Cis-eQTL	CG	CHG	CHH	Co-regulated gene expressions by DNA methylation and genetic variation
MSTRG.5540	A03:99915775	3.98789e-11	Cis-eQTL	CG	CHG	CHH	Co-regulated gene expressions by DNA methylation and genetic variation
GH_A03G1658	A03:99918185	5.81281e-08	Cis-eQTL	CG	CHG	CHH	Co-regulated gene expressions by DNA methylation and genetic variation	pyruvate dehydrogese complex E1 alpha subunit
GH_A04G0494	A04:11486534	3.19658e-11	Cis-eQTL	CG	CHG	CHH	Co-regulated gene expressions by DNA methylation and genetic variation	-
GH_A04G0115	A04:1475763	1.04895e-12	Cis-eQTL	CG	CHG	CHH	Co-regulated gene expressions by DNA methylation and genetic variation	co-factor for nitrate%2C reductase and xanthine dehydrogese 5
MSTRG.6354	A04:3562787	1.08075e-06	Cis-eQTL	CG	CHG	CHH	Co-regulated gene expressions by DNA methylation and genetic variation
MSTRG.6355	A04:3664294	1.86205e-08	Cis-eQTL	CG	CHG	CHH	Co-regulated gene expressions by DNA methylation and genetic variation
GH_A04G0242	A04:4511562	4.90684e-08	Cis-eQTL	CG	CHG	CHH	Co-regulated gene expressions by DNA methylation and genetic variation	Acyl-CoA N-acyltransferases (T) superfamily protein
MSTRG.6378	A04:4531362	2.71892e-08	Cis-eQTL	CG	CHG	CHH	Co-regulated gene expressions by DNA methylation and genetic variation
GH_A04G0243	A04:4544248	1.11212e-09	Cis-eQTL	CG	CHG	CHH	Co-regulated gene expressions by DNA methylation and genetic variation	Acyl-CoA N-acyltransferases (T) superfamily protein
GH_A04G0241	A04:4544373	1.09203e-07	Cis-eQTL	CG	CHG	CHH	Co-regulated gene expressions by DNA methylation and genetic variation	Acyl-CoA N-acyltransferases (T) superfamily protein
MSTRG.6389	A04:4827278	5.58411e-10	Cis-eQTL	CG	CHG	CHH	Co-regulated gene expressions by DNA methylation and genetic variation
MSTRG.6440	A04:7065559	2.94636e-09	Cis-eQTL	CG	CHG	CHH	Co-regulated gene expressions by DNA methylation and genetic variation
MSTRG.6450	A04:7091112	1.78811e-08	Cis-eQTL	CG	CHG	CHH	Co-regulated gene expressions by DNA methylation and genetic variation
MSTRG.6494	A04:8035658	2.9866e-11	Cis-eQTL	CG	CHG	CHH	Co-regulated gene expressions by DNA methylation and genetic variation
GH_A04G1376	A04:83831832	4.6752e-07	Cis-eQTL	CG	CHG	CHH	Co-regulated gene expressions by DNA methylation and genetic variation	general regulatory factor 2
MSTRG.7316	A04:83851651	3.32212e-08	Cis-eQTL	CG	CHG	CHH	Co-regulated gene expressions by DNA methylation and genetic variation
MSTRG.7462	A04:86263130	1.16829e-06	Cis-eQTL	CG	CHG	CHH	Co-regulated gene expressions by DNA methylation and genetic variation
GH_A04G0426	A04:9244438	1.108e-08	Cis-eQTL	CG	CHG	CHH	Co-regulated gene expressions by DNA methylation and genetic variation	-
GH_A05G3826	A05:100444148	1.83667e-09	Cis-eQTL	CG	CHG	CHH	Co-regulated gene expressions by DNA methylation and genetic variation	-
MSTRG.11060	A05:102342021	5.55312e-09	Cis-eQTL	CG	CHG	CHH	Co-regulated gene expressions by DNA methylation and genetic variation
MSTRG.11154	A05:104656828	4.02894e-08	Cis-eQTL	CG	CHG	CHH	Co-regulated gene expressions by DNA methylation and genetic variation
MSTRG.11318	A05:107705354	3.70561e-07	Cis-eQTL	CG	CHG	CHH	Co-regulated gene expressions by DNA methylation and genetic variation
MSTRG.11320	A05:107721309	3.48984e-08	Cis-eQTL	CG	CHG	CHH	Co-regulated gene expressions by DNA methylation and genetic variation
GH_A05G4206	A05:108752436	2.75251e-07	Cis-eQTL	CG	CHG	CHH	Co-regulated gene expressions by DNA methylation and genetic variation	10-formyltetrahydrofolate synthetase
GH_A05G4204	A05:108816225	1.46635e-09	Cis-eQTL	CG	CHG	CHH	Co-regulated gene expressions by DNA methylation and genetic variation	DPH:quinone oxidoreductase
GH_A05G4269	A05:109399919	2.93681e-07	Cis-eQTL	CG	CHG	CHH	Co-regulated gene expressions by DNA methylation and genetic variation	nuclear factor Y%2C subunit A3
GH_A05G4330	A05:110228090	1.83528e-08	Cis-eQTL	CG	CHG	CHH	Co-regulated gene expressions by DNA methylation and genetic variation	dephospho-CoA kise family
GH_A05G1507	A05:13853392	3.93087e-07	Cis-eQTL	CG	CHG	CHH	Co-regulated gene expressions by DNA methylation and genetic variation	Peptidase S24/S26A/S26B/S26C family protein
GH_A05G1683	A05:15974002	1.60248e-07	Cis-eQTL	CG	CHG	CHH	Co-regulated gene expressions by DNA methylation and genetic variation	photosystem II subunit Q-2
GH_A05G2210	A05:21693246	4.4569e-07	Cis-eQTL	CG	CHG	CHH	Co-regulated gene expressions by DNA methylation and genetic variation	Nitrogen regulatory PII-like%2C alpha/beta
MSTRG.9595	A05:21789195	9.83608e-11	Cis-eQTL	CG	CHG	CHH	Co-regulated gene expressions by DNA methylation and genetic variation
GH_A05G2270	A05:21898980	2.03964e-07	Cis-eQTL	CG	CHG	CHH	Co-regulated gene expressions by DNA methylation and genetic variation	E3 ubiquitin-protein ligase
GH_A05G2214	A05:21942228	7.91271e-07	Cis-eQTL	CG	CHG	CHH	Co-regulated gene expressions by DNA methylation and genetic variation	zinc ion-binding protein
GH_A05G2271	A05:22653333	3.06086e-07	Cis-eQTL	CG	CHG	CHH	Co-regulated gene expressions by DNA methylation and genetic variation	Major facilitator superfamily protein
MSTRG.9641	A05:22659667	3.43304e-11	Cis-eQTL	CG	CHG	CHH	Co-regulated gene expressions by DNA methylation and genetic variation
GH_A05G2400	A05:24053921	4.66962e-08	Cis-eQTL	CG	CHG	CHH	Co-regulated gene expressions by DNA methylation and genetic variation	Target of Myb protein 1
GH_A05G0318	A05:3041760	6.59222e-11	Cis-eQTL	CG	CHG	CHH	Co-regulated gene expressions by DNA methylation and genetic variation	homolog of CFIM-25
GH_A05G0304	A05:3091008	2.59428e-09	Cis-eQTL	CG	CHG	CHH	Co-regulated gene expressions by DNA methylation and genetic variation	Ribosomal protein S16 family protein
GH_A05G2797	A05:31345281	2.16524e-08	Cis-eQTL	CG	CHG	CHH	Co-regulated gene expressions by DNA methylation and genetic variation	-
GH_A05G0336	A05:3265303	9.03552e-09	Cis-eQTL	CG	CHG	CHH	Co-regulated gene expressions by DNA methylation and genetic variation	germin 3
GH_A05G0338	A05:3265887	8.1554e-11	Cis-eQTL	CG	CHG	CHH	Co-regulated gene expressions by DNA methylation and genetic variation	germin 3
MSTRG.10202	A05:34175677	2.06002e-07	Cis-eQTL	CG	CHG	CHH	Co-regulated gene expressions by DNA methylation and genetic variation
GH_A05G2916	A05:34458085	7.5997e-09	Cis-eQTL	CG	CHG	CHH	Co-regulated gene expressions by DNA methylation and genetic variation	RING-H2 zinc finger protein
MSTRG.10240	A05:35075726	2.01996e-09	Cis-eQTL	CG	CHG	CHH	Co-regulated gene expressions by DNA methylation and genetic variation
GH_A05G0427	A05:4099657	6.37291e-07	Cis-eQTL	CG	CHG	CHH	Co-regulated gene expressions by DNA methylation and genetic variation	-
GH_A05G0501	A05:4471617	1.12171e-06	Cis-eQTL	CG	CHG	CHH	Co-regulated gene expressions by DNA methylation and genetic variation	Rhomboid-related intramembrane serine protease family protein
GH_A05G0528	A05:4507720	2.82289e-07	Cis-eQTL	CG	CHG	CHH	Co-regulated gene expressions by DNA methylation and genetic variation	alpha/beta-Hydrolases superfamily protein
GH_A05G0494	A05:4722616	2.79131e-07	Cis-eQTL	CG	CHG	CHH	Co-regulated gene expressions by DNA methylation and genetic variation	ENTH/VHS/GAT family protein
MSTRG.8033	A05:4746335	1.33351e-15	Cis-eQTL	CG	CHG	CHH	Co-regulated gene expressions by DNA methylation and genetic variation
GH_A05G0671	A05:5950707	2.00253e-09	Cis-eQTL	CG	CHG	CHH	Co-regulated gene expressions by DNA methylation and genetic variation	N-termil nucleophile aminohydrolases (Ntn hydrolases) superfamily protein
GH_A05G0839	A05:7704117	6.53513e-07	Cis-eQTL	CG	CHG	CHH	Co-regulated gene expressions by DNA methylation and genetic variation	AAA-type ATPase family protein
GH_A05G0838	A05:7733245	1.43944e-07	Cis-eQTL	CG	CHG	CHH	Co-regulated gene expressions by DNA methylation and genetic variation	AAA-type ATPase family protein
GH_A05G0877	A05:7919938	1.32595e-06	Cis-eQTL	CG	CHG	CHH	Co-regulated gene expressions by DNA methylation and genetic variation	O-fucosyltransferase family protein
GH_A05G3665	A05:96101650	1.1573e-08	Cis-eQTL	CG	CHG	CHH	Co-regulated gene expressions by DNA methylation and genetic variation	Mitochondrial glycoprotein family protein
GH_A05G3690	A05:96520727	1.64945e-07	Cis-eQTL	CG	CHG	CHH	Co-regulated gene expressions by DNA methylation and genetic variation	actin-11
GH_A05G3665	A05:97168811	1.98166e-07	Cis-eQTL	CG	CHG	CHH	Co-regulated gene expressions by DNA methylation and genetic variation	Mitochondrial glycoprotein family protein
GH_A05G3803	A05:99627928	7.98005e-07	Cis-eQTL	CG	CHG	CHH	Co-regulated gene expressions by DNA methylation and genetic variation	P450 reductase 2
GH_A05G3791	A05:99627938	1.55662e-07	Cis-eQTL	CG	CHG	CHH	Co-regulated gene expressions by DNA methylation and genetic variation	ARM repeat superfamily protein
GH_A06G1638	A06:110025026	3.52116e-09	Cis-eQTL	CG	CHG	CHH	Co-regulated gene expressions by DNA methylation and genetic variation	PIN domain-like family protein
GH_A06G1651	A06:110979436	2.24513e-07	Cis-eQTL	CG	CHG	CHH	Co-regulated gene expressions by DNA methylation and genetic variation	Trypsin family protein
GH_A06G1679	A06:112770543	1.32854e-07	Cis-eQTL	CG	CHG	CHH	Co-regulated gene expressions by DNA methylation and genetic variation	aldehyde dehydrogese 7B4
GH_A06G1696	A06:114256542	2.48563e-08	Cis-eQTL	CG	CHG	CHH	Co-regulated gene expressions by DNA methylation and genetic variation	cysteine-rich RLK (RECEPTOR-like protein kise) 25
MSTRG.13118	A06:117432735	2.39313e-07	Cis-eQTL	CG	CHG	CHH	Co-regulated gene expressions by DNA methylation and genetic variation
GH_A06G1795	A06:117438648	3.01922e-07	Cis-eQTL	CG	CHG	CHH	Co-regulated gene expressions by DNA methylation and genetic variation	Ribonuclease H-like superfamily protein
GH_A06G1849	A06:118689517	6.6808e-08	Cis-eQTL	CG	CHG	CHH	Co-regulated gene expressions by DNA methylation and genetic variation	senescence associated gene 20
MSTRG.13191	A06:119312506	1.56058e-08	Cis-eQTL	CG	CHG	CHH	Co-regulated gene expressions by DNA methylation and genetic variation
GH_A06G1884	A06:119346612	1.52368e-07	Cis-eQTL	CG	CHG	CHH	Co-regulated gene expressions by DNA methylation and genetic variation	phospholipase C 2
GH_A06G0007	A06:122452	4.53417e-07	Cis-eQTL	CG	CHG	CHH	Co-regulated gene expressions by DNA methylation and genetic variation	F-box SKIP23-like protein (DUF295)
GH_A06G2052	A06:122805747	8.89847e-08	Cis-eQTL	CG	CHG	CHH	Co-regulated gene expressions by DNA methylation and genetic variation	xylose isomerase family protein
MSTRG.13411	A06:123844133	1.352e-07	Cis-eQTL	CG	CHG	CHH	Co-regulated gene expressions by DNA methylation and genetic variation
MSTRG.13495	A06:124842737	1.01746e-08	Cis-eQTL	CG	CHG	CHH	Co-regulated gene expressions by DNA methylation and genetic variation
MSTRG.13626	A06:126242979	3.19105e-07	Cis-eQTL	CG	CHG	CHH	Co-regulated gene expressions by DNA methylation and genetic variation
MSTRG.12210	A06:16412878	5.06976e-09	Cis-eQTL	CG	CHG	CHH	Co-regulated gene expressions by DNA methylation and genetic variation
GH_A06G0812	A06:18528117	9.85585e-08	Cis-eQTL	CG	CHG	CHH	Co-regulated gene expressions by DNA methylation and genetic variation	EEIG1/EHBP1 protein amino-termil domain protein
GH_A06G1023	A06:33656062	4.57996e-07	Cis-eQTL	CG	CHG	CHH	Co-regulated gene expressions by DNA methylation and genetic variation	ENTH/VHS/GAT family protein
GH_A06G1022	A06:33769278	2.09711e-06	Cis-eQTL	CG	CHG	CHH	Co-regulated gene expressions by DNA methylation and genetic variation	hypothetical protein
GH_A01G0071			eQTM	CG	CHG	CHH	Regulated gene expressions by epigenetic variation only	ARP protein (REF)		1	CG
GH_A01G0087			eQTM	CG			Regulated gene expressions by epigenetic variation only	Plant basic secretory protein (BSP) family protein
GH_A01G0093			eQTM	CG			Regulated gene expressions by epigenetic variation only	RING/U-box superfamily protein
GH_A01G0105			eQTM	CG			Regulated gene expressions by epigenetic variation only	magnesium transporter 4
GH_A01G0147			eQTM	CG			Regulated gene expressions by epigenetic variation only	tRNA modification 11 protein
GH_A01G0177			eQTM	CG			Regulated gene expressions by epigenetic variation only	Ubiquitin-conjugating enzyme family protein
GH_A01G0229			eQTM	CG			Regulated gene expressions by epigenetic variation only	-
GH_A01G0248			eQTM	CG	CHG	CHH	Regulated gene expressions by epigenetic variation only	Polyketide cyclase/dehydrase and lipid transport superfamily protein
GH_A01G0285			eQTM	CG			Regulated gene expressions by epigenetic variation only	TOXICOS EN LEVADURA 2
GH_A01G0299			eQTM	CG	CHG		Regulated gene expressions by epigenetic variation only	DNA-binding enhancer protein-like protein
GH_A01G0307			eQTM	CG			Regulated gene expressions by epigenetic variation only	nucleolin
GH_A01G0351			eQTM	CG			Regulated gene expressions by epigenetic variation only	molybdenum cofactor sulfurase (LOS5) (ABA3)
GH_A01G0458			eQTM	CG			Regulated gene expressions by epigenetic variation only	L-O-methylthreonine resistant 1
GH_A01G0522			eQTM	CG	CHG		Regulated gene expressions by epigenetic variation only	Galactosyltransferase family protein
GH_A01G0526			eQTM	CG			Regulated gene expressions by epigenetic variation only	ABC-2 type transporter family protein
GH_A01G0527			eQTM	CG		CHH	Regulated gene expressions by epigenetic variation only	cobalt ion binding protein
GH_A01G0561			eQTM	CG			Regulated gene expressions by epigenetic variation only	GroES-like zinc-binding alcohol dehydrogenase family protein
GH_A01G0629			eQTM	CG	CHG		Regulated gene expressions by epigenetic variation only	Plasma-membrane choline transporter family protein
GH_A01G0690			eQTM			CHH	Regulated gene expressions by epigenetic variation only	S-locus lectin protein kinase family protein
GH_A01G0750			eQTM	CG	CHG	CHH	Regulated gene expressions by epigenetic variation only	hexon
GH_A01G0799			eQTM	CG			Regulated gene expressions by epigenetic variation only	Glycosyltransferase family 61 protein
GH_A01G0900			eQTM	CG			Regulated gene expressions by epigenetic variation only	HEAT SHOCK PROTEIN 81.4
GH_A01G0901			eQTM	CG	CHG	CHH	Regulated gene expressions by epigenetic variation only	FKBP-like peptidyl-prolyl cis-trans isomerase family protein
GH_A01G0902			eQTM	CG			Regulated gene expressions by epigenetic variation only	Got1/Sft2-like vescicle transport protein family
GH_A01G1023			eQTM			CHH	Regulated gene expressions by epigenetic variation only	catalase 2
GH_A01G1055			eQTM	CG	CHG	CHH	Regulated gene expressions by epigenetic variation only	Zinc-binding alcohol dehydrogenase family protein
GH_A01G1288			eQTM	CG			Regulated gene expressions by epigenetic variation only	Insulinase (Peptidase family M16) family protein
GH_A01G1432			eQTM	CG			Regulated gene expressions by epigenetic variation only	ribulose-bisphosphate carboxylase
GH_A01G1663			eQTM	CG	CHG		Regulated gene expressions by epigenetic variation only	DNA repair helicase XPB1-like protein
GH_A01G1731			eQTM	CG			Regulated gene expressions by epigenetic variation only	Zn-dependent exopeptidases superfamily protein
GH_A01G1733			eQTM	CG		CHH	Regulated gene expressions by epigenetic variation only	EEIG1/EHBP1 protein amino-terminal domain protein
GH_A01G1878			eQTM	CG	CHG		Regulated gene expressions by epigenetic variation only	organic solute transporter ostalpha protein (DUF300)
GH_A01G1891			eQTM	CG	CHG	CHH	Regulated gene expressions by epigenetic variation only	Alba DNA/RNA-binding protein
GH_A01G1892			eQTM	CG	CHG		Regulated gene expressions by epigenetic variation only	-
GH_A01G2155			eQTM	CG			Regulated gene expressions by epigenetic variation only	protein phosphatase 2A-4
GH_A01G2202			eQTM	CG	CHG		Regulated gene expressions by epigenetic variation only	Ovate family protein
GH_A01G2287			eQTM			CHH	Regulated gene expressions by epigenetic variation only	ubiquitin-protein ligase 7
GH_A01G2362			eQTM	CG		CHH	Regulated gene expressions by epigenetic variation only	Chloroplast-targeted copper chaperone protein
GH_A01G2373			eQTM	CG			Regulated gene expressions by epigenetic variation only	-
GH_A01G2388			eQTM	CG			Regulated gene expressions by epigenetic variation only	reticulata-like protein%2C putative (DUF3411)
GH_A01G2395			eQTM		CHG		Regulated gene expressions by epigenetic variation only	laccase 17
GH_A01G2396			eQTM	CG	CHG		Regulated gene expressions by epigenetic variation only	mediator subunit 8
GH_A01G2403			eQTM	CG			Regulated gene expressions by epigenetic variation only	metallothionein 2A
GH_A02G0050			eQTM	CG	CHG	CHH	Regulated gene expressions by epigenetic variation only	saposin B domain-containing protein
GH_A02G0089			eQTM	CG	CHG	CHH	Regulated gene expressions by epigenetic variation only	DNAse I-like superfamily protein
GH_A02G0139			eQTM	CG	CHG	CHH	Regulated gene expressions by epigenetic variation only	Cysteine/Histidine-rich C1 domain family protein
GH_A02G0152			eQTM	CG			Regulated gene expressions by epigenetic variation only	Cysteine/Histidine-rich C1 domain family protein
GH_A02G0278			eQTM	CG			Regulated gene expressions by epigenetic variation only	transmembrane protein
GH_A02G0304			eQTM	CG	CHG	CHH	Regulated gene expressions by epigenetic variation only	Leucine-rich repeat receptor-like protein kinase family protein
GH_A02G0470			eQTM	CG	CHG		Regulated gene expressions by epigenetic variation only	Protein phosphatase 2C family protein
GH_A02G0476			eQTM	CG	CHG	CHH	Regulated gene expressions by epigenetic variation only	squamosa promoter binding protein-like 7
GH_A02G0485			eQTM	CG			Regulated gene expressions by epigenetic variation only	beta-amylase 3
GH_A02G0513			eQTM	CG			Regulated gene expressions by epigenetic variation only	DnaJ heat shock amino-terminal domain protein (DUF1977)
GH_A02G0685			eQTM	CG			Regulated gene expressions by epigenetic variation only	DHHC-type zinc finger family protein
GH_A02G0934			eQTM	CG			Regulated gene expressions by epigenetic variation only	heteroglycan glucosidase 1
GH_A02G0942			eQTM	CG			Regulated gene expressions by epigenetic variation only	Late embryogenesis abundant (LEA) hydroxyproline-rich glycoprotein family
GH_A02G1026			eQTM		CHG		Regulated gene expressions by epigenetic variation only	GDSL-like Lipase/Acylhydrolase superfamily protein
GH_A02G1028			eQTM	CG	CHG	CHH	Regulated gene expressions by epigenetic variation only	uridine-ribohydrolase 2
GH_A02G1081			eQTM	CG	CHG		Regulated gene expressions by epigenetic variation only	with no lysine (K) kinase 8
GH_A02G1101			eQTM	CG			Regulated gene expressions by epigenetic variation only	UvrABC system protein C
GH_A02G1352			eQTM	CG			Regulated gene expressions by epigenetic variation only	plant/protein
GH_A02G1369			eQTM	CG	CHG	CHH	Regulated gene expressions by epigenetic variation only	DNA/RNA polymerases superfamily protein
GH_A02G1408			eQTM		CHG		Regulated gene expressions by epigenetic variation only	mitotic phosphoprotein N' end (MPPN) family protein
GH_A02G1413			eQTM	CG			Regulated gene expressions by epigenetic variation only	transmembrane protein
GH_A02G1598			eQTM	CG	CHG		Regulated gene expressions by epigenetic variation only	stress enhanced protein 2
GH_A02G1719			eQTM	CG			Regulated gene expressions by epigenetic variation only	DNA-binding protein%2C putative (duplicated DUF1399)
GH_A02G1733			eQTM	CG		CHH	Regulated gene expressions by epigenetic variation only	Major facilitator superfamily protein
GH_A02G1741			eQTM	CG	CHG	CHH	Regulated gene expressions by epigenetic variation only	cytochrome c oxidase-like protein
GH_A02G1745			eQTM	CG			Regulated gene expressions by epigenetic variation only	Tetratricopeptide repeat (TPR)-like superfamily protein
GH_A02G1746			eQTM	CG			Regulated gene expressions by epigenetic variation only	xyloglucan endotransglucosylase/hydrolase 6
GH_A02G1763			eQTM	CG			Regulated gene expressions by epigenetic variation only	BSD domain-containing protein
GH_A02G1771			eQTM	CG			Regulated gene expressions by epigenetic variation only	hypothetical protein
GH_A02G1916			eQTM	CG		CHH	Regulated gene expressions by epigenetic variation only	MIP18 family protein (DUF59)
GH_A02G1920			eQTM	CG	CHG		Regulated gene expressions by epigenetic variation only	FAD/NAD(P)-binding oxidoreductase family protein
GH_A02G1955			eQTM	CG	CHG		Regulated gene expressions by epigenetic variation only	transmembrane protein
GH_A02G1981			eQTM	CG			Regulated gene expressions by epigenetic variation only	regulatory particle non-ATPase 10
GH_A03G0005			eQTM	CG			Regulated gene expressions by epigenetic variation only	Protein kinase superfamily protein
GH_A03G0163			eQTM	CG			Regulated gene expressions by epigenetic variation only	copper ion binding protein
GH_A03G0246			eQTM	CG			Regulated gene expressions by epigenetic variation only	replication factor C 2
GH_A03G0274			eQTM	CG		CHH	Regulated gene expressions by epigenetic variation only	Putative thiol-disulfide oxidoreductase DCC
GH_A03G0275			eQTM	CG		CHH	Regulated gene expressions by epigenetic variation only	UDP-glucosyltransferase 74F2
GH_A03G0276			eQTM	CG		CHH	Regulated gene expressions by epigenetic variation only	NAD(P)-binding Rossmann-fold superfamily protein
GH_A03G0282			eQTM	CG			Regulated gene expressions by epigenetic variation only	RING/U-box superfamily protein
GH_A03G0301			eQTM	CG		CHH	Regulated gene expressions by epigenetic variation only	MAP kinase 4
GH_A03G0334			eQTM	CG			Regulated gene expressions by epigenetic variation only	SOS3-interacting protein 1
GH_A03G0341			eQTM	CG		CHH	Regulated gene expressions by epigenetic variation only	GCN5L1 family protein
GH_A03G0370			eQTM	CG			Regulated gene expressions by epigenetic variation only	LRR/ubiquitin-like domain protein
GH_A03G0381			eQTM	CG			Regulated gene expressions by epigenetic variation only	RING/U-box superfamily protein
GH_A03G0459			eQTM	CG	CHG		Regulated gene expressions by epigenetic variation only	Glyceraldehyde-3-phosphate dehydrogenase-like family protein
GH_A03G0469			eQTM	CG	CHG	CHH	Regulated gene expressions by epigenetic variation only	-
GH_A03G0490			eQTM	CG		CHH	Regulated gene expressions by epigenetic variation only	ribosomal protein L23AB
GH_A03G0534			eQTM	CG			Regulated gene expressions by epigenetic variation only	Tim10/DDP family zinc finger protein
GH_A03G0580			eQTM	CG	CHG	CHH	Regulated gene expressions by epigenetic variation only	type one serine/threonine protein phosphatase 2
GH_A03G0586			eQTM			CHH	Regulated gene expressions by epigenetic variation only	Adenine nucleotide alpha hydrolases-like superfamily protein
GH_A03G0587			eQTM			CHH	Regulated gene expressions by epigenetic variation only	Adenine nucleotide alpha hydrolases-like superfamily protein
GH_A03G0658			eQTM	CG			Regulated gene expressions by epigenetic variation only	RNA-metabolising metallo-beta-lactamase family protein
GH_A03G0769			eQTM			CHH	Regulated gene expressions by epigenetic variation only	Cysteine proteinases superfamily protein
GH_A03G1393			eQTM	CG			Regulated gene expressions by epigenetic variation only	-
GH_A03G1582			eQTM	CG	CHG	CHH	Regulated gene expressions by epigenetic variation only	tryptophan aminotransferase of Arabidopsis 1
GH_A03G1703			eQTM	CG			Regulated gene expressions by epigenetic variation only	Metallo-hydrolase/oxidoreductase superfamily protein
GH_A03G1894			eQTM	CG	CHG		Regulated gene expressions by epigenetic variation only	RING/U-box superfamily protein
GH_A03G2045			eQTM	CG	CHG	CHH	Regulated gene expressions by epigenetic variation only	NAD(P)-binding Rossmann-fold superfamily protein
GH_A03G2060			eQTM	CG			Regulated gene expressions by epigenetic variation only	Xanthine/uracil permease family protein
GH_A03G2223			eQTM	CG			Regulated gene expressions by epigenetic variation only	Papain family cysteine protease
GH_A03G2283			eQTM	CG			Regulated gene expressions by epigenetic variation only	actin depolymerizing factor 5
GH_A03G2286			eQTM	CG		CHH	Regulated gene expressions by epigenetic variation only	proteasome alpha subunit D2
GH_A03G2288			eQTM	CG			Regulated gene expressions by epigenetic variation only	ascorbate peroxidase 3
GH_A03G2444			eQTM	CG			Regulated gene expressions by epigenetic variation only	N-acetylglucosamine-1-phosphate uridylyltransferase 2
GH_A04G0027			eQTM	CG	CHG		Regulated gene expressions by epigenetic variation only	RNA-binding KH domain-containing protein
GH_A04G0094			eQTM	CG		CHH	Regulated gene expressions by epigenetic variation only	RmlC-like cupins superfamily protein
GH_A04G0099			eQTM	CG	CHG	CHH	Regulated gene expressions by epigenetic variation only	MBOAT (membrane bound O-acyl transferase) family protein
GH_A04G0103			eQTM	CG			Regulated gene expressions by epigenetic variation only	protein phosphatase X 2
GH_A04G0108			eQTM	CG	CHG		Regulated gene expressions by epigenetic variation only	ethylene responsive element binding factor 3
GH_A04G0139			eQTM	CG			Regulated gene expressions by epigenetic variation only	Galactosyltransferase family protein
GH_A04G0141			eQTM			CHH	Regulated gene expressions by epigenetic variation only	aconitase 3
GH_A04G0303			eQTM	CG			Regulated gene expressions by epigenetic variation only	thioredoxin M-type 4
GH_A04G0395			eQTM	CG			Regulated gene expressions by epigenetic variation only	28 kDa heat/acid-stable phosphoprotein-like protein
GH_A04G0430			eQTM	CG	CHG	CHH	Regulated gene expressions by epigenetic variation only	Protein kinase superfamily protein
GH_A04G0460			eQTM		CHG		Regulated gene expressions by epigenetic variation only	-
GH_A04G0664			eQTM	CG	CHG	CHH	Regulated gene expressions by epigenetic variation only	spindle pole body component 98
GH_A04G0928			eQTM			CHH	Regulated gene expressions by epigenetic variation only	plasma membrane intrinsic protein 2
GH_A04G0936			eQTM	CG	CHG	CHH	Regulated gene expressions by epigenetic variation only	FtsH extracellular protease family
GH_A04G1168			eQTM	CG			Regulated gene expressions by epigenetic variation only	glutathione S-transferase TAU 16
GH_A04G1200			eQTM	CG	CHG	CHH	Regulated gene expressions by epigenetic variation only	-
GH_A04G1203			eQTM			CHH	Regulated gene expressions by epigenetic variation only	alpha/beta hydrolase family protein
GH_A04G1236			eQTM	CG			Regulated gene expressions by epigenetic variation only	ralf-like 33
GH_A04G1240			eQTM	CG			Regulated gene expressions by epigenetic variation only	Cyclin-like family protein
GH_A04G1253			eQTM	CG	CHG		Regulated gene expressions by epigenetic variation only	Thioredoxin superfamily protein
GH_A04G1289			eQTM	CG			Regulated gene expressions by epigenetic variation only	immunoglobulin
GH_A04G1324			eQTM	CG	CHG	CHH	Regulated gene expressions by epigenetic variation only	-
GH_A04G1325			eQTM	CG	CHG	CHH	Regulated gene expressions by epigenetic variation only	alpha-galactosidase 1
GH_A04G1328			eQTM	CG			Regulated gene expressions by epigenetic variation only	Aconitase/3-isopropylmalate dehydratase protein
GH_A04G1377			eQTM	CG	CHG		Regulated gene expressions by epigenetic variation only	GTP cyclohydrolase II
GH_A04G1406			eQTM	CG	CHG	CHH	Regulated gene expressions by epigenetic variation only	HVA22-like protein K
GH_A04G1478			eQTM	CG	CHG	CHH	Regulated gene expressions by epigenetic variation only	triosephosphate isomerase
GH_A04G1480			eQTM	CG	CHG	CHH	Regulated gene expressions by epigenetic variation only	ATP synthase E chain
GH_A04G1522			eQTM	CG		CHH	Regulated gene expressions by epigenetic variation only	isocitrate dehydrogenase 1
GH_A04G1523			eQTM	CG	CHG	CHH	Regulated gene expressions by epigenetic variation only	ubiquitin family protein
GH_A04G1557			eQTM	CG	CHG	CHH	Regulated gene expressions by epigenetic variation only	FAD/NAD(P)-binding oxidoreductase family protein
GH_A04G1687			eQTM	CG	CHG	CHH	Regulated gene expressions by epigenetic variation only	phosphoribosylformylglycinamidine synthase
GH_A04G1771			eQTM	CG			Regulated gene expressions by epigenetic variation only	CAAX amino terminal protease family protein
GH_A05G0109			eQTM	CG	CHG		Regulated gene expressions by epigenetic variation only	CTC-interacting domain 6
GH_A05G0259			eQTM	CG		CHH	Regulated gene expressions by epigenetic variation only	initiator tRNA phosphoribosyl transferase family protein
GH_A05G0317			eQTM	CG		CHH	Regulated gene expressions by epigenetic variation only	MAP kinase kinase 2
GH_A05G0366			eQTM	CG		CHH	Regulated gene expressions by epigenetic variation only	RING/FYVE/PHD-type zinc finger family protein
GH_A05G0397			eQTM	CG			Regulated gene expressions by epigenetic variation only	mechanosensitive channel of small conductance-like 10
GH_A05G0442			eQTM	CG	CHG	CHH	Regulated gene expressions by epigenetic variation only	serine hydroxymethyltransferase 3
GH_A05G0498			eQTM	CG		CHH	Regulated gene expressions by epigenetic variation only	La protein 1
GH_A05G0549			eQTM	CG			Regulated gene expressions by epigenetic variation only	cyclic nucleotide gated channel 5
GH_A05G0579			eQTM	CG			Regulated gene expressions by epigenetic variation only	AmmeMemoRadiSam system protein B
GH_A05G0598			eQTM	CG	CHG	CHH	Regulated gene expressions by epigenetic variation only	stromal cell-derived factor 2-like protein precursor
GH_A05G0613			eQTM	CG	CHG	CHH	Regulated gene expressions by epigenetic variation only	Sas10/Utp3/C1D family
GH_A05G0616			eQTM	CG			Regulated gene expressions by epigenetic variation only	Protein phosphatase 2C family protein
GH_A05G0668			eQTM	CG		CHH	Regulated gene expressions by epigenetic variation only	myosin heavy chain-like protein
GH_A05G0713			eQTM	CG			Regulated gene expressions by epigenetic variation only	NAD kinase 1
GH_A05G0932			eQTM	CG	CHG	CHH	Regulated gene expressions by epigenetic variation only	DNA-directed RNA polymerase II
GH_A05G0936			eQTM	CG		CHH	Regulated gene expressions by epigenetic variation only	Transcription factor IIA%2C alpha/beta subunit
GH_A05G1010			eQTM	CG			Regulated gene expressions by epigenetic variation only	tyrosine sulfotransferase-like protein
GH_A05G1084			eQTM	CG			Regulated gene expressions by epigenetic variation only	BCL-2-associated athanogene 4
GH_A05G1121			eQTM	CG			Regulated gene expressions by epigenetic variation only	-
GH_A05G1128			eQTM	CG			Regulated gene expressions by epigenetic variation only	Coatomer epsilon subunit
GH_A05G1369			eQTM	CG		CHH	Regulated gene expressions by epigenetic variation only	beta-galactosidase 17
GH_A05G1460			eQTM	CG	CHG		Regulated gene expressions by epigenetic variation only	vesicle-associated membrane protein 726
GH_A05G1561			eQTM	CG			Regulated gene expressions by epigenetic variation only	general regulatory factor 12
GH_A05G1604			eQTM	CG			Regulated gene expressions by epigenetic variation only	Nucleic acid-binding%2C OB-fold-like protein
GH_A05G1646			eQTM	CG			Regulated gene expressions by epigenetic variation only	secretory carrier 3
GH_A05G1713			eQTM	CG			Regulated gene expressions by epigenetic variation only	Galactosyltransferase family protein
GH_A05G1934			eQTM	CG	CHG		Regulated gene expressions by epigenetic variation only	methyltransferase%2C putative (DUF21)
GH_A05G1935			eQTM	CG	CHG		Regulated gene expressions by epigenetic variation only	S-adenosyl-L-methionine-dependent methyltransferases superfamily protein
GH_A05G2171			eQTM	CG			Regulated gene expressions by epigenetic variation only	Octicosapeptide/Phox/Bem1p family protein
GH_A05G2184			eQTM	CG	CHG	CHH	Regulated gene expressions by epigenetic variation only	ubiquitin-protein ligase 2
GH_A05G2193			eQTM	CG			Regulated gene expressions by epigenetic variation only	P450 reductase 1
GH_A05G2216			eQTM	CG	CHG		Regulated gene expressions by epigenetic variation only	FH interacting protein 1
GH_A05G2229			eQTM		CHG	CHH	Regulated gene expressions by epigenetic variation only	RING/U-box superfamily protein
GH_A05G2251			eQTM	CG	CHG		Regulated gene expressions by epigenetic variation only	EXORDIUM like 2
GH_A05G2262			eQTM	CG			Regulated gene expressions by epigenetic variation only	Protein phosphatase 2C family protein
GH_A05G2329			eQTM	CG			Regulated gene expressions by epigenetic variation only	glycine-rich protein
GH_A05G2347			eQTM		CHG		Regulated gene expressions by epigenetic variation only	Tetratricopeptide repeat (TPR)-like superfamily protein
GH_A05G2365			eQTM	CG			Regulated gene expressions by epigenetic variation only	HSP40/DnaJ peptide-binding protein
GH_A05G2375			eQTM	CG		CHH	Regulated gene expressions by epigenetic variation only	plastidic type i signal peptidase 1
GH_A05G2416			eQTM	CG			Regulated gene expressions by epigenetic variation only	serine carboxypeptidase-like 42
GH_A05G2425			eQTM	CG		CHH	Regulated gene expressions by epigenetic variation only	nucleic acid/nucleotide binding protein
GH_A05G2427			eQTM	CG			Regulated gene expressions by epigenetic variation only	ACT-like protein tyrosine kinase family protein
GH_A05G2530			eQTM	CG	CHG		Regulated gene expressions by epigenetic variation only	arginase
GH_A05G2672			eQTM	CG	CHG	CHH	Regulated gene expressions by epigenetic variation only	Protein kinase superfamily protein
GH_A05G2763			eQTM	CG			Regulated gene expressions by epigenetic variation only	peroxidase superfamily protein
GH_A05G2869			eQTM	CG			Regulated gene expressions by epigenetic variation only	-
GH_A05G3026			eQTM	CG			Regulated gene expressions by epigenetic variation only	NB-ARC domain-containing disease resistance protein
GH_A05G3034			eQTM	CG			Regulated gene expressions by epigenetic variation only	Ribosomal protein L10 family protein
GH_A05G3046			eQTM	CG	CHG		Regulated gene expressions by epigenetic variation only	Cation efflux family protein
GH_A05G3101			eQTM	CG		CHH	Regulated gene expressions by epigenetic variation only	proline transporter 2
GH_A05G3155			eQTM			CHH	Regulated gene expressions by epigenetic variation only	NSP-interacting kinase 2
GH_A05G3379			eQTM	CG	CHG		Regulated gene expressions by epigenetic variation only	homeobox leucine zipper protein
GH_A05G3620			eQTM	CG	CHG	CHH	Regulated gene expressions by epigenetic variation only	Protein kinase superfamily protein
GH_A05G3670			eQTM	CG			Regulated gene expressions by epigenetic variation only	protein phosphatase 2CA
GH_A05G3722			eQTM	CG			Regulated gene expressions by epigenetic variation only	Protein kinase superfamily protein
GH_A05G3765			eQTM	CG	CHG	CHH	Regulated gene expressions by epigenetic variation only	transmembrane protein
GH_A05G3766			eQTM	CG	CHG	CHH	Regulated gene expressions by epigenetic variation only	phosphoenolpyruvate (pep)/phosphate translocator 2
GH_A05G3828			eQTM	CG	CHG	CHH	Regulated gene expressions by epigenetic variation only	Regulator of chromosome condensation (RCC1) family protein
GH_A05G3897			eQTM	CG			Regulated gene expressions by epigenetic variation only	Saccharopine dehydrogenase
GH_A05G3906			eQTM	CG	CHG	CHH	Regulated gene expressions by epigenetic variation only	Plant calmodulin-binding protein-like protein
GH_A05G4008			eQTM	CG		CHH	Regulated gene expressions by epigenetic variation only	Actin-like ATPase superfamily protein
GH_A05G4027			eQTM	CG			Regulated gene expressions by epigenetic variation only	aldehyde dehydrogenase 3I1
GH_A05G4048			eQTM	CG			Regulated gene expressions by epigenetic variation only	polyadenylate-binding protein 1-B-binding protein
GH_A05G4143			eQTM		CHG		Regulated gene expressions by epigenetic variation only	dual specificity protein phosphatase (DsPTP1) family protein
GH_A05G4153			eQTM	CG	CHG	CHH	Regulated gene expressions by epigenetic variation only	-
GH_A05G4171			eQTM	CG		CHH	Regulated gene expressions by epigenetic variation only	cytochrome P450%2C family 96%2C subfamily A%2C polypeptide 10
GH_A05G4178			eQTM	CG			Regulated gene expressions by epigenetic variation only	SAD1/UNC-84 domain protein 1
GH_A05G4203			eQTM	CG	CHG	CHH	Regulated gene expressions by epigenetic variation only	NADPH:quinone oxidoreductase
GH_A05G4212			eQTM	CG		CHH	Regulated gene expressions by epigenetic variation only	Protein kinase superfamily protein
GH_A05G4247			eQTM	CG	CHG	CHH	Regulated gene expressions by epigenetic variation only	Ribosomal protein L16p/L10e family protein
GH_A05G4250			eQTM	CG	CHG		Regulated gene expressions by epigenetic variation only	Metallo-hydrolase/oxidoreductase superfamily protein
GH_A05G4255			eQTM	CG	CHG	CHH	Regulated gene expressions by epigenetic variation only	PLAC8 family protein
GH_A05G4256			eQTM	CG			Regulated gene expressions by epigenetic variation only	acetyl-CoA synthetase
GH_A05G4262			eQTM	CG	CHG	CHH	Regulated gene expressions by epigenetic variation only	Ubiquitin-like superfamily protein
GH_A05G4273			eQTM	CG			Regulated gene expressions by epigenetic variation only	S-adenosyl-L-methionine-dependent methyltransferases superfamily protein
GH_A05G4306			eQTM	CG			Regulated gene expressions by epigenetic variation only	P-loop containing nucleoside triphosphate hydrolases superfamily protein
GH_A05G4309			eQTM		CHG		Regulated gene expressions by epigenetic variation only	inhibitor-3
GH_A05G4327			eQTM	CG			Regulated gene expressions by epigenetic variation only	hypothetical protein
GH_A05G4364			eQTM		CHG	CHH	Regulated gene expressions by epigenetic variation only	IAA-leucine-resistant (ILR1)-like 3
GH_A06G0204			eQTM			CHH	Regulated gene expressions by epigenetic variation only	UDP-glycosyltransferase 73B4
GH_A06G0229			eQTM	CG			Regulated gene expressions by epigenetic variation only	acyl-CoA-binding domain 3
GH_A06G0243			eQTM	CG		CHH	Regulated gene expressions by epigenetic variation only	P-loop containing nucleoside triphosphate hydrolases superfamily protein
GH_A06G0333			eQTM	CG			Regulated gene expressions by epigenetic variation only	Adenine nucleotide alpha hydrolases-like superfamily protein
GH_A06G0344			eQTM	CG			Regulated gene expressions by epigenetic variation only	Target SNARE coiled-coil domain protein
GH_A06G0349			eQTM	CG	CHG	CHH	Regulated gene expressions by epigenetic variation only	MATE efflux family protein
GH_A06G0360			eQTM	CG			Regulated gene expressions by epigenetic variation only	ascorbate peroxidase 4
GH_A06G0365			eQTM	CG			Regulated gene expressions by epigenetic variation only	general regulatory factor 2
GH_A06G0493			eQTM		CHG	CHH	Regulated gene expressions by epigenetic variation only	F-box protein 7
GH_A06G0568			eQTM	CG			Regulated gene expressions by epigenetic variation only	Inorganic H pyrophosphatase family protein
GH_A06G0624			eQTM	CG	CHG		Regulated gene expressions by epigenetic variation only	alpha/beta-Hydrolases superfamily protein
GH_A06G0701			eQTM	CG	CHG		Regulated gene expressions by epigenetic variation only	transmembrane protein
GH_A06G0703			eQTM	CG			Regulated gene expressions by epigenetic variation only	Glyoxalase/Bleomycin resistance protein/Dioxygenase superfamily protein
GH_A06G0720			eQTM	CG	CHG		Regulated gene expressions by epigenetic variation only	golgin Putative 1
GH_A06G0932			eQTM	CG			Regulated gene expressions by epigenetic variation only	light-independent protochlorophyllide reductase subunit
GH_A06G1016			eQTM	CG	CHG		Regulated gene expressions by epigenetic variation only	Glyoxalase/Bleomycin resistance protein/Dioxygenase superfamily protein
GH_A06G1019			eQTM	CG			Regulated gene expressions by epigenetic variation only	alpha/beta-Hydrolases superfamily protein
GH_A06G1085			eQTM	CG	CHG	CHH	Regulated gene expressions by epigenetic variation only	purple acid phosphatase 26
GH_A06G1280			eQTM	CG	CHG	CHH	Regulated gene expressions by epigenetic variation only	rho GTPase-activating gacO-like protein
GH_A06G1323			eQTM	CG	CHG	CHH	Regulated gene expressions by epigenetic variation only	-
GH_A06G1547			eQTM	CG	CHG	CHH	Regulated gene expressions by epigenetic variation only	ATPase complex subunit
GH_A06G1608			eQTM	CG	CHG		Regulated gene expressions by epigenetic variation only	Transketolase family protein
GH_A06G1656			eQTM	CG			Regulated gene expressions by epigenetic variation only	ephrin-A3 protein
GH_A06G1694			eQTM	CG	CHG		Regulated gene expressions by epigenetic variation only	cysteine-rich RLK (RECEPTOR-like protein kinase) 10
GH_A06G1701			eQTM	CG	CHG		Regulated gene expressions by epigenetic variation only	transmembrane protein
GH_A06G1702			eQTM	CG			Regulated gene expressions by epigenetic variation only	PPDK regulatory protein
GH_A06G1720			eQTM	CG	CHG	CHH	Regulated gene expressions by epigenetic variation only	hypothetical protein
GH_A06G1737			eQTM	CG		CHH	Regulated gene expressions by epigenetic variation only	orotidine 5'-phosphate decarboxylase
GH_A06G1796			eQTM	CG			Regulated gene expressions by epigenetic variation only	ARM repeat superfamily protein
GH_A06G1866			eQTM	CG	CHG	CHH	Regulated gene expressions by epigenetic variation only	Peptide-N4-(N-acetyl-beta-glucosaminyl)asparagine amidase A protein
GH_A06G1876			eQTM	CG			Regulated gene expressions by epigenetic variation only	alfin-like 1
GH_A06G1894			eQTM	CG			Regulated gene expressions by epigenetic variation only	plasma membrane intrinsic protein 1%3B4
GH_A06G1937			eQTM	CG			Regulated gene expressions by epigenetic variation only	GTP binding Elongation factor Tu family protein
GH_A06G1992			eQTM	CG	CHG	CHH	Regulated gene expressions by epigenetic variation only	pre-mRNA-splicing factor
GH_A06G2002			eQTM	CG			Regulated gene expressions by epigenetic variation only	tail-anchored protein insertion receptor WRB-like protein
GH_A06G2026			eQTM	CG	CHG		Regulated gene expressions by epigenetic variation only	-
GH_A06G2079			eQTM	CG	CHG	CHH	Regulated gene expressions by epigenetic variation only	-
GH_A06G2110			eQTM	CG			Regulated gene expressions by epigenetic variation only	adenylate cyclase
GH_A06G2120			eQTM	CG	CHG	CHH	Regulated gene expressions by epigenetic variation only	Protein kinase superfamily protein
GH_A06G2121			eQTM		CHG		Regulated gene expressions by epigenetic variation only	Protein kinase superfamily protein
GH_A06G2130			eQTM	CG	CHG		Regulated gene expressions by epigenetic variation only	LRR and NB-ARC domains-containing disease resistance protein
GH_A06G2139			eQTM	CG	CHG	CHH	Regulated gene expressions by epigenetic variation only	Disease resistance protein (CC-NBS-LRR class) family
GH_A06G2189			eQTM	CG			Regulated gene expressions by epigenetic variation only	transmembrane nine 7
GH_A06G2193			eQTM	CG	CHG	CHH	Regulated gene expressions by epigenetic variation only	Late embryogenesis abundant (LEA) hydroxyproline-rich glycoprotein family
GH_A07G0031			eQTM	CG	CHG		Regulated gene expressions by epigenetic variation only	fatty acyl-ACP thioesterases B
GH_A07G0201			eQTM	CG			Regulated gene expressions by epigenetic variation only	hypothetical protein
GH_A07G0211			eQTM	CG	CHG	CHH	Regulated gene expressions by epigenetic variation only	SKI/DACH domain protein
GH_A07G0232			eQTM	CG	CHG	CHH	Regulated gene expressions by epigenetic variation only	Protein kinase superfamily protein
GH_A07G0240			eQTM	CG			Regulated gene expressions by epigenetic variation only	gamma vacuolar processing enzyme
GH_A07G0403			eQTM	CG			Regulated gene expressions by epigenetic variation only	testis- and ovary-specific PAZ domain protein
GH_A07G0451			eQTM	CG	CHG	CHH	Regulated gene expressions by epigenetic variation only	RNA-binding (RRM/RBD/RNP motifs) family protein
GH_A07G0481			eQTM	CG			Regulated gene expressions by epigenetic variation only	structural maintenance of chromosomes 2
GH_A07G0740			eQTM		CHG		Regulated gene expressions by epigenetic variation only	RNA-binding (RRM/RBD/RNP motifs) family protein with retrovirus zinc finger-like domain-containing protein
GH_A07G0763			eQTM	CG		CHH	Regulated gene expressions by epigenetic variation only	3-phosphoserine phosphatase
GH_A07G0831			eQTM	CG			Regulated gene expressions by epigenetic variation only	Auxin efflux carrier family protein
GH_A07G0942			eQTM	CG			Regulated gene expressions by epigenetic variation only	indole-3-butyric acid response 5
GH_A07G0966			eQTM	CG		CHH	Regulated gene expressions by epigenetic variation only	F-box family protein
GH_A07G0997			eQTM	CG			Regulated gene expressions by epigenetic variation only	maternal effect embryo arrest protein
GH_A07G1012			eQTM	CG	CHG		Regulated gene expressions by epigenetic variation only	Oxidoreductase%2C zinc-binding dehydrogenase family protein
GH_A07G1023			eQTM	CG		CHH	Regulated gene expressions by epigenetic variation only	Ribosomal L18p/L5e family protein
GH_A07G1264			eQTM	CG	CHG		Regulated gene expressions by epigenetic variation only	NAD(P)-binding Rossmann-fold superfamily protein
GH_A07G1327			eQTM			CHH	Regulated gene expressions by epigenetic variation only	Bifunctional inhibitor/lipid-transfer protein/seed storage 2S albumin superfamily protein
GH_A07G1329			eQTM	CG			Regulated gene expressions by epigenetic variation only	Transmembrane Fragile-X-F-associated protein
GH_A07G1389			eQTM	CG	CHG	CHH	Regulated gene expressions by epigenetic variation only	Tetratricopeptide repeat (TPR)-like superfamily protein
GH_A07G1417			eQTM	CG	CHG	CHH	Regulated gene expressions by epigenetic variation only	methyltransferase
GH_A07G1443			eQTM	CG			Regulated gene expressions by epigenetic variation only	serine protease inhibitor%2C Kazal-type family protein
GH_A07G1687			eQTM			CHH	Regulated gene expressions by epigenetic variation only	AP2/B3-like transcriptional factor family protein
GH_A07G1692			eQTM		CHG		Regulated gene expressions by epigenetic variation only	UDP-Glycosyltransferase superfamily protein
GH_A07G1693			eQTM	CG	CHG	CHH	Regulated gene expressions by epigenetic variation only	kinase superfamily with octicosapeptide/Phox/Bem1p domain-containing protein
GH_A07G1940			eQTM			CHH	Regulated gene expressions by epigenetic variation only	Dihydrodipicolinate reductase%2C bacterial/plant
GH_A07G2013			eQTM			CHH	Regulated gene expressions by epigenetic variation only	-
GH_A07G2026			eQTM	CG		CHH	Regulated gene expressions by epigenetic variation only	-
GH_A07G2300			eQTM	CG		CHH	Regulated gene expressions by epigenetic variation only	pfkB-like carbohydrate kinase family protein
GH_A07G2367			eQTM	CG			Regulated gene expressions by epigenetic variation only	galacturonosyltransferase 6
GH_A07G2387			eQTM	CG	CHG		Regulated gene expressions by epigenetic variation only	BET1P/SFT1P-like protein 14A
GH_A07G2424			eQTM	CG			Regulated gene expressions by epigenetic variation only	ROP-interactive CRIB motif-containing protein 6
GH_A07G2464			eQTM	CG			Regulated gene expressions by epigenetic variation only	zinc finger (AN1-like) family protein
GH_A07G2483			eQTM	CG		CHH	Regulated gene expressions by epigenetic variation only	aldehyde dehydrogenase 2B7
GH_A07G2487			eQTM	CG	CHG		Regulated gene expressions by epigenetic variation only	Uncharacterized protein family (UPF0497)
GH_A07G2492			eQTM	CG	CHG	CHH	Regulated gene expressions by epigenetic variation only	UDP-glucosyl transferase 88A1
GH_A07G2558			eQTM	CG			Regulated gene expressions by epigenetic variation only	glucose-6-phosphate dehydrogenase 6
GH_A08G0021			eQTM	CG	CHG		Regulated gene expressions by epigenetic variation only	subtilase family protein
GH_A08G0085			eQTM	CG			Regulated gene expressions by epigenetic variation only	AAA-type ATPase family protein
GH_A08G0099			eQTM	CG			Regulated gene expressions by epigenetic variation only	vesicle-associated membrane protein 714
GH_A08G0153			eQTM	CG			Regulated gene expressions by epigenetic variation only	Bifunctional inhibitor/lipid-transfer protein/seed storage 2S albumin superfamily protein
GH_A08G0188			eQTM	CG	CHG		Regulated gene expressions by epigenetic variation only	-
GH_A08G0189			eQTM	CG			Regulated gene expressions by epigenetic variation only	Pentatricopeptide repeat (PPR) superfamily protein
GH_A08G0231			eQTM	CG			Regulated gene expressions by epigenetic variation only	Galactose mutarotase-like superfamily protein
GH_A08G0236			eQTM	CG	CHG	CHH	Regulated gene expressions by epigenetic variation only	hydroxyproline-rich glycoprotein family protein
GH_A08G0243			eQTM	CG	CHG	CHH	Regulated gene expressions by epigenetic variation only	Ypt/Rab-GAP domain of gyp1p superfamily protein
GH_A08G0499			eQTM	CG	CHG	CHH	Regulated gene expressions by epigenetic variation only	CBS domain protein with a domain protein (DUF21)
GH_A08G0503			eQTM	CG	CHG		Regulated gene expressions by epigenetic variation only	Bax inhibitor-1 family protein
GH_A08G0509			eQTM	CG			Regulated gene expressions by epigenetic variation only	NADH-ubiquinone oxidoreductase 24 kDa subunit
GH_A08G0623			eQTM	CG	CHG		Regulated gene expressions by epigenetic variation only	TOXICOS EN LEVADURA 4
GH_A08G0627			eQTM	CG	CHG	CHH	Regulated gene expressions by epigenetic variation only	senescence-associated family protein (DUF581)
GH_A08G0676			eQTM	CG	CHG		Regulated gene expressions by epigenetic variation only	pfkB-like carbohydrate kinase family protein
GH_A08G0853			eQTM	CG	CHG		Regulated gene expressions by epigenetic variation only	hypothetical protein
GH_A08G0884			eQTM	CG		CHH	Regulated gene expressions by epigenetic variation only	Transducin/WD40 repeat-like superfamily protein
GH_A08G0886			eQTM	CG	CHG	CHH	Regulated gene expressions by epigenetic variation only	Protein phosphatase 2C family protein
GH_A08G0896			eQTM	CG	CHG	CHH	Regulated gene expressions by epigenetic variation only	transmembrane protein%2C putative (DUF1068)
GH_A08G0922			eQTM		CHG		Regulated gene expressions by epigenetic variation only	Afadin/alpha-actinin-binding protein
GH_A08G0950			eQTM	CG			Regulated gene expressions by epigenetic variation only	-
GH_A08G0967			eQTM	CG		CHH	Regulated gene expressions by epigenetic variation only	ADP-ribosylation factor 3
GH_A08G1000			eQTM	CG			Regulated gene expressions by epigenetic variation only	P-loop containing nucleoside triphosphate hydrolases superfamily protein
GH_A08G1036			eQTM	CG			Regulated gene expressions by epigenetic variation only	tetraspanin8
GH_A08G1121			eQTM	CG	CHG	CHH	Regulated gene expressions by epigenetic variation only	ATPase%2C F0/V0 complex%2C subunit C protein
GH_A08G1150			eQTM	CG			Regulated gene expressions by epigenetic variation only	Protein kinase family protein
GH_A08G1153			eQTM	CG	CHG		Regulated gene expressions by epigenetic variation only	Plant transposase (Ptta/En/Spm family)
GH_A08G1187			eQTM		CHG		Regulated gene expressions by epigenetic variation only	photosystem II reaction center protein A
GH_A08G1193			eQTM	CG	CHG	CHH	Regulated gene expressions by epigenetic variation only	Plant transposase (Ptta/En/Spm family)
GH_A08G1206			eQTM	CG	CHG		Regulated gene expressions by epigenetic variation only	transmembrane protein 161AB protein
GH_A08G1217			eQTM	CG	CHG		Regulated gene expressions by epigenetic variation only	tripeptidyl peptidase ii
GH_A08G1320			eQTM		CHG		Regulated gene expressions by epigenetic variation only	nascent polypeptide-associated complex subunit alpha-like protein 2
GH_A08G1360			eQTM	CG	CHG	CHH	Regulated gene expressions by epigenetic variation only	TRICHOME BIREFRINGENCE-LIKE 43
GH_A08G1430			eQTM	CG			Regulated gene expressions by epigenetic variation only	Calcium-dependent phosphotriesterase superfamily protein
GH_A08G1442			eQTM	CG	CHG	CHH	Regulated gene expressions by epigenetic variation only	zinc ion binding / nucleic acid binding protein
GH_A08G1443			eQTM	CG	CHG	CHH	Regulated gene expressions by epigenetic variation only	-
GH_A08G1539			eQTM	CG			Regulated gene expressions by epigenetic variation only	decoy
GH_A08G1704			eQTM	CG			Regulated gene expressions by epigenetic variation only	FMN-linked oxidoreductases superfamily protein
GH_A08G1739			eQTM	CG			Regulated gene expressions by epigenetic variation only	Profilin family protein
GH_A08G1808			eQTM	CG	CHG	CHH	Regulated gene expressions by epigenetic variation only	trehalose phosphatase/synthase 5
GH_A08G1850			eQTM	CG	CHG		Regulated gene expressions by epigenetic variation only	senescence-related gene 1
GH_A08G1860			eQTM	CG	CHG	CHH	Regulated gene expressions by epigenetic variation only	-
GH_A08G1862			eQTM	CG	CHG	CHH	Regulated gene expressions by epigenetic variation only	-
GH_A08G1957			eQTM		CHG	CHH	Regulated gene expressions by epigenetic variation only	-
GH_A08G1958			eQTM	CG	CHG	CHH	Regulated gene expressions by epigenetic variation only	HSP20-like chaperones superfamily protein
GH_A08G2077			eQTM	CG			Regulated gene expressions by epigenetic variation only	AMP-dependent synthetase and ligase family protein
GH_A08G2089			eQTM	CG	CHG		Regulated gene expressions by epigenetic variation only	GMP synthase (glutamine-hydrolyzing)%2C putative / glutamine amidotransferase
GH_A08G2264			eQTM	CG			Regulated gene expressions by epigenetic variation only	Pleckstrin homology (PH) and lipid-binding START domains-containing protein
GH_A08G2277			eQTM	CG			Regulated gene expressions by epigenetic variation only	xyloglucan endotransglucosylase/hydrolase 32
GH_A08G2292			eQTM	CG	CHG	CHH	Regulated gene expressions by epigenetic variation only	Basic-leucine zipper (bZIP) transcription factor family protein
GH_A08G2293			eQTM	CG	CHG	CHH	Regulated gene expressions by epigenetic variation only	-
GH_A08G2525			eQTM	CG		CHH	Regulated gene expressions by epigenetic variation only	Target of Myb protein 1
GH_A08G2526			eQTM	CG		CHH	Regulated gene expressions by epigenetic variation only	Exostosin family protein
GH_A08G2583			eQTM	CG			Regulated gene expressions by epigenetic variation only	GroES-like zinc-binding dehydrogenase family protein
GH_A08G2590			eQTM	CG		CHH	Regulated gene expressions by epigenetic variation only	Translation protein SH3-like family protein
GH_A08G2599			eQTM	CG			Regulated gene expressions by epigenetic variation only	lecithin:cholesterol acyltransferase 3
GH_A08G2672			eQTM	CG	CHG	CHH	Regulated gene expressions by epigenetic variation only	BED zinc finger and hAT dimerization domain-containing protein DAYSLEEPER
GH_A08G2734			eQTM			CHH	Regulated gene expressions by epigenetic variation only	3-ketoacyl-CoA synthase 11
GH_A08G2774			eQTM	CG			Regulated gene expressions by epigenetic variation only	Zn-dependent exopeptidases superfamily protein
GH_A08G2777			eQTM	CG			Regulated gene expressions by epigenetic variation only	SNF7 family protein
GH_A08G2808			eQTM	CG			Regulated gene expressions by epigenetic variation only	BRCT domain DNA repair protein
GH_A09G0135			eQTM	CG	CHG	CHH	Regulated gene expressions by epigenetic variation only	glycine-rich protein
GH_A09G0139			eQTM		CHG		Regulated gene expressions by epigenetic variation only	60S ribosomal protein L18A-1
GH_A09G0183			eQTM	CG	CHG		Regulated gene expressions by epigenetic variation only	Trypsin family protein with PDZ domain-containing protein
GH_A09G0241			eQTM	CG			Regulated gene expressions by epigenetic variation only	H[+]-ATPase 4
GH_A09G0331			eQTM	CG	CHG	CHH	Regulated gene expressions by epigenetic variation only	ARM repeat superfamily protein
GH_A09G0341			eQTM	CG			Regulated gene expressions by epigenetic variation only	embryo defective 3012
GH_A09G0404			eQTM			CHH	Regulated gene expressions by epigenetic variation only	CCT motif family protein
GH_A09G0405			eQTM	CG			Regulated gene expressions by epigenetic variation only	HSP20-like chaperones superfamily protein
GH_A09G0427			eQTM	CG		CHH	Regulated gene expressions by epigenetic variation only	glucose-6-phosphate dehydrogenase 6
GH_A09G0784			eQTM	CG		CHH	Regulated gene expressions by epigenetic variation only	isopropyl malate isomerase large subunit 1
GH_A09G0816			eQTM	CG			Regulated gene expressions by epigenetic variation only	lipase class 3 family protein
GH_A09G0847			eQTM	CG			Regulated gene expressions by epigenetic variation only	Glycosyl hydrolase superfamily protein
GH_A09G0881			eQTM	CG	CHG	CHH	Regulated gene expressions by epigenetic variation only	Oligosaccharyltransferase complex/magnesium transporter family protein
GH_A09G0890			eQTM	CG	CHG	CHH	Regulated gene expressions by epigenetic variation only	Protein kinase superfamily protein
GH_A09G0925			eQTM	CG			Regulated gene expressions by epigenetic variation only	syntaxin of plants 61
GH_A09G0940			eQTM	CG	CHG	CHH	Regulated gene expressions by epigenetic variation only	-
GH_A09G0998			eQTM	CG			Regulated gene expressions by epigenetic variation only	hexokinase 2
GH_A09G1028			eQTM	CG			Regulated gene expressions by epigenetic variation only	RING/U-box superfamily protein
GH_A09G1082			eQTM	CG			Regulated gene expressions by epigenetic variation only	cyclophilin 5
GH_A09G1124			eQTM		CHG		Regulated gene expressions by epigenetic variation only	AAA-type ATPase family protein
GH_A09G1139			eQTM	CG		CHH	Regulated gene expressions by epigenetic variation only	copper ion binding protein
GH_A09G1218			eQTM	CG			Regulated gene expressions by epigenetic variation only	isovaleryl-CoA-dehydrogenase
GH_A09G1328			eQTM	CG	CHG	CHH	Regulated gene expressions by epigenetic variation only	Leucine carboxyl methyltransferase
GH_A09G1377			eQTM	CG			Regulated gene expressions by epigenetic variation only	threonine-tRNA ligase 2
GH_A09G1382			eQTM		CHG		Regulated gene expressions by epigenetic variation only	DTW domain-containing protein
GH_A09G1395			eQTM	CG	CHG	CHH	Regulated gene expressions by epigenetic variation only	polygalacturonase ADPG2-like protein
GH_A09G1399			eQTM	CG	CHG	CHH	Regulated gene expressions by epigenetic variation only	guanylate kinase
GH_A09G1433			eQTM	CG			Regulated gene expressions by epigenetic variation only	D111/G-patch domain-containing protein
GH_A09G1579			eQTM	CG			Regulated gene expressions by epigenetic variation only	hypothetical protein
GH_A09G1609			eQTM	CG	CHG	CHH	Regulated gene expressions by epigenetic variation only	sporulation-specific protein
GH_A09G1641			eQTM	CG			Regulated gene expressions by epigenetic variation only	SAUR-like auxin-responsive protein family
GH_A09G1660			eQTM	CG		CHH	Regulated gene expressions by epigenetic variation only	adenosine kinase 2
GH_A09G1661			eQTM	CG		CHH	Regulated gene expressions by epigenetic variation only	isocitrate dehydrogenase V
GH_A09G1682			eQTM	CG			Regulated gene expressions by epigenetic variation only	S1FA-like DNA-binding protein
GH_A09G1717			eQTM	CG			Regulated gene expressions by epigenetic variation only	NAD(P)-binding Rossmann-fold superfamily protein
GH_A09G1746			eQTM	CG		CHH	Regulated gene expressions by epigenetic variation only	Acyl-CoA N-acyltransferase with RING/FYVE/PHD-type zinc finger domain-containing protein
GH_A09G1769			eQTM		CHG		Regulated gene expressions by epigenetic variation only	Homeodomain-like superfamily protein
GH_A09G1836			eQTM	CG	CHG	CHH	Regulated gene expressions by epigenetic variation only	TRICHOME BIREFRINGENCE-LIKE 35
GH_A09G1946			eQTM	CG			Regulated gene expressions by epigenetic variation only	TCP family transcription factor
GH_A09G1947			eQTM	CG			Regulated gene expressions by epigenetic variation only	peptidoglycan-binding LysM domain-containing protein
GH_A09G1951			eQTM	CG	CHG	CHH	Regulated gene expressions by epigenetic variation only	ribosomal protein L24
GH_A09G1956			eQTM	CG	CHG	CHH	Regulated gene expressions by epigenetic variation only	Cleavage/polyadenylation specificity factor%2C 25kDa subunit
GH_A09G2021			eQTM	CG	CHG		Regulated gene expressions by epigenetic variation only	Mitochondrial import inner membrane translocase subunit Tim17/Tim22/Tim23 family protein
GH_A09G2087			eQTM	CG	CHG		Regulated gene expressions by epigenetic variation only	UDP-N-acetylglucosamine (UAA) transporter family
GH_A09G2108			eQTM	CG			Regulated gene expressions by epigenetic variation only	DHHC-type zinc finger family protein
GH_A09G2145			eQTM	CG			Regulated gene expressions by epigenetic variation only	tobamovirus multiplication 2A
GH_A09G2399			eQTM			CHH	Regulated gene expressions by epigenetic variation only	RmlC-like cupins superfamily protein
GH_A09G2424			eQTM	CG	CHG	CHH	Regulated gene expressions by epigenetic variation only	Protein kinase superfamily protein
GH_A09G2510			eQTM	CG	CHG		Regulated gene expressions by epigenetic variation only	Peptidase S41 family protein
GH_A09G2590			eQTM	CG			Regulated gene expressions by epigenetic variation only	-
GH_A10G0018			eQTM	CG			Regulated gene expressions by epigenetic variation only	DUF1666 family protein (DUF1666)
GH_A10G0057			eQTM	CG		CHH	Regulated gene expressions by epigenetic variation only	NAD(P)-binding Rossmann-fold superfamily protein
GH_A10G0060			eQTM	CG	CHG		Regulated gene expressions by epigenetic variation only	alpha amino-terminal protein methyltransferase
GH_A10G0123			eQTM			CHH	Regulated gene expressions by epigenetic variation only	actin cytoskeleton-regulatory complex pan-like protein
GH_A10G0174			eQTM	CG	CHG		Regulated gene expressions by epigenetic variation only	eukaryotic translation initiation factor-like protein
GH_A10G0331			eQTM	CG	CHG		Regulated gene expressions by epigenetic variation only	hypothetical protein
GH_A10G0332			eQTM	CG	CHG	CHH	Regulated gene expressions by epigenetic variation only	basic helix-loop-helix (bHLH) DNA-binding superfamily protein
GH_A10G0460			eQTM	CG			Regulated gene expressions by epigenetic variation only	alpha/beta-Hydrolases superfamily protein
GH_A10G0484			eQTM	CG			Regulated gene expressions by epigenetic variation only	potassium transporter 1
GH_A10G0772			eQTM	CG	CHG		Regulated gene expressions by epigenetic variation only	transmembrane protein%2C putative (Protein of unknown function%2C DUF642)
GH_A10G1054			eQTM	CG	CHG		Regulated gene expressions by epigenetic variation only	Alg9-like mannosyltransferase family
GH_A10G1088			eQTM	CG	CHG	CHH	Regulated gene expressions by epigenetic variation only	-
GH_A10G1095			eQTM	CG			Regulated gene expressions by epigenetic variation only	plant/protein
GH_A10G1098			eQTM	CG	CHG	CHH	Regulated gene expressions by epigenetic variation only	Tetratricopeptide repeat (TPR)-like superfamily protein
GH_A10G1383			eQTM			CHH	Regulated gene expressions by epigenetic variation only	S-adenosyl-L-homocysteine hydrolase
GH_A10G1385			eQTM	CG			Regulated gene expressions by epigenetic variation only	Werner syndrome-like exonuclease
GH_A10G1387			eQTM	CG	CHG	CHH	Regulated gene expressions by epigenetic variation only	methylenetetrahydrofolate reductase 2
GH_A10G1388			eQTM	CG		CHH	Regulated gene expressions by epigenetic variation only	glycine-rich RNA-binding protein 2
GH_A10G1530			eQTM			CHH	Regulated gene expressions by epigenetic variation only	HXXXD-type acyl-transferase family protein
GH_A10G1821			eQTM	CG			Regulated gene expressions by epigenetic variation only	Tetratricopeptide repeat (TPR)-like superfamily protein
GH_A10G2136			eQTM	CG			Regulated gene expressions by epigenetic variation only	-
GH_A10G2146			eQTM	CG	CHG	CHH	Regulated gene expressions by epigenetic variation only	-
GH_A10G2147			eQTM	CG	CHG	CHH	Regulated gene expressions by epigenetic variation only	Ta11-like non-LTR retrotransposon
GH_A10G2155			eQTM	CG			Regulated gene expressions by epigenetic variation only	Mitochondrial substrate carrier family protein
GH_A10G2226			eQTM			CHH	Regulated gene expressions by epigenetic variation only	Integrase-type DNA-binding superfamily protein
GH_A10G2267			eQTM	CG		CHH	Regulated gene expressions by epigenetic variation only	phosphoglucosamine mutase family protein
GH_A10G2273			eQTM	CG	CHG	CHH	Regulated gene expressions by epigenetic variation only	DNAse I-like superfamily protein
GH_A10G2276			eQTM	CG	CHG	CHH	Regulated gene expressions by epigenetic variation only	Leucine-rich repeat protein kinase family protein
GH_A10G2300			eQTM	CG	CHG		Regulated gene expressions by epigenetic variation only	Nitrilase/cyanide hydratase and apolipoprotein N-acyltransferase family protein
GH_A10G2398			eQTM	CG	CHG	CHH	Regulated gene expressions by epigenetic variation only	Prenyltransferase family protein
GH_A10G2456			eQTM	CG	CHG		Regulated gene expressions by epigenetic variation only	Tetratricopeptide repeat (TPR)-like superfamily protein
GH_A10G2498			eQTM	CG	CHG	CHH	Regulated gene expressions by epigenetic variation only	Bifunctional inhibitor/lipid-transfer protein/seed storage 2S albumin superfamily protein
GH_A10G2552			eQTM		CHG		Regulated gene expressions by epigenetic variation only	disease resistance protein (TIR-NBS-LRR class)
GH_A10G2557			eQTM	CG	CHG		Regulated gene expressions by epigenetic variation only	Terpenoid cyclases/Protein prenyltransferases superfamily protein
GH_A10G2589			eQTM		CHG		Regulated gene expressions by epigenetic variation only	Transmembrane amino acid transporter family protein
GH_A10G2590			eQTM	CG	CHG	CHH	Regulated gene expressions by epigenetic variation only	Nucleolar histone methyltransferase-related protein
GH_A10G2615			eQTM	CG	CHG		Regulated gene expressions by epigenetic variation only	Cyclophilin-like peptidyl-prolyl cis-trans isomerase family protein
GH_A11G0010			eQTM	CG	CHG	CHH	Regulated gene expressions by epigenetic variation only	1-deoxy-D-xylulose 5-phosphate reductoisomerase
GH_A11G0050			eQTM	CG			Regulated gene expressions by epigenetic variation only	Eukaryotic aspartyl protease family protein
GH_A11G0110			eQTM	CG			Regulated gene expressions by epigenetic variation only	RNA-binding protein-like RNA recognition motif protein
GH_A11G0116			eQTM		CHG	CHH	Regulated gene expressions by epigenetic variation only	-
GH_A11G0117			eQTM			CHH	Regulated gene expressions by epigenetic variation only	Homeodomain-like superfamily protein
GH_A11G0436			eQTM	CG		CHH	Regulated gene expressions by epigenetic variation only	aldehyde dehydrogenase 10A8
GH_A11G0476			eQTM	CG			Regulated gene expressions by epigenetic variation only	protein kinase family protein / peptidoglycan-binding LysM domain-containing protein
GH_A11G0553			eQTM	CG			Regulated gene expressions by epigenetic variation only	Nucleotide-sugar transporter family protein
GH_A11G0561			eQTM	CG			Regulated gene expressions by epigenetic variation only	Tetratricopeptide repeat (TPR)-like superfamily protein
GH_A11G0610			eQTM	CG			Regulated gene expressions by epigenetic variation only	fatty acid amide hydrolase
GH_A11G0613			eQTM	CG			Regulated gene expressions by epigenetic variation only	chloride channel C
GH_A11G0626			eQTM	CG	CHG		Regulated gene expressions by epigenetic variation only	ARM repeat superfamily protein
GH_A11G0658			eQTM	CG			Regulated gene expressions by epigenetic variation only	CCR-like protein
GH_A11G0699			eQTM	CG			Regulated gene expressions by epigenetic variation only	TRICHOME BIREFRINGENCE-LIKE 22
GH_A11G0762			eQTM	CG	CHG	CHH	Regulated gene expressions by epigenetic variation only	Ras-related small GTP-binding family protein
GH_A11G0763			eQTM	CG			Regulated gene expressions by epigenetic variation only	ferredoxin-like protein
GH_A11G1067			eQTM	CG			Regulated gene expressions by epigenetic variation only	NAC domain containing protein 96
GH_A11G1103			eQTM	CG		CHH	Regulated gene expressions by epigenetic variation only	integrator complex subunit-like protein
GH_A11G1394			eQTM	CG		CHH	Regulated gene expressions by epigenetic variation only	NAD(P)-binding Rossmann-fold superfamily protein
GH_A11G1520			eQTM	CG	CHG		Regulated gene expressions by epigenetic variation only	peroxin 13
GH_A11G1568			eQTM	CG			Regulated gene expressions by epigenetic variation only	Sterile alpha motif (SAM) domain-containing protein
GH_A11G1571			eQTM	CG			Regulated gene expressions by epigenetic variation only	GRAS family transcription factor
GH_A11G1589			eQTM			CHH	Regulated gene expressions by epigenetic variation only	golgin family A protein (DUF1664)
GH_A11G1618			eQTM	CG	CHG	CHH	Regulated gene expressions by epigenetic variation only	methionine aminopeptidase 2B
GH_A11G1624			eQTM	CG	CHG		Regulated gene expressions by epigenetic variation only	Transcription factor TFIIE%2C alpha subunit
GH_A11G1687			eQTM	CG	CHG	CHH	Regulated gene expressions by epigenetic variation only	DegP protease 7
GH_A11G1698			eQTM	CG			Regulated gene expressions by epigenetic variation only	Ribosomal protein PSRP-3/Ycf65
GH_A11G1704			eQTM			CHH	Regulated gene expressions by epigenetic variation only	Ribulose bisphosphate carboxylase (small chain) family protein
GH_A11G1897			eQTM	CG	CHG		Regulated gene expressions by epigenetic variation only	HECT-like ubiquitin-conjugating enzyme (E2)-binding protein
GH_A11G1929			eQTM	CG			Regulated gene expressions by epigenetic variation only	Protein kinase superfamily protein
GH_A11G2031			eQTM	CG	CHG		Regulated gene expressions by epigenetic variation only	RING/U-box superfamily protein
GH_A11G2049			eQTM	CG			Regulated gene expressions by epigenetic variation only	IRREGULAR XYLEM protein (DUF579)
GH_A11G2073			eQTM	CG	CHG		Regulated gene expressions by epigenetic variation only	PLC-like phosphodiesterases superfamily protein
GH_A11G2337			eQTM		CHG		Regulated gene expressions by epigenetic variation only	Protein kinase superfamily protein
GH_A11G2340			eQTM	CG	CHG	CHH	Regulated gene expressions by epigenetic variation only	peptidase%2C S9A/B/C family%2C catalytic domain protein (Protein of unknown function DUF829%2C transmembrane 53)
GH_A11G2378			eQTM	CG			Regulated gene expressions by epigenetic variation only	nodulin MtN21 /EamA-like transporter family protein
GH_A11G2453			eQTM	CG			Regulated gene expressions by epigenetic variation only	P-loop containing nucleoside triphosphate hydrolases superfamily protein
GH_A11G2510			eQTM		CHG		Regulated gene expressions by epigenetic variation only	myb domain protein 60
GH_A11G2525			eQTM	CG			Regulated gene expressions by epigenetic variation only	Plasma-membrane choline transporter family protein
GH_A11G3024			eQTM	CG	CHG	CHH	Regulated gene expressions by epigenetic variation only	Tetratricopeptide repeat (TPR)-like superfamily protein
GH_A11G3034			eQTM	CG			Regulated gene expressions by epigenetic variation only	Drought-responsive family protein
GH_A11G3098			eQTM	CG			Regulated gene expressions by epigenetic variation only	RNA-binding KH domain-containing protein
GH_A11G3137			eQTM	CG			Regulated gene expressions by epigenetic variation only	Translation initiation factor SUI1 family protein
GH_A11G3202			eQTM	CG	CHG		Regulated gene expressions by epigenetic variation only	Plasma-membrane choline transporter family protein
GH_A11G3279			eQTM	CG	CHG		Regulated gene expressions by epigenetic variation only	-
GH_A11G3421			eQTM	CG			Regulated gene expressions by epigenetic variation only	APR-like 5
GH_A11G3453			eQTM	CG			Regulated gene expressions by epigenetic variation only	RING/FYVE/PHD zinc finger superfamily protein
GH_A11G3461			eQTM	CG			Regulated gene expressions by epigenetic variation only	ADP-ribosylation factor B1B
GH_A11G3511			eQTM	CG	CHG	CHH	Regulated gene expressions by epigenetic variation only	binding protein
GH_A11G3553			eQTM		CHG		Regulated gene expressions by epigenetic variation only	-
GH_A11G3594			eQTM	CG			Regulated gene expressions by epigenetic variation only	Mediator complex%2C subunit Med7
GH_A11G3603			eQTM	CG			Regulated gene expressions by epigenetic variation only	nuclear factor Y%2C subunit A10
GH_A11G3636			eQTM	CG		CHH	Regulated gene expressions by epigenetic variation only	E3 ubiquitin-protein ligase
GH_A11G3641			eQTM	CG	CHG	CHH	Regulated gene expressions by epigenetic variation only	-
GH_A11G3646			eQTM	CG	CHG	CHH	Regulated gene expressions by epigenetic variation only	Ribosomal protein S11 family protein
GH_A11G3657			eQTM	CG			Regulated gene expressions by epigenetic variation only	-
GH_A11G3658			eQTM	CG	CHG	CHH	Regulated gene expressions by epigenetic variation only	-
GH_A11G3668			eQTM			CHH	Regulated gene expressions by epigenetic variation only	-
GH_A11G3677			eQTM	CG			Regulated gene expressions by epigenetic variation only	-
GH_A11G3695			eQTM	CG			Regulated gene expressions by epigenetic variation only	methionine adenosyltransferase 3
GH_A11G3740			eQTM	CG			Regulated gene expressions by epigenetic variation only	PAR1 protein
GH_A12G0014			eQTM	CG			Regulated gene expressions by epigenetic variation only	chloride channel C
GH_A12G0030			eQTM		CHG		Regulated gene expressions by epigenetic variation only	kinase interacting (KIP1-like) family protein
GH_A12G0114			eQTM	CG	CHG		Regulated gene expressions by epigenetic variation only	hydroxy methylglutaryl CoA reductase 1
GH_A12G0164			eQTM	CG	CHG	CHH	Regulated gene expressions by epigenetic variation only	fatty acid amide hydrolase
GH_A12G0165			eQTM	CG			Regulated gene expressions by epigenetic variation only	Undecaprenyl pyrophosphate synthetase family protein
GH_A12G0203			eQTM	CG			Regulated gene expressions by epigenetic variation only	Zinc knuckle (CCHC-type) family protein
GH_A12G0223			eQTM	CG			Regulated gene expressions by epigenetic variation only	hypothetical protein
GH_A12G0350			eQTM	CG			Regulated gene expressions by epigenetic variation only	Major facilitator superfamily protein
GH_A12G0355			eQTM	CG	CHG	CHH	Regulated gene expressions by epigenetic variation only	PAM domain (PCI/PINT associated module) protein
GH_A12G0398			eQTM	CG			Regulated gene expressions by epigenetic variation only	ubiquitin fusion degradation 1
GH_A12G0434			eQTM	CG	CHG	CHH	Regulated gene expressions by epigenetic variation only	shaggy-like protein kinase 41
GH_A12G0590			eQTM	CG	CHG		Regulated gene expressions by epigenetic variation only	cold shock domain protein 1
GH_A12G1056			eQTM	CG	CHG	CHH	Regulated gene expressions by epigenetic variation only	-
GH_A12G1163			eQTM	CG			Regulated gene expressions by epigenetic variation only	transducin family protein / WD-40 repeat family protein
GH_A12G1175			eQTM	CG			Regulated gene expressions by epigenetic variation only	Transketolase
GH_A12G1322			eQTM	CG	CHG	CHH	Regulated gene expressions by epigenetic variation only	D-arabinono-1%2C4-lactone oxidase family protein
GH_A12G1475			eQTM	CG			Regulated gene expressions by epigenetic variation only	Mitochondrial import inner membrane translocase subunit Tim17/Tim22/Tim23 family protein
GH_A12G1605			eQTM		CHG		Regulated gene expressions by epigenetic variation only	GDSL-motif lipase/hydrolase 6
GH_A12G1675			eQTM	CG	CHG	CHH	Regulated gene expressions by epigenetic variation only	EEIG1/EHBP1 protein amino-terminal domain protein
GH_A12G1900			eQTM	CG			Regulated gene expressions by epigenetic variation only	Hydroxyproline-rich glycoprotein family protein
GH_A12G1930			eQTM	CG			Regulated gene expressions by epigenetic variation only	Dynein light chain type 1 family protein
GH_A12G1952			eQTM	CG		CHH	Regulated gene expressions by epigenetic variation only	transmembrane protein
GH_A12G1958			eQTM	CG	CHG		Regulated gene expressions by epigenetic variation only	Pentatricopeptide repeat (PPR) superfamily protein
GH_A12G2005			eQTM	CG	CHG	CHH	Regulated gene expressions by epigenetic variation only	diacylglycerol kinase1
GH_A12G2146			eQTM	CG			Regulated gene expressions by epigenetic variation only	TUDOR-SN protein 1
GH_A12G2255			eQTM	CG		CHH	Regulated gene expressions by epigenetic variation only	GHMP kinase family protein
GH_A12G2360			eQTM	CG			Regulated gene expressions by epigenetic variation only	acyl-CoA oxidase 1
GH_A12G2382			eQTM	CG	CHG		Regulated gene expressions by epigenetic variation only	beta vacuolar processing enzyme
GH_A12G2428			eQTM	CG		CHH	Regulated gene expressions by epigenetic variation only	armadillo repeat kinesin 3
GH_A12G2443			eQTM	CG	CHG		Regulated gene expressions by epigenetic variation only	transmembrane protein%2C putative (DUF1191)
GH_A12G2499			eQTM	CG		CHH	Regulated gene expressions by epigenetic variation only	PLAC8 family protein
GH_A12G2500			eQTM	CG			Regulated gene expressions by epigenetic variation only	vacuolar ATP synthase subunit E1
GH_A12G2567			eQTM	CG			Regulated gene expressions by epigenetic variation only	Cytosol aminopeptidase family protein
GH_A12G2590			eQTM	CG			Regulated gene expressions by epigenetic variation only	P-loop containing nucleoside triphosphate hydrolases superfamily protein
GH_A12G2605			eQTM	CG			Regulated gene expressions by epigenetic variation only	NAC domain containing protein 12
GH_A12G2651			eQTM	CG			Regulated gene expressions by epigenetic variation only	Peroxidase superfamily protein
GH_A12G2761			eQTM	CG			Regulated gene expressions by epigenetic variation only	U-box domain-containing protein kinase family protein
GH_A12G2793			eQTM	CG	CHG	CHH	Regulated gene expressions by epigenetic variation only	RHOMBOID-like protein 3
GH_A12G2870			eQTM			CHH	Regulated gene expressions by epigenetic variation only	hypothetical protein
GH_A12G2899			eQTM	CG	CHG		Regulated gene expressions by epigenetic variation only	Mitochondrial import inner membrane translocase subunit Tim17/Tim22/Tim23 family protein
GH_A12G2904			eQTM	CG	CHG		Regulated gene expressions by epigenetic variation only	Outer arm dynein light chain 1 protein
GH_A12G2919			eQTM	CG			Regulated gene expressions by epigenetic variation only	TCP-1/cpn60 chaperonin family protein
GH_A12G2978			eQTM	CG		CHH	Regulated gene expressions by epigenetic variation only	RHOMBOID-like protein 12
GH_A12G2979			eQTM	CG			Regulated gene expressions by epigenetic variation only	plastid transcriptionally active 2
GH_A13G0023			eQTM	CG	CHG	CHH	Regulated gene expressions by epigenetic variation only	transmembrane protein%2C putative (DUF247)
GH_A13G0082			eQTM	CG		CHH	Regulated gene expressions by epigenetic variation only	Cytochrome b-c1 complex%2C subunit 8 protein
GH_A13G0088			eQTM	CG			Regulated gene expressions by epigenetic variation only	Transducin/WD40 repeat-like superfamily protein
GH_A13G0105			eQTM	CG	CHG		Regulated gene expressions by epigenetic variation only	regulatory particle triple-A ATPase 3
GH_A13G0153			eQTM	CG	CHG	CHH	Regulated gene expressions by epigenetic variation only	2-oxoglutarate (2OG) and Fe(II)-dependent oxygenase superfamily protein
GH_A13G0163			eQTM	CG		CHH	Regulated gene expressions by epigenetic variation only	high mobility group B1
GH_A13G0194			eQTM	CG		CHH	Regulated gene expressions by epigenetic variation only	DNA-binding storekeeper protein-related transcriptional regulator
GH_A13G0202			eQTM	CG	CHG		Regulated gene expressions by epigenetic variation only	highly ABA-induced PP2C protein 2
GH_A13G0205			eQTM	CG			Regulated gene expressions by epigenetic variation only	actin 3
GH_A13G0222			eQTM	CG		CHH	Regulated gene expressions by epigenetic variation only	phosphatidylglycerolphosphate synthase 1
GH_A13G0223			eQTM	CG			Regulated gene expressions by epigenetic variation only	Ypt/Rab-GAP domain of gyp1p superfamily protein
GH_A13G0258			eQTM	CG	CHG		Regulated gene expressions by epigenetic variation only	DHHC-type zinc finger family protein
GH_A13G0262			eQTM	CG		CHH	Regulated gene expressions by epigenetic variation only	glutaredoxin-like protein
GH_A13G0275			eQTM	CG		CHH	Regulated gene expressions by epigenetic variation only	POLLEN DEFECTIVE IN GUIDANCE-like protein
GH_A13G0351			eQTM	CG			Regulated gene expressions by epigenetic variation only	T-complex protein 11
GH_A13G0384			eQTM	CG		CHH	Regulated gene expressions by epigenetic variation only	RNA-binding protein 47B
GH_A13G0385			eQTM	CG			Regulated gene expressions by epigenetic variation only	P-loop containing nucleoside triphosphate hydrolases superfamily protein
GH_A13G0405			eQTM		CHG		Regulated gene expressions by epigenetic variation only	PLC-like phosphodiesterases superfamily protein
GH_A13G0494			eQTM	CG			Regulated gene expressions by epigenetic variation only	heat shock protein
GH_A13G0511			eQTM	CG			Regulated gene expressions by epigenetic variation only	vacuole protein
GH_A13G0517			eQTM	CG			Regulated gene expressions by epigenetic variation only	2-oxoglutarate (2OG) and Fe(II)-dependent oxygenase superfamily protein
GH_A13G0575			eQTM	CG	CHG		Regulated gene expressions by epigenetic variation only	Acyl-CoA N-acyltransferases (NAT) superfamily protein
GH_A13G0700			eQTM	CG	CHG	CHH	Regulated gene expressions by epigenetic variation only	RNA-binding CRS1 / YhbY (CRM) domain protein
GH_A13G0718			eQTM	CG	CHG	CHH	Regulated gene expressions by epigenetic variation only	Tetratricopeptide repeat (TPR)-like superfamily protein
GH_A13G0724			eQTM	CG	CHG	CHH	Regulated gene expressions by epigenetic variation only	3-deoxy-d-arabino-heptulosonate 7-phosphate synthase
GH_A13G0811			eQTM	CG			Regulated gene expressions by epigenetic variation only	AGAMOUS-like 30
GH_A13G1025			eQTM	CG			Regulated gene expressions by epigenetic variation only	nucleolin
GH_A13G1163			eQTM	CG	CHG		Regulated gene expressions by epigenetic variation only	double-stranded-RNA-binding protein 4
GH_A13G1263			eQTM	CG		CHH	Regulated gene expressions by epigenetic variation only	-
GH_A13G1315			eQTM	CG	CHG		Regulated gene expressions by epigenetic variation only	kinesin 4
GH_A13G1337			eQTM	CG	CHG	CHH	Regulated gene expressions by epigenetic variation only	20S proteasome beta subunit G1
GH_A13G1342			eQTM	CG	CHG	CHH	Regulated gene expressions by epigenetic variation only	basic helix-loop-helix (bHLH) DNA-binding superfamily protein
GH_A13G1407			eQTM	CG	CHG	CHH	Regulated gene expressions by epigenetic variation only	glucuronoxylan 4-O-methyltransferase-like protein (DUF579)
GH_A13G1414			eQTM	CG	CHG	CHH	Regulated gene expressions by epigenetic variation only	alpha/beta-Hydrolases superfamily protein
GH_A13G1502			eQTM	CG	CHG	CHH	Regulated gene expressions by epigenetic variation only	metacaspase 4
GH_A13G1778			eQTM	CG			Regulated gene expressions by epigenetic variation only	mechanosensitive channel of small conductance-like 6
GH_A13G1780			eQTM	CG			Regulated gene expressions by epigenetic variation only	Peptidase S24/S26A/S26B/S26C family protein
GH_A13G1796			eQTM	CG			Regulated gene expressions by epigenetic variation only	Per1-like family protein
GH_A13G2041			eQTM	CG			Regulated gene expressions by epigenetic variation only	calreticulin 1a
GH_A13G2070			eQTM	CG	CHG		Regulated gene expressions by epigenetic variation only	SITE-1 protease
GH_A13G2126			eQTM	CG			Regulated gene expressions by epigenetic variation only	fatty acid desaturase 6
GH_A13G2172			eQTM	CG			Regulated gene expressions by epigenetic variation only	copper transporter 5
GH_A13G2180			eQTM	CG			Regulated gene expressions by epigenetic variation only	sec34-like family protein
GH_A13G2221			eQTM		CHG		Regulated gene expressions by epigenetic variation only	myristoyl-CoA:protein N-myristoyltransferase
GH_A13G2222			eQTM	CG	CHG		Regulated gene expressions by epigenetic variation only	casein kinase 1-like protein 2
GH_A13G2238			eQTM	CG			Regulated gene expressions by epigenetic variation only	Zinc finger C-x8-C-x5-C-x3-H type family protein
GH_A13G2292			eQTM	CG			Regulated gene expressions by epigenetic variation only	Inorganic H pyrophosphatase family protein
GH_A13G2474			eQTM	CG	CHG		Regulated gene expressions by epigenetic variation only	chloroplastic NIFS-like cysteine desulfurase
GH_A13G2485			eQTM	CG			Regulated gene expressions by epigenetic variation only	splicing endonuclease 1
GH_A13G2490			eQTM	CG		CHH	Regulated gene expressions by epigenetic variation only	Preprotein translocase Sec%2C Sec61-beta subunit protein
GH_A13G2531			eQTM	CG			Regulated gene expressions by epigenetic variation only	RNA-binding (RRM/RBD/RNP motifs) family protein
GH_A13G2581			eQTM	CG			Regulated gene expressions by epigenetic variation only	ascorbate peroxidase 1
GH_A13G2647			eQTM	CG			Regulated gene expressions by epigenetic variation only	-
GH_D01G0001			eQTM	CG	CHG	CHH	Regulated gene expressions by epigenetic variation only	protein EMBRYO DEFECTIVE 2247
GH_D01G0002			eQTM	CG	CHG	CHH	Regulated gene expressions by epigenetic variation only	AMP-dependent synthetase and ligase family protein
GH_D01G0050			eQTM	CG		CHH	Regulated gene expressions by epigenetic variation only	S3 self-incompatibility locus-linked pollen protein
GH_D01G0133			eQTM	CG			Regulated gene expressions by epigenetic variation only	translocase of the outer mitochondrial membrane 40
GH_D01G0134			eQTM	CG		CHH	Regulated gene expressions by epigenetic variation only	-
GH_D01G0166			eQTM	CG	CHG	CHH	Regulated gene expressions by epigenetic variation only	Ubiquitin-conjugating enzyme family protein
GH_D01G0206			eQTM	CG		CHH	Regulated gene expressions by epigenetic variation only	Sec14p-like phosphatidylinositol transfer family protein
GH_D01G0207			eQTM	CG			Regulated gene expressions by epigenetic variation only	integral membrane family protein
GH_D01G0242			eQTM	CG			Regulated gene expressions by epigenetic variation only	3-hydroxyacyl-CoA dehydratase 1
GH_D01G0273			eQTM	CG			Regulated gene expressions by epigenetic variation only	hypothetical protein
GH_D01G0279			eQTM	CG	CHG	CHH	Regulated gene expressions by epigenetic variation only	importin alpha isoform 1
GH_D01G0298			eQTM	CG			Regulated gene expressions by epigenetic variation only	evolutionarily conserved C-terminal region 7
GH_D01G0300			eQTM	CG	CHG	CHH	Regulated gene expressions by epigenetic variation only	Nucleotide-sugar transporter family protein
GH_D01G0301			eQTM	CG	CHG	CHH	Regulated gene expressions by epigenetic variation only	pyruvate dehydrogenase kinase
GH_D01G0313			eQTM	CG	CHG	CHH	Regulated gene expressions by epigenetic variation only	Tetratricopeptide repeat (TPR)-like superfamily protein
GH_D01G0343			eQTM		CHG		Regulated gene expressions by epigenetic variation only	F-type H+-transporting ATPase subunit delta
GH_D01G0370			eQTM	CG	CHG		Regulated gene expressions by epigenetic variation only	-
GH_D01G0385			eQTM	CG	CHG	CHH	Regulated gene expressions by epigenetic variation only	Calcium-dependent lipid-binding (CaLB domain) family protein
GH_D01G0389			eQTM	CG		CHH	Regulated gene expressions by epigenetic variation only	glyoxalase II 3
GH_D01G0460			eQTM	CG			Regulated gene expressions by epigenetic variation only	Ubiquitin domain-containing protein
GH_D01G0468			eQTM	CG	CHG	CHH	Regulated gene expressions by epigenetic variation only	ATP-dependent DNA helicase 2 subunit Ku70-like protein
GH_D01G0472			eQTM	CG	CHG		Regulated gene expressions by epigenetic variation only	RING/FYVE/PHD-type zinc finger family protein
GH_D01G0504			eQTM	CG		CHH	Regulated gene expressions by epigenetic variation only	cytochrome P450%2C family 87%2C subfamily A%2C polypeptide 2
GH_D01G0561			eQTM	CG			Regulated gene expressions by epigenetic variation only	2-oxoglutarate (2OG) and Fe(II)-dependent oxygenase superfamily protein
GH_D01G0685			eQTM	CG			Regulated gene expressions by epigenetic variation only	S-locus lectin protein kinase family protein
GH_D01G0813			eQTM	CG	CHG		Regulated gene expressions by epigenetic variation only	O-Glycosyl hydrolases family 17 protein
GH_D01G1546			eQTM	CG			Regulated gene expressions by epigenetic variation only	ATPase%2C AAA-type%2C CDC48 protein
GH_D01G1590			eQTM	CG			Regulated gene expressions by epigenetic variation only	CLAVATA3/ESR-RELATED 26
GH_D01G1708			eQTM	CG			Regulated gene expressions by epigenetic variation only	ARM repeat superfamily protein
GH_D01G1717			eQTM	CG	CHG		Regulated gene expressions by epigenetic variation only	MLP-like protein 28
GH_D01G1740			eQTM	CG	CHG	CHH	Regulated gene expressions by epigenetic variation only	quinolinate phoshoribosyltransferase
GH_D01G1791			eQTM	CG	CHG		Regulated gene expressions by epigenetic variation only	RNA-binding (RRM/RBD/RNP motifs) family protein
GH_D01G1845			eQTM	CG			Regulated gene expressions by epigenetic variation only	TGN-related%2C localized SYP41 interacting protein
GH_D01G2043			eQTM	CG			Regulated gene expressions by epigenetic variation only	transmembrane protein
GH_D01G2073			eQTM	CG	CHG	CHH	Regulated gene expressions by epigenetic variation only	magnesium transporter%2C putative (DUF803)
GH_D01G2107			eQTM	CG	CHG	CHH	Regulated gene expressions by epigenetic variation only	B-box type zinc finger protein with CCT domain-containing protein
GH_D01G2108			eQTM	CG			Regulated gene expressions by epigenetic variation only	Octicosapeptide/Phox/Bem1p family protein
GH_D01G2122			eQTM	CG			Regulated gene expressions by epigenetic variation only	PENTATRICOPEPTIDE REPEAT 596
GH_D01G2179			eQTM	CG	CHG	CHH	Regulated gene expressions by epigenetic variation only	transmembrane 50A-like protein
GH_D01G2217			eQTM	CG	CHG		Regulated gene expressions by epigenetic variation only	basic helix-loop-helix (bHLH) DNA-binding superfamily protein
GH_D01G2231			eQTM	CG			Regulated gene expressions by epigenetic variation only	villin 2
GH_D01G2235			eQTM	CG		CHH	Regulated gene expressions by epigenetic variation only	NagB/RpiA/CoA transferase-like superfamily protein
GH_D01G2257			eQTM	CG			Regulated gene expressions by epigenetic variation only	TPX2 (targeting protein for Xklp2) protein family
GH_D01G2345			eQTM	CG			Regulated gene expressions by epigenetic variation only	Ribosomal RNA processing Brix domain protein
GH_D01G2478			eQTM	CG			Regulated gene expressions by epigenetic variation only	expansin A4
GH_D01G2481			eQTM	CG			Regulated gene expressions by epigenetic variation only	-
GH_D01G2579			eQTM	CG	CHG		Regulated gene expressions by epigenetic variation only	RNA-binding protein
GH_D02G0015			eQTM	CG			Regulated gene expressions by epigenetic variation only	RING/U-box superfamily protein
GH_D02G0064			eQTM	CG		CHH	Regulated gene expressions by epigenetic variation only	Zinc-binding dehydrogenase family protein
GH_D02G0101			eQTM	CG	CHG	CHH	Regulated gene expressions by epigenetic variation only	-
GH_D02G0104			eQTM	CG	CHG	CHH	Regulated gene expressions by epigenetic variation only	IQ-domain 13
GH_D02G0148			eQTM	CG	CHG	CHH	Regulated gene expressions by epigenetic variation only	Eukaryotic aspartyl protease family protein
GH_D02G0155			eQTM	CG	CHG	CHH	Regulated gene expressions by epigenetic variation only	Cysteine/Histidine-rich C1 domain family protein
GH_D02G0163			eQTM	CG	CHG	CHH	Regulated gene expressions by epigenetic variation only	solute carrier family 35 protein (DUF914)
GH_D02G0167			eQTM	CG			Regulated gene expressions by epigenetic variation only	IBR domain-containing protein
GH_D02G0210			eQTM	CG			Regulated gene expressions by epigenetic variation only	ROP-interactive CRIB motif-containing protein 4
GH_D02G0219			eQTM	CG	CHG	CHH	Regulated gene expressions by epigenetic variation only	Leucine-rich repeat protein kinase family protein
GH_D02G0222			eQTM	CG	CHG	CHH	Regulated gene expressions by epigenetic variation only	selenium-binding protein 2
GH_D02G0224			eQTM	CG			Regulated gene expressions by epigenetic variation only	selenium-binding protein 1
GH_D02G0236			eQTM	CG		CHH	Regulated gene expressions by epigenetic variation only	magnesium transporter NIPA (DUF803)
GH_D02G0261			eQTM			CHH	Regulated gene expressions by epigenetic variation only	Tetratricopeptide repeat (TPR)-like superfamily protein
GH_D02G0265			eQTM			CHH	Regulated gene expressions by epigenetic variation only	Tetratricopeptide repeat (TPR)-like superfamily protein
GH_D02G0267			eQTM	CG			Regulated gene expressions by epigenetic variation only	UV radiation resistance-associated protein
GH_D02G0269			eQTM	CG	CHG	CHH	Regulated gene expressions by epigenetic variation only	endoplasmic reticulum retention defective 2B
GH_D02G0302			eQTM	CG	CHG	CHH	Regulated gene expressions by epigenetic variation only	glutamine synthetase 2
GH_D02G0368			eQTM	CG			Regulated gene expressions by epigenetic variation only	spindle assembly abnormal protein
GH_D02G0451			eQTM	CG			Regulated gene expressions by epigenetic variation only	peptide transporter 3
GH_D02G0500			eQTM	CG	CHG		Regulated gene expressions by epigenetic variation only	alpha/beta-Hydrolases superfamily protein
GH_D02G0530			eQTM	CG	CHG		Regulated gene expressions by epigenetic variation only	Ribonuclease H-like superfamily protein
GH_D02G0703			eQTM	CG			Regulated gene expressions by epigenetic variation only	sequence-specific DNA binding transcription factor
GH_D02G0804			eQTM		CHG	CHH	Regulated gene expressions by epigenetic variation only	PDI-like 1-1
GH_D02G0836			eQTM	CG	CHG	CHH	Regulated gene expressions by epigenetic variation only	DNA-directed RNA polymerase II protein
GH_D02G0893			eQTM	CG			Regulated gene expressions by epigenetic variation only	Transmembrane amino acid transporter family protein
GH_D02G0983			eQTM	CG	CHG	CHH	Regulated gene expressions by epigenetic variation only	Sec14p-like phosphatidylinositol transfer family protein
GH_D02G0997			eQTM	CG	CHG	CHH	Regulated gene expressions by epigenetic variation only	salt tolerance homolog2
GH_D02G1062			eQTM	CG	CHG	CHH	Regulated gene expressions by epigenetic variation only	Ribosomal L18p/L5e family protein
GH_D02G1255			eQTM	CG			Regulated gene expressions by epigenetic variation only	Transmembrane Fragile-X-F-associated protein
GH_D02G1303			eQTM	CG	CHG	CHH	Regulated gene expressions by epigenetic variation only	alanine-tRNA ligase%2C putative (DUF760)
GH_D02G1509			eQTM	CG	CHG	CHH	Regulated gene expressions by epigenetic variation only	basic pentacysteine1
GH_D02G1589			eQTM	CG	CHG		Regulated gene expressions by epigenetic variation only	myb domain protein 4
GH_D02G1601			eQTM		CHG		Regulated gene expressions by epigenetic variation only	quiescin-sulfhydryl oxidase 2
GH_D02G1676			eQTM	CG	CHG	CHH	Regulated gene expressions by epigenetic variation only	Zincin-like metalloproteases family protein
GH_D02G1719			eQTM	CG	CHG		Regulated gene expressions by epigenetic variation only	Ribonuclease H-like superfamily protein
GH_D02G1720			eQTM	CG	CHG		Regulated gene expressions by epigenetic variation only	-
GH_D02G1755			eQTM	CG	CHG		Regulated gene expressions by epigenetic variation only	Tetratricopeptide repeat (TPR)-like superfamily protein
GH_D02G1771			eQTM	CG	CHG		Regulated gene expressions by epigenetic variation only	DC1 domain-containing protein
GH_D02G1780			eQTM	CG	CHG	CHH	Regulated gene expressions by epigenetic variation only	Nucleic acid-binding%2C OB-fold-like protein
GH_D02G1832			eQTM	CG			Regulated gene expressions by epigenetic variation only	Vps51/Vps67 family (components of vesicular transport) protein
GH_D02G1852			eQTM	CG			Regulated gene expressions by epigenetic variation only	Regulator of Vps4 activity in the MVB pathway protein
GH_D02G1889			eQTM	CG	CHG		Regulated gene expressions by epigenetic variation only	senescence-associated gene 29
GH_D02G2055			eQTM	CG		CHH	Regulated gene expressions by epigenetic variation only	RING/U-box superfamily protein
GH_D02G2060			eQTM	CG			Regulated gene expressions by epigenetic variation only	RING/U-box superfamily protein
GH_D02G2061			eQTM	CG	CHG		Regulated gene expressions by epigenetic variation only	TCP family transcription factor
GH_D02G2089			eQTM	CG			Regulated gene expressions by epigenetic variation only	ferredoxin/thioredoxin reductase subunit A (variable subunit) 2
GH_D02G2163			eQTM	CG		CHH	Regulated gene expressions by epigenetic variation only	LMBR1-like membrane protein
GH_D02G2201			eQTM	CG			Regulated gene expressions by epigenetic variation only	mediator of RNA polymerase II transcription subunit-like protein
GH_D02G2228			eQTM	CG			Regulated gene expressions by epigenetic variation only	proline-rich family protein
GH_D02G2238			eQTM	CG	CHG		Regulated gene expressions by epigenetic variation only	vaculolar sorting receptor 3
GH_D02G2265			eQTM	CG	CHG	CHH	Regulated gene expressions by epigenetic variation only	caspase-6 protein
GH_D02G2267			eQTM	CG	CHG		Regulated gene expressions by epigenetic variation only	UDP-Glycosyltransferase superfamily protein
GH_D02G2282			eQTM	CG	CHG	CHH	Regulated gene expressions by epigenetic variation only	Granulin repeat cysteine protease family protein
GH_D02G2307			eQTM	CG			Regulated gene expressions by epigenetic variation only	autophagy 2
GH_D02G2400			eQTM	CG	CHG		Regulated gene expressions by epigenetic variation only	squalene synthase 1
GH_D02G2436			eQTM	CG			Regulated gene expressions by epigenetic variation only	Phosphorylase superfamily protein
GH_D03G0113			eQTM		CHG		Regulated gene expressions by epigenetic variation only	beta-galactosidase 3
GH_D03G0144			eQTM	CG	CHG	CHH	Regulated gene expressions by epigenetic variation only	Clathrin adaptor complex small chain family protein
GH_D03G0145			eQTM	CG	CHG	CHH	Regulated gene expressions by epigenetic variation only	Putative methyltransferase family protein
GH_D03G0312			eQTM	CG			Regulated gene expressions by epigenetic variation only	transmembrane protein
GH_D03G0313			eQTM	CG		CHH	Regulated gene expressions by epigenetic variation only	transmembrane protein
GH_D03G0372			eQTM	CG			Regulated gene expressions by epigenetic variation only	cell wall integrity/stress response component-like protein
GH_D03G0407			eQTM		CHG	CHH	Regulated gene expressions by epigenetic variation only	hypothetical protein
GH_D03G1002			eQTM	CG	CHG		Regulated gene expressions by epigenetic variation only	myb-like HTH transcriptional regulator family protein
GH_D03G1164			eQTM	CG			Regulated gene expressions by epigenetic variation only	manganese-dependent ADP-ribose/CDP-alcohol diphosphatase-like protein
GH_D03G1266			eQTM	CG	CHG		Regulated gene expressions by epigenetic variation only	crumpled leaf
GH_D03G1291			eQTM	CG	CHG	CHH	Regulated gene expressions by epigenetic variation only	Cytosol aminopeptidase family protein
GH_D03G1329			eQTM		CHG		Regulated gene expressions by epigenetic variation only	Quinone reductase family protein
GH_D03G1368			eQTM	CG	CHG	CHH	Regulated gene expressions by epigenetic variation only	RNApolymerase 14 kDa subunit
GH_D03G1369			eQTM	CG			Regulated gene expressions by epigenetic variation only	Tim10/DDP family zinc finger protein
GH_D03G1428			eQTM	CG	CHG	CHH	Regulated gene expressions by epigenetic variation only	triosephosphate isomerase
GH_D03G1445			eQTM	CG	CHG	CHH	Regulated gene expressions by epigenetic variation only	Ankyrin repeat family protein
GH_D03G1559			eQTM	CG			Regulated gene expressions by epigenetic variation only	P-loop containing nucleoside triphosphate hydrolases superfamily protein
GH_D03G1560			eQTM	CG		CHH	Regulated gene expressions by epigenetic variation only	5'-AMP-activated protein kinase beta-2 subunit protein
GH_D03G1580			eQTM	CG		CHH	Regulated gene expressions by epigenetic variation only	neuronal acetylcholine receptor subunit alpha-5
GH_D03G1659			eQTM	CG			Regulated gene expressions by epigenetic variation only	Pyruvate kinase family protein
GH_D03G1661			eQTM	CG	CHG	CHH	Regulated gene expressions by epigenetic variation only	transmembrane protein
GH_D03G1663			eQTM	CG			Regulated gene expressions by epigenetic variation only	purin-rich alpha 1
GH_D03G1805			eQTM	CG	CHG		Regulated gene expressions by epigenetic variation only	Polynucleotidyl transferase%2C ribonuclease H-like superfamily protein
GH_D03G1915			eQTM		CHG		Regulated gene expressions by epigenetic variation only	AIG2-like (avirulence induced gene) family protein
GH_D04G0040			eQTM	CG			Regulated gene expressions by epigenetic variation only	ubiquitin-conjugating enzyme19
GH_D04G0118			eQTM			CHH	Regulated gene expressions by epigenetic variation only	acetyl-CoA synthetase
GH_D04G0120			eQTM	CG			Regulated gene expressions by epigenetic variation only	glutamine-rich protein 23
GH_D04G0196			eQTM	CG	CHG	CHH	Regulated gene expressions by epigenetic variation only	homolog of anti-oxidant 1
GH_D04G0298			eQTM		CHG		Regulated gene expressions by epigenetic variation only	hypothetical protein
GH_D04G0307			eQTM	CG	CHG	CHH	Regulated gene expressions by epigenetic variation only	with no lysine (K) kinase 6
GH_D04G0322			eQTM	CG	CHG	CHH	Regulated gene expressions by epigenetic variation only	ABC transporter family protein
GH_D04G0324			eQTM	CG			Regulated gene expressions by epigenetic variation only	photosystem I reaction center subunit PSI-N%2C chloroplast%2C putative / PSI-N%2C putative (PSAN)
GH_D04G0362			eQTM	CG			Regulated gene expressions by epigenetic variation only	TRAM%2C LAG1 and CLN8 (TLC) lipid-sensing domain containing protein
GH_D04G0413			eQTM	CG			Regulated gene expressions by epigenetic variation only	Small GTP-binding protein
GH_D04G0520			eQTM	CG	CHG	CHH	Regulated gene expressions by epigenetic variation only	P-loop containing nucleoside triphosphate hydrolases superfamily protein
GH_D04G1517			eQTM	CG	CHG	CHH	Regulated gene expressions by epigenetic variation only	Adenine nucleotide alpha hydrolases-like superfamily protein
GH_D04G1536			eQTM	CG			Regulated gene expressions by epigenetic variation only	bidirectional amino acid transporter 1
GH_D04G1669			eQTM		CHG		Regulated gene expressions by epigenetic variation only	Nucleotide-sugar transporter family protein
GH_D04G1671			eQTM	CG	CHG	CHH	Regulated gene expressions by epigenetic variation only	FAR1-related sequence 9
GH_D04G1685			eQTM	CG	CHG		Regulated gene expressions by epigenetic variation only	Calcium-dependent protein kinase family protein
GH_D04G1702			eQTM		CHG		Regulated gene expressions by epigenetic variation only	Bifunctional inhibitor/lipid-transfer protein/seed storage 2S albumin superfamily protein
GH_D04G1735			eQTM	CG			Regulated gene expressions by epigenetic variation only	Concanavalin A-like lectin protein kinase family protein
GH_D04G1782			eQTM	CG	CHG		Regulated gene expressions by epigenetic variation only	UDP-glycosyltransferase 73B4
GH_D04G1783			eQTM	CG			Regulated gene expressions by epigenetic variation only	Ribosomal protein S5 domain 2-like superfamily protein
GH_D04G1803			eQTM	CG			Regulated gene expressions by epigenetic variation only	EMS-MUTAGENIZED BRI1 SUPPRESSOR 1
GH_D04G1882			eQTM	CG			Regulated gene expressions by epigenetic variation only	hydroxyproline-rich glycoprotein family protein
GH_D04G1883			eQTM	CG			Regulated gene expressions by epigenetic variation only	emp24/gp25L/p24 family/GOLD family protein
GH_D04G1981			eQTM	CG	CHG		Regulated gene expressions by epigenetic variation only	cytochrome c-2
GH_D04G2014			eQTM		CHG		Regulated gene expressions by epigenetic variation only	RING/U-box superfamily protein
GH_D04G2031			eQTM			CHH	Regulated gene expressions by epigenetic variation only	cytochrome P450%2C family 78%2C subfamily A%2C polypeptide 10
GH_D04G2032			eQTM	CG	CHG	CHH	Regulated gene expressions by epigenetic variation only	Rubber elongation factor protein (REF)
GH_D05G0052			eQTM	CG	CHG	CHH	Regulated gene expressions by epigenetic variation only	Haloacid dehalogenase-like hydrolase (HAD) superfamily protein
GH_D05G0178			eQTM	CG			Regulated gene expressions by epigenetic variation only	hypothetical protein
GH_D05G0274			eQTM	CG	CHG		Regulated gene expressions by epigenetic variation only	profilin 5
GH_D05G0359			eQTM	CG			Regulated gene expressions by epigenetic variation only	-
GH_D05G0466			eQTM	CG	CHG	CHH	Regulated gene expressions by epigenetic variation only	translocase inner membrane subunit 17-2
GH_D05G0472			eQTM	CG			Regulated gene expressions by epigenetic variation only	alpha/beta-Hydrolases superfamily protein
GH_D05G0495			eQTM	CG			Regulated gene expressions by epigenetic variation only	RNA polymerase I-associated factor PAF67
GH_D05G0637			eQTM	CG			Regulated gene expressions by epigenetic variation only	NAD(P)-binding Rossmann-fold superfamily protein
GH_D05G0699			eQTM			CHH	Regulated gene expressions by epigenetic variation only	heavy metal atpase 5
GH_D05G0731			eQTM	CG	CHG		Regulated gene expressions by epigenetic variation only	Ubiquitin-associated/translation elongation factor EF1B protein
GH_D05G0747			eQTM	CG		CHH	Regulated gene expressions by epigenetic variation only	RNA-binding (RRM/RBD/RNP motifs) family protein
GH_D05G0769			eQTM	CG			Regulated gene expressions by epigenetic variation only	molybdopterin biosynthesis CNX1 protein / molybdenum cofactor biosynthesis enzyme CNX1 (CNX1)
GH_D05G0817			eQTM	CG			Regulated gene expressions by epigenetic variation only	Rho GTPase activating protein with PAK-box/P21-Rho-binding domain-containing protein
GH_D05G0835			eQTM		CHG		Regulated gene expressions by epigenetic variation only	-
GH_D05G0875			eQTM	CG			Regulated gene expressions by epigenetic variation only	senescence-associated E3 ubiquitin ligase 1
GH_D05G0876			eQTM	CG			Regulated gene expressions by epigenetic variation only	hypothetical protein
GH_D05G0921			eQTM	CG	CHG	CHH	Regulated gene expressions by epigenetic variation only	RAB GTPase homolog A2B
GH_D05G1030			eQTM			CHH	Regulated gene expressions by epigenetic variation only	SAND family protein
GH_D05G1039			eQTM	CG			Regulated gene expressions by epigenetic variation only	Nucleotide/sugar transporter family protein
GH_D05G1185			eQTM	CG	CHG	CHH	Regulated gene expressions by epigenetic variation only	phosphatidylinositol-glycan biosynthesis class F-like protein
GH_D05G1193			eQTM	CG	CHG	CHH	Regulated gene expressions by epigenetic variation only	12-oxophytodienoate reductase 2
GH_D05G1229			eQTM	CG			Regulated gene expressions by epigenetic variation only	DEAD-box protein abstrakt
GH_D05G1280			eQTM	CG			Regulated gene expressions by epigenetic variation only	Pyridoxal phosphate (PLP)-dependent transferases superfamily protein
GH_D05G1392			eQTM	CG	CHG		Regulated gene expressions by epigenetic variation only	myristoyl-CoA:protein N-myristoyltransferase
GH_D05G1564			eQTM	CG	CHG		Regulated gene expressions by epigenetic variation only	SecY protein transport family protein
GH_D05G1815			eQTM	CG			Regulated gene expressions by epigenetic variation only	secondary thiamine-phosphate synthase enzyme
GH_D05G1889			eQTM	CG	CHG	CHH	Regulated gene expressions by epigenetic variation only	ATP binding microtubule motor family protein
GH_D05G1952			eQTM	CG	CHG	CHH	Regulated gene expressions by epigenetic variation only	Heavy metal transport/detoxification superfamily protein
GH_D05G1980			eQTM	CG			Regulated gene expressions by epigenetic variation only	respiratory burst oxidase homologue D
GH_D05G1988			eQTM	CG	CHG	CHH	Regulated gene expressions by epigenetic variation only	outer envelope pore 24B-like protein
GH_D05G1989			eQTM	CG	CHG		Regulated gene expressions by epigenetic variation only	membrane protein
GH_D05G1990			eQTM	CG	CHG		Regulated gene expressions by epigenetic variation only	Protein kinase superfamily protein
GH_D05G1995			eQTM	CG			Regulated gene expressions by epigenetic variation only	J-domain protein required for chloroplast accumulation response 1
GH_D05G2187			eQTM	CG			Regulated gene expressions by epigenetic variation only	transcription factor-like protein
GH_D05G2188			eQTM	CG	CHG		Regulated gene expressions by epigenetic variation only	sucrose transporter 4
GH_D05G2218			eQTM		CHG		Regulated gene expressions by epigenetic variation only	dsRNA-binding domain-like superfamily protein
GH_D05G2274			eQTM	CG	CHG	CHH	Regulated gene expressions by epigenetic variation only	phosphotyrosyl phosphatase activator (PTPA) family protein
GH_D05G2293			eQTM	CG	CHG		Regulated gene expressions by epigenetic variation only	Major facilitator superfamily protein
GH_D05G2310			eQTM	CG		CHH	Regulated gene expressions by epigenetic variation only	senescence-associated family protein%2C putative (DUF581)
GH_D05G2369			eQTM	CG			Regulated gene expressions by epigenetic variation only	long chain acyl-CoA synthetase 9
GH_D05G2563			eQTM	CG			Regulated gene expressions by epigenetic variation only	KH domain-containing protein
GH_D05G2566			eQTM	CG	CHG		Regulated gene expressions by epigenetic variation only	chromatin remodeling 31
GH_D05G2625			eQTM			CHH	Regulated gene expressions by epigenetic variation only	Maf-like protein
GH_D05G2656			eQTM	CG	CHG	CHH	Regulated gene expressions by epigenetic variation only	carbohydrate esterase%2C putative (DUF303)
GH_D05G2659			eQTM	CG	CHG		Regulated gene expressions by epigenetic variation only	F-box family protein
GH_D05G2693			eQTM	CG	CHG	CHH	Regulated gene expressions by epigenetic variation only	Cupredoxin superfamily protein
GH_D05G2706			eQTM	CG		CHH	Regulated gene expressions by epigenetic variation only	S-adenosyl-L-methionine-dependent methyltransferases superfamily protein
GH_D05G2819			eQTM	CG	CHG	CHH	Regulated gene expressions by epigenetic variation only	response regulator 17
GH_D05G2925			eQTM	CG	CHG	CHH	Regulated gene expressions by epigenetic variation only	Ribosomal protein L9/RNase H1
GH_D05G2943			eQTM	CG			Regulated gene expressions by epigenetic variation only	-
GH_D05G2967			eQTM	CG	CHG		Regulated gene expressions by epigenetic variation only	Translation initiation factor IF6
GH_D05G3023			eQTM	CG	CHG	CHH	Regulated gene expressions by epigenetic variation only	ubiquitin-conjugating enzyme19
GH_D05G3026			eQTM	CG			Regulated gene expressions by epigenetic variation only	Serine/Threonine-kinase
GH_D05G3027			eQTM	CG	CHG	CHH	Regulated gene expressions by epigenetic variation only	alpha-taxilin-like protein
GH_D05G3028			eQTM	CG			Regulated gene expressions by epigenetic variation only	IQ-domain 3
GH_D05G3117			eQTM	CG	CHG	CHH	Regulated gene expressions by epigenetic variation only	-
GH_D05G3290			eQTM	CG	CHG	CHH	Regulated gene expressions by epigenetic variation only	Myb/SANT-like DNA-binding domain protein
GH_D05G3514			eQTM	CG	CHG		Regulated gene expressions by epigenetic variation only	K-box region and MADS-box transcription factor family protein
GH_D05G3548			eQTM	CG			Regulated gene expressions by epigenetic variation only	MAP kinase 19
GH_D05G3551			eQTM	CG	CHG	CHH	Regulated gene expressions by epigenetic variation only	structural maintenance of chromosomes domain protein
GH_D05G3553			eQTM	CG			Regulated gene expressions by epigenetic variation only	NB-ARC domain-containing disease resistance protein
GH_D05G3622			eQTM	CG		CHH	Regulated gene expressions by epigenetic variation only	ubiquitin-conjugating enzyme 36
GH_D05G3624			eQTM	CG			Regulated gene expressions by epigenetic variation only	Galactosyltransferase family protein
GH_D05G3631			eQTM	CG	CHG		Regulated gene expressions by epigenetic variation only	cobalt ion binding protein
GH_D05G3760			eQTM	CG	CHG		Regulated gene expressions by epigenetic variation only	Nucleotide-diphospho-sugar transferases superfamily protein
GH_D05G3847			eQTM			CHH	Regulated gene expressions by epigenetic variation only	scarecrow-like 5
GH_D05G3888			eQTM	CG			Regulated gene expressions by epigenetic variation only	SGNH hydrolase-type esterase superfamily protein
GH_D05G3902			eQTM	CG		CHH	Regulated gene expressions by epigenetic variation only	HAUS augmin-like complex subunit
GH_D05G3905			eQTM	CG	CHG	CHH	Regulated gene expressions by epigenetic variation only	NB-ARC domain-containing disease resistance protein
GH_D05G3933			eQTM	CG	CHG	CHH	Regulated gene expressions by epigenetic variation only	Dihydrolipoamide succinyltransferase
GH_D05G3940			eQTM	CG	CHG	CHH	Regulated gene expressions by epigenetic variation only	Alpha amylase family protein
GH_D05G3946			eQTM			CHH	Regulated gene expressions by epigenetic variation only	small ubiquitin-like modifier 2
GH_D05G3956			eQTM	CG		CHH	Regulated gene expressions by epigenetic variation only	Co-chaperone GrpE family protein
GH_D05G4021			eQTM	CG	CHG	CHH	Regulated gene expressions by epigenetic variation only	Nucleotide/sugar transporter family protein
GH_D05G4027			eQTM	CG	CHG		Regulated gene expressions by epigenetic variation only	Sec14p-like phosphatidylinositol transfer family protein
GH_D06G0040			eQTM	CG	CHG		Regulated gene expressions by epigenetic variation only	salt tolerance homolog2
GH_D06G0128			eQTM	CG			Regulated gene expressions by epigenetic variation only	cytochrome b6f complex subunit (petM)
GH_D06G0136			eQTM	CG	CHG	CHH	Regulated gene expressions by epigenetic variation only	Thioredoxin superfamily protein
GH_D06G0138			eQTM	CG	CHG	CHH	Regulated gene expressions by epigenetic variation only	myb domain protein r1
GH_D06G0142			eQTM	CG			Regulated gene expressions by epigenetic variation only	RNA-binding protein 47C
GH_D06G0158			eQTM	CG	CHG	CHH	Regulated gene expressions by epigenetic variation only	EF hand calcium-binding protein family
GH_D06G0165			eQTM	CG	CHG		Regulated gene expressions by epigenetic variation only	sterol carrier protein 2
GH_D06G0166			eQTM	CG			Regulated gene expressions by epigenetic variation only	Polyketide cyclase / dehydrase and lipid transport protein
GH_D06G0182			eQTM	CG			Regulated gene expressions by epigenetic variation only	RING/U-box superfamily protein
GH_D06G0185			eQTM	CG	CHG	CHH	Regulated gene expressions by epigenetic variation only	poly(A) binding protein 2
GH_D06G0234			eQTM	CG			Regulated gene expressions by epigenetic variation only	phytosulfokine 4 precursor
GH_D06G0242			eQTM	CG	CHG	CHH	Regulated gene expressions by epigenetic variation only	-
GH_D06G0281			eQTM	CG	CHG	CHH	Regulated gene expressions by epigenetic variation only	SKP1 interacting partner 6
GH_D06G0311			eQTM	CG	CHG	CHH	Regulated gene expressions by epigenetic variation only	chromosome-associated kinesin-like protein
GH_D06G0325			eQTM	CG	CHG	CHH	Regulated gene expressions by epigenetic variation only	Protein kinase superfamily protein
GH_D06G0385			eQTM		CHG		Regulated gene expressions by epigenetic variation only	type one serine/threonine protein phosphatase 4
GH_D06G0420			eQTM	CG			Regulated gene expressions by epigenetic variation only	-
GH_D06G0458			eQTM	CG			Regulated gene expressions by epigenetic variation only	long chain acyl-CoA synthetase 9
GH_D06G0465			eQTM	CG			Regulated gene expressions by epigenetic variation only	IAA-amino acid hydrolase ILR1-like 6
GH_D06G0487			eQTM	CG			Regulated gene expressions by epigenetic variation only	syntaxin of plants 32
GH_D06G0604			eQTM	CG	CHG		Regulated gene expressions by epigenetic variation only	reversibly glycosylated polypeptide 1
GH_D06G1024			eQTM			CHH	Regulated gene expressions by epigenetic variation only	-
GH_D06G1201			eQTM	CG	CHG	CHH	Regulated gene expressions by epigenetic variation only	ChaC-like family protein
GH_D06G1227			eQTM	CG			Regulated gene expressions by epigenetic variation only	Transducin/WD40 repeat-like superfamily protein
GH_D06G1236			eQTM	CG			Regulated gene expressions by epigenetic variation only	Cell differentiation%2C Rcd1-like protein
GH_D06G1259			eQTM	CG	CHG		Regulated gene expressions by epigenetic variation only	transmembrane protein
GH_D06G1266			eQTM	CG	CHG	CHH	Regulated gene expressions by epigenetic variation only	DNAse I-like superfamily protein
GH_D06G1284			eQTM	CG			Regulated gene expressions by epigenetic variation only	RH39
GH_D06G1374			eQTM	CG	CHG	CHH	Regulated gene expressions by epigenetic variation only	mediator subunit 8
GH_D06G1476			eQTM	CG			Regulated gene expressions by epigenetic variation only	-
GH_D06G1597			eQTM	CG			Regulated gene expressions by epigenetic variation only	S-adenosyl-L-methionine-dependent methyltransferases superfamily protein
GH_D06G1600			eQTM			CHH	Regulated gene expressions by epigenetic variation only	Drug/metabolite transporter superfamily protein
GH_D06G1654			eQTM	CG	CHG	CHH	Regulated gene expressions by epigenetic variation only	ephrin-A3 protein
GH_D06G1759			eQTM	CG	CHG	CHH	Regulated gene expressions by epigenetic variation only	glyoxalase/bleomycin resistance protein/dioxygenase superfamily protein
GH_D06G1793			eQTM	CG	CHG		Regulated gene expressions by epigenetic variation only	ACT domain repeat 6
GH_D06G1892			eQTM	CG			Regulated gene expressions by epigenetic variation only	TRICHOME BIREFRINGENCE-LIKE 33
GH_D06G2115			eQTM	CG			Regulated gene expressions by epigenetic variation only	Leucine-rich repeat protein kinase family protein
GH_D06G2126			eQTM	CG			Regulated gene expressions by epigenetic variation only	NAD(P)-binding Rossmann-fold superfamily protein
GH_D06G2150			eQTM	CG			Regulated gene expressions by epigenetic variation only	camelliol C synthase 1
GH_D06G2267			eQTM	CG			Regulated gene expressions by epigenetic variation only	regulatory particle triple-A 1A
GH_D06G2339			eQTM	CG			Regulated gene expressions by epigenetic variation only	Ribosomal protein S5 family protein
GH_D06G2348			eQTM	CG		CHH	Regulated gene expressions by epigenetic variation only	Clathrin light chain protein
GH_D06G2394			eQTM	CG		CHH	Regulated gene expressions by epigenetic variation only	Ubiquitin C-terminal hydrolases superfamily protein
GH_D07G0133			eQTM	CG			Regulated gene expressions by epigenetic variation only	nucleosome assembly protein 1%3B3
GH_D07G0144			eQTM	CG	CHG	CHH	Regulated gene expressions by epigenetic variation only	MAP kinase kinase 2
GH_D07G0243			eQTM	CG			Regulated gene expressions by epigenetic variation only	N-MYC downregulated-like 1
GH_D07G0252			eQTM			CHH	Regulated gene expressions by epigenetic variation only	myb domain protein 68
GH_D07G0280			eQTM	CG	CHG		Regulated gene expressions by epigenetic variation only	Ribonuclease H-like superfamily protein
GH_D07G0352			eQTM	CG	CHG	CHH	Regulated gene expressions by epigenetic variation only	interferon-related developmental regulator family protein / IFRD protein family
GH_D07G0353			eQTM	CG			Regulated gene expressions by epigenetic variation only	ER membrane protein complex subunit-like protein (DUF2012)
GH_D07G0461			eQTM	CG	CHG	CHH	Regulated gene expressions by epigenetic variation only	Peptidase family M48 family protein
GH_D07G0465			eQTM		CHG		Regulated gene expressions by epigenetic variation only	2-oxoglutarate (2OG) and Fe(II)-dependent oxygenase superfamily protein
GH_D07G0501			eQTM	CG	CHG		Regulated gene expressions by epigenetic variation only	ubiquinol-cytochrome C chaperone family protein
GH_D07G0549			eQTM	CG	CHG	CHH	Regulated gene expressions by epigenetic variation only	Nodulin MtN3 family protein
GH_D07G0583			eQTM	CG	CHG	CHH	Regulated gene expressions by epigenetic variation only	HCP-like superfamily protein with MYND-type zinc finger
GH_D07G0620			eQTM	CG	CHG	CHH	Regulated gene expressions by epigenetic variation only	31-kDa RNA binding protein
GH_D07G0621			eQTM			CHH	Regulated gene expressions by epigenetic variation only	-
GH_D07G0644			eQTM		CHG		Regulated gene expressions by epigenetic variation only	Ribosomal protein L7Ae/L30e/S12e/Gadd45 family protein
GH_D07G0650			eQTM	CG	CHG		Regulated gene expressions by epigenetic variation only	phosphoinositide 4-kinase gamma 7
GH_D07G0658			eQTM	CG	CHG		Regulated gene expressions by epigenetic variation only	ketol-acid reductoisomerase
GH_D07G0759			eQTM	CG	CHG	CHH	Regulated gene expressions by epigenetic variation only	gamma subunit of Mt ATP synthase
GH_D07G0763			eQTM	CG			Regulated gene expressions by epigenetic variation only	diacylglycerol kinase1
GH_D07G0779			eQTM	CG	CHG	CHH	Regulated gene expressions by epigenetic variation only	Galactose oxidase/kelch repeat superfamily protein
GH_D07G0784			eQTM	CG	CHG	CHH	Regulated gene expressions by epigenetic variation only	-
GH_D07G0876			eQTM	CG			Regulated gene expressions by epigenetic variation only	K-box region and MADS-box transcription factor family protein
GH_D07G0994			eQTM	CG	CHG		Regulated gene expressions by epigenetic variation only	rotamase FKBP 1
GH_D07G1004			eQTM	CG	CHG	CHH	Regulated gene expressions by epigenetic variation only	Tetratricopeptide repeat (TPR)-like superfamily protein
GH_D07G1095			eQTM	CG	CHG	CHH	Regulated gene expressions by epigenetic variation only	ARM repeat superfamily protein
GH_D07G1142			eQTM	CG			Regulated gene expressions by epigenetic variation only	coiled-coil protein
GH_D07G1168			eQTM	CG	CHG	CHH	Regulated gene expressions by epigenetic variation only	TBP-associated factor 15
GH_D07G1204			eQTM	CG			Regulated gene expressions by epigenetic variation only	Late embryogenesis abundant (LEA) hydroxyproline-rich glycoprotein family
GH_D07G1205			eQTM	CG			Regulated gene expressions by epigenetic variation only	piezo-type mechanosensitive ion channel component
GH_D07G1210			eQTM	CG	CHG		Regulated gene expressions by epigenetic variation only	Leucine-rich repeat protein kinase family protein
GH_D07G1245			eQTM	CG	CHG		Regulated gene expressions by epigenetic variation only	Bifunctional inhibitor/lipid-transfer protein/seed storage 2S albumin superfamily protein
GH_D07G1339			eQTM	CG			Regulated gene expressions by epigenetic variation only	egg cell-secreted-like protein (DUF1278)
GH_D07G1356			eQTM	CG	CHG		Regulated gene expressions by epigenetic variation only	-
GH_D07G1357			eQTM	CG	CHG	CHH	Regulated gene expressions by epigenetic variation only	Insulinase (Peptidase family M16) family protein
GH_D07G1403			eQTM	CG	CHG		Regulated gene expressions by epigenetic variation only	-
GH_D07G1437			eQTM	CG			Regulated gene expressions by epigenetic variation only	Tetratricopeptide repeat (TPR)-like superfamily protein
GH_D07G1515			eQTM		CHG		Regulated gene expressions by epigenetic variation only	plastid division2
GH_D07G1598			eQTM	CG			Regulated gene expressions by epigenetic variation only	Transketolase
GH_D07G1603			eQTM	CG	CHG	CHH	Regulated gene expressions by epigenetic variation only	putative endonuclease or glycosyl hydrolase with C2H2-type zinc finger domain-containing protein
GH_D07G1656			eQTM	CG	CHG		Regulated gene expressions by epigenetic variation only	Tetratricopeptide repeat (TPR)-like superfamily protein
GH_D07G1658			eQTM	CG			Regulated gene expressions by epigenetic variation only	cytochrome oxidase complex assembly protein
GH_D07G1747			eQTM	CG	CHG	CHH	Regulated gene expressions by epigenetic variation only	-
GH_D07G1862			eQTM	CG	CHG		Regulated gene expressions by epigenetic variation only	NADH-ubiquinone dehydrogenase
GH_D07G1882			eQTM		CHG		Regulated gene expressions by epigenetic variation only	Expressed protein
GH_D07G1925			eQTM	CG	CHG	CHH	Regulated gene expressions by epigenetic variation only	general regulatory factor 3
GH_D07G2021			eQTM	CG	CHG	CHH	Regulated gene expressions by epigenetic variation only	ER lumen protein retaining receptor family protein
GH_D07G2024			eQTM	CG		CHH	Regulated gene expressions by epigenetic variation only	Pleckstrin homology (PH) domain-containing protein
GH_D07G2071			eQTM	CG	CHG	CHH	Regulated gene expressions by epigenetic variation only	Phosphotyrosine protein phosphatases superfamily protein
GH_D07G2152			eQTM	CG	CHG		Regulated gene expressions by epigenetic variation only	ribonuclease 2
GH_D07G2185			eQTM	CG			Regulated gene expressions by epigenetic variation only	O-Glycosyl hydrolases family 17 protein
GH_D07G2199			eQTM	CG			Regulated gene expressions by epigenetic variation only	RING/U-box superfamily protein
GH_D07G2244			eQTM	CG			Regulated gene expressions by epigenetic variation only	pfkB-like carbohydrate kinase family protein
GH_D07G2320			eQTM	CG	CHG	CHH	Regulated gene expressions by epigenetic variation only	-
GH_D07G2359			eQTM	CG	CHG		Regulated gene expressions by epigenetic variation only	non-intrinsic ABC protein 4
GH_D07G2564			eQTM	CG			Regulated gene expressions by epigenetic variation only	DHHC-type zinc finger family protein
GH_D08G0048			eQTM			CHH	Regulated gene expressions by epigenetic variation only	Haloacid dehalogenase-like hydrolase (HAD) superfamily protein
GH_D08G0119			eQTM	CG			Regulated gene expressions by epigenetic variation only	Major facilitator superfamily protein
GH_D08G0129			eQTM	CG	CHG		Regulated gene expressions by epigenetic variation only	cofactor of nitrate reductase and xanthine dehydrogenase 2
GH_D08G0160			eQTM	CG			Regulated gene expressions by epigenetic variation only	Bifunctional inhibitor/lipid-transfer protein/seed storage 2S albumin superfamily protein
GH_D08G0188			eQTM	CG	CHG	CHH	Regulated gene expressions by epigenetic variation only	calmodulin-binding protein
GH_D08G0193			eQTM	CG	CHG		Regulated gene expressions by epigenetic variation only	Lysyl-tRNA synthetase%2C class II
GH_D08G0235			eQTM	CG			Regulated gene expressions by epigenetic variation only	Core-2/I-branching beta-1%2C6-N-acetylglucosaminyltransferase family protein
GH_D08G0263			eQTM			CHH	Regulated gene expressions by epigenetic variation only	Calcium-binding EF-hand family protein
GH_D08G0316			eQTM	CG	CHG	CHH	Regulated gene expressions by epigenetic variation only	ubiquitin-conjugating enzyme 28
GH_D08G0321			eQTM	CG			Regulated gene expressions by epigenetic variation only	COP9 signalosome subunit 6A
GH_D08G0391			eQTM	CG	CHG	CHH	Regulated gene expressions by epigenetic variation only	shaggy-like protein kinase 32
GH_D08G0406			eQTM	CG	CHG	CHH	Regulated gene expressions by epigenetic variation only	RNA-binding (RRM/RBD/RNP motifs) family protein
GH_D08G0439			eQTM	CG	CHG	CHH	Regulated gene expressions by epigenetic variation only	transmembrane protein
GH_D08G0610			eQTM	CG			Regulated gene expressions by epigenetic variation only	B12D protein
GH_D08G0635			eQTM	CG	CHG		Regulated gene expressions by epigenetic variation only	atypical CYS HIS rich thioredoxin 2
GH_D08G0636			eQTM	CG	CHG		Regulated gene expressions by epigenetic variation only	ELMO/CED-12 family protein
GH_D08G0651			eQTM	CG	CHG	CHH	Regulated gene expressions by epigenetic variation only	Bifunctional inhibitor/lipid-transfer protein/seed storage 2S albumin superfamily protein
GH_D08G0657			eQTM			CHH	Regulated gene expressions by epigenetic variation only	hypothetical protein (DUF1639)
GH_D08G0871			eQTM	CG	CHG		Regulated gene expressions by epigenetic variation only	LURP-one-like protein (DUF567)
GH_D08G0937			eQTM	CG	CHG		Regulated gene expressions by epigenetic variation only	zinc finger protein 2
GH_D08G0947			eQTM	CG	CHG		Regulated gene expressions by epigenetic variation only	ADP-ribosylation factor 3
GH_D08G0969			eQTM	CG			Regulated gene expressions by epigenetic variation only	Acyl-CoA N-acyltransferases (NAT) superfamily protein
GH_D08G0971			eQTM	CG	CHG	CHH	Regulated gene expressions by epigenetic variation only	sequence-specific DNA binding transcription factor
GH_D08G1070			eQTM		CHG		Regulated gene expressions by epigenetic variation only	non-intrinsic ABC protein 8
GH_D08G1145			eQTM	CG	CHG	CHH	Regulated gene expressions by epigenetic variation only	Tetratricopeptide repeat (TPR)-like superfamily protein
GH_D08G1154			eQTM	CG	CHG	CHH	Regulated gene expressions by epigenetic variation only	tripeptidyl peptidase ii
GH_D08G1281			eQTM	CG	CHG	CHH	Regulated gene expressions by epigenetic variation only	Protein kinase superfamily protein
GH_D08G1365			eQTM	CG	CHG		Regulated gene expressions by epigenetic variation only	sec34-like family protein
GH_D08G1414			eQTM			CHH	Regulated gene expressions by epigenetic variation only	Thioredoxin superfamily protein
GH_D08G1497			eQTM	CG	CHG	CHH	Regulated gene expressions by epigenetic variation only	ADP-ribosylation factor 3
GH_D08G1668			eQTM	CG			Regulated gene expressions by epigenetic variation only	GRAM domain family protein
GH_D08G1744			eQTM	CG	CHG		Regulated gene expressions by epigenetic variation only	TBP-associated factor 15
GH_D08G1866			eQTM	CG			Regulated gene expressions by epigenetic variation only	Phosphoribosyltransferase family protein
GH_D08G1941			eQTM	CG	CHG	CHH	Regulated gene expressions by epigenetic variation only	2-oxoglutarate (2OG) and Fe(II)-dependent oxygenase superfamily protein
GH_D08G1993			eQTM			CHH	Regulated gene expressions by epigenetic variation only	Plant invertase/pectin methylesterase inhibitor superfamily protein
GH_D08G2015			eQTM	CG			Regulated gene expressions by epigenetic variation only	Sec1/munc18-like (SM) proteins superfamily
GH_D08G2028			eQTM	CG			Regulated gene expressions by epigenetic variation only	Nucleotide-sugar transporter family protein
GH_D08G2109			eQTM	CG		CHH	Regulated gene expressions by epigenetic variation only	plasma membrane intrinsic protein 1%3B4
GH_D08G2161			eQTM		CHG		Regulated gene expressions by epigenetic variation only	histone H2A 11
GH_D08G2202			eQTM	CG			Regulated gene expressions by epigenetic variation only	indole-3-acetic acid inducible 11
GH_D08G2229			eQTM	CG	CHG	CHH	Regulated gene expressions by epigenetic variation only	cytochrome B5 isoform B
GH_D08G2285			eQTM	CG		CHH	Regulated gene expressions by epigenetic variation only	serine carboxypeptidase-like 48
GH_D08G2481			eQTM	CG	CHG	CHH	Regulated gene expressions by epigenetic variation only	potassium channel tetramerization domain-containing protein / pentapeptide repeat-containing protein
GH_D08G2493			eQTM	CG		CHH	Regulated gene expressions by epigenetic variation only	NADH:cytochrome B5 reductase 1
GH_D08G2540			eQTM	CG			Regulated gene expressions by epigenetic variation only	Major facilitator superfamily protein
GH_D08G2576			eQTM	CG			Regulated gene expressions by epigenetic variation only	GroES-like zinc-binding dehydrogenase family protein
GH_D08G2629			eQTM	CG			Regulated gene expressions by epigenetic variation only	kinase family with ARM repeat domain-containing protein
GH_D08G2631			eQTM	CG			Regulated gene expressions by epigenetic variation only	Leucine-rich repeat (LRR) family protein
GH_D08G2659			eQTM	CG			Regulated gene expressions by epigenetic variation only	cytochrome P450%2C family 72%2C subfamily A%2C polypeptide 14
GH_D08G2762			eQTM	CG			Regulated gene expressions by epigenetic variation only	-
GH_D08G2771			eQTM		CHG	CHH	Regulated gene expressions by epigenetic variation only	Zinc finger C-x8-C-x5-C-x3-H type family protein
GH_D08G2806			eQTM	CG	CHG	CHH	Regulated gene expressions by epigenetic variation only	nucleic acid/nucleotide binding protein
GH_D08G2810			eQTM	CG	CHG	CHH	Regulated gene expressions by epigenetic variation only	Thioredoxin superfamily protein
GH_D09G0046			eQTM	CG	CHG	CHH	Regulated gene expressions by epigenetic variation only	transcription elongation factor B polypeptide
GH_D09G0047			eQTM	CG		CHH	Regulated gene expressions by epigenetic variation only	chromatin remodeling 24
GH_D09G0069			eQTM	CG	CHG		Regulated gene expressions by epigenetic variation only	transcription factor-like protein
GH_D09G0070			eQTM	CG	CHG	CHH	Regulated gene expressions by epigenetic variation only	CBS / octicosapeptide/Phox/Bemp1 (PB1) domains-containing protein
GH_D09G0071			eQTM	CG	CHG	CHH	Regulated gene expressions by epigenetic variation only	arginine/glutamate-rich 1 protein
GH_D09G0228			eQTM	CG			Regulated gene expressions by epigenetic variation only	SAL1 phosphatase-like protein
GH_D09G0498			eQTM		CHG	CHH	Regulated gene expressions by epigenetic variation only	membrane-associated progesterone binding protein 3
GH_D09G0525			eQTM	CG			Regulated gene expressions by epigenetic variation only	PPPDE putative thiol peptidase family protein
GH_D09G0542			eQTM	CG	CHG		Regulated gene expressions by epigenetic variation only	ankyrin repeat family protein / regulator of chromosome condensation (RCC1) family protein
GH_D09G0555			eQTM	CG	CHG		Regulated gene expressions by epigenetic variation only	Ribosomal protein S10p/S20e family protein
GH_D09G0577			eQTM	CG			Regulated gene expressions by epigenetic variation only	CCAAT-displacement protein alternatively spliced product
GH_D09G0688			eQTM	CG	CHG	CHH	Regulated gene expressions by epigenetic variation only	proteasome subunit PAB1
GH_D09G0756			eQTM	CG			Regulated gene expressions by epigenetic variation only	protein arginine methyltransferase 4A
GH_D09G0863			eQTM	CG			Regulated gene expressions by epigenetic variation only	aluminum induced protein with YGL and LRDR motifs
GH_D09G0865			eQTM		CHG		Regulated gene expressions by epigenetic variation only	silencing defective 5
GH_D09G0909			eQTM	CG	CHG	CHH	Regulated gene expressions by epigenetic variation only	Ras-related small GTP-binding family protein
GH_D09G0951			eQTM	CG			Regulated gene expressions by epigenetic variation only	hydroxyproline-rich glycoprotein family protein
GH_D09G1010			eQTM	CG	CHG	CHH	Regulated gene expressions by epigenetic variation only	serine carboxypeptidase-like 51
GH_D09G1015			eQTM	CG	CHG	CHH	Regulated gene expressions by epigenetic variation only	hypothetical protein
GH_D09G1049			eQTM	CG			Regulated gene expressions by epigenetic variation only	Phototropic-responsive NPH3 family protein
GH_D09G1229			eQTM		CHG		Regulated gene expressions by epigenetic variation only	THUMP domain-containing protein
GH_D09G1267			eQTM	CG		CHH	Regulated gene expressions by epigenetic variation only	Transducin/WD40 repeat-like superfamily protein
GH_D09G1362			eQTM	CG		CHH	Regulated gene expressions by epigenetic variation only	Pectin lyase-like superfamily protein
GH_D09G1365			eQTM	CG			Regulated gene expressions by epigenetic variation only	Cysteine proteinases superfamily protein
GH_D09G1378			eQTM	CG		CHH	Regulated gene expressions by epigenetic variation only	Mitochondrial import inner membrane translocase subunit Tim17/Tim22/Tim23 family protein
GH_D09G1405			eQTM	CG			Regulated gene expressions by epigenetic variation only	Translation protein SH3-like family protein
GH_D09G1456			eQTM	CG			Regulated gene expressions by epigenetic variation only	NC domain-containing protein-like protein
GH_D09G1584			eQTM	CG	CHG	CHH	Regulated gene expressions by epigenetic variation only	acylphosphatase family
GH_D09G1606			eQTM	CG			Regulated gene expressions by epigenetic variation only	adenosine kinase 2
GH_D09G1607			eQTM	CG			Regulated gene expressions by epigenetic variation only	isocitrate dehydrogenase V
GH_D09G1615			eQTM	CG	CHG	CHH	Regulated gene expressions by epigenetic variation only	Ribosomal protein L11 family protein
GH_D09G1667			eQTM	CG			Regulated gene expressions by epigenetic variation only	Oxysterol-binding family protein
GH_D09G1668			eQTM	CG			Regulated gene expressions by epigenetic variation only	RHOMBOID-like 1
GH_D09G1795			eQTM	CG			Regulated gene expressions by epigenetic variation only	Tautomerase/MIF superfamily protein
GH_D09G1959			eQTM	CG		CHH	Regulated gene expressions by epigenetic variation only	P-loop containing nucleoside triphosphate hydrolases superfamily protein
GH_D09G2038			eQTM	CG			Regulated gene expressions by epigenetic variation only	A20/AN1-like zinc finger family protein
GH_D09G2081			eQTM	CG			Regulated gene expressions by epigenetic variation only	myo-inositol polyphosphate 5-phosphatase 2
GH_D09G2082			eQTM	CG			Regulated gene expressions by epigenetic variation only	tobamovirus multiplication 2B
GH_D09G2160			eQTM	CG			Regulated gene expressions by epigenetic variation only	serine hydroxymethyltransferase 4
GH_D09G2195			eQTM	CG	CHG		Regulated gene expressions by epigenetic variation only	hypothetical protein
GH_D09G2202			eQTM	CG			Regulated gene expressions by epigenetic variation only	ARM repeat superfamily protein
GH_D09G2254			eQTM			CHH	Regulated gene expressions by epigenetic variation only	PYRIMIDINE 4
GH_D09G2288			eQTM		CHG	CHH	Regulated gene expressions by epigenetic variation only	Leucine-rich repeat (LRR) family protein
GH_D09G2331			eQTM	CG			Regulated gene expressions by epigenetic variation only	Protein kinase superfamily protein
GH_D09G2368			eQTM	CG			Regulated gene expressions by epigenetic variation only	Glycosyl hydrolase family 47 protein
GH_D09G2544			eQTM	CG	CHG	CHH	Regulated gene expressions by epigenetic variation only	ATP synthase D chain
GH_D09G2602			eQTM	CG	CHG	CHH	Regulated gene expressions by epigenetic variation only	adenylate kinase 1
GH_D10G0009			eQTM	CG			Regulated gene expressions by epigenetic variation only	nudix hydrolase homolog 3
GH_D10G0102			eQTM	CG			Regulated gene expressions by epigenetic variation only	Ubiquitin-specific protease family C19-related protein
GH_D10G0123			eQTM	CG	CHG	CHH	Regulated gene expressions by epigenetic variation only	mitogen-activated protein kinase kinase kinase 18
GH_D10G0241			eQTM	CG	CHG		Regulated gene expressions by epigenetic variation only	ARM repeat superfamily protein
GH_D10G0277			eQTM		CHG	CHH	Regulated gene expressions by epigenetic variation only	DNA mismatch repair protein MutS%2C type 2
GH_D10G0280			eQTM	CG	CHG	CHH	Regulated gene expressions by epigenetic variation only	thioredoxin family protein
GH_D10G0390			eQTM	CG			Regulated gene expressions by epigenetic variation only	O-fucosyltransferase family protein
GH_D10G0393			eQTM	CG	CHG		Regulated gene expressions by epigenetic variation only	CBL-interacting protein kinase 12
GH_D10G0405			eQTM	CG		CHH	Regulated gene expressions by epigenetic variation only	SCAR family protein
GH_D10G0572			eQTM	CG	CHG		Regulated gene expressions by epigenetic variation only	TATA binding protein associated factor 21kDa subunit
GH_D10G0627			eQTM	CG		CHH	Regulated gene expressions by epigenetic variation only	Late embryogenesis abundant (LEA) hydroxyproline-rich glycoprotein family
GH_D10G0676			eQTM	CG		CHH	Regulated gene expressions by epigenetic variation only	RNI-like superfamily protein
GH_D10G0705			eQTM	CG	CHG	CHH	Regulated gene expressions by epigenetic variation only	NADP-malic enzyme 4
GH_D10G0725			eQTM	CG		CHH	Regulated gene expressions by epigenetic variation only	Pex2/Pex12 N-terminal domain-containing protein / zinc finger (C3HC4-type RING finger) family protein
GH_D10G0728			eQTM	CG	CHG		Regulated gene expressions by epigenetic variation only	Thioesterase superfamily protein
GH_D10G0738			eQTM	CG			Regulated gene expressions by epigenetic variation only	CURVATURE THYLAKOID protein
GH_D10G0956			eQTM	CG	CHG	CHH	Regulated gene expressions by epigenetic variation only	glucan synthase-like 7
GH_D10G0961			eQTM	CG	CHG		Regulated gene expressions by epigenetic variation only	Ribosomal protein S4
GH_D10G0965			eQTM	CG			Regulated gene expressions by epigenetic variation only	Golgi-localized GRIP domain-containing protein
GH_D10G1037			eQTM		CHG		Regulated gene expressions by epigenetic variation only	sirtuin 1
GH_D10G1161			eQTM		CHG		Regulated gene expressions by epigenetic variation only	Plant invertase/pectin methylesterase inhibitor superfamily
GH_D10G1266			eQTM	CG			Regulated gene expressions by epigenetic variation only	-
GH_D10G1568			eQTM	CG		CHH	Regulated gene expressions by epigenetic variation only	Chalcone and stilbene synthase family protein
GH_D10G1612			eQTM	CG			Regulated gene expressions by epigenetic variation only	histone acetyltransferase of the MYST family 1
GH_D10G1842			eQTM	CG			Regulated gene expressions by epigenetic variation only	vamp/synaptobrevin-associated protein 27-2
GH_D10G1942			eQTM	CG	CHG	CHH	Regulated gene expressions by epigenetic variation only	associated molecule with the SH3 domain of STAM 1
GH_D10G2027			eQTM		CHG		Regulated gene expressions by epigenetic variation only	Ca2+-activated RelA/spot-like protein
GH_D10G2077			eQTM	CG	CHG		Regulated gene expressions by epigenetic variation only	5-formyltetrahydrofolate cycloligase
GH_D10G2264			eQTM		CHG		Regulated gene expressions by epigenetic variation only	NAD(P)-binding Rossmann-fold superfamily protein
GH_D10G2269			eQTM	CG	CHG	CHH	Regulated gene expressions by epigenetic variation only	cationic amino acid transporter 7
GH_D10G2288			eQTM	CG	CHG		Regulated gene expressions by epigenetic variation only	P-loop containing nucleoside triphosphate hydrolases superfamily protein
GH_D10G2312			eQTM	CG			Regulated gene expressions by epigenetic variation only	Major facilitator superfamily protein
GH_D10G2315			eQTM	CG			Regulated gene expressions by epigenetic variation only	ACT-like superfamily protein
GH_D10G2540			eQTM	CG	CHG		Regulated gene expressions by epigenetic variation only	NB-ARC domain-containing disease resistance protein
GH_D10G2562			eQTM			CHH	Regulated gene expressions by epigenetic variation only	rubisco activase
GH_D10G2570			eQTM	CG			Regulated gene expressions by epigenetic variation only	Nucleotidyltransferase family protein
GH_D10G2582			eQTM		CHG		Regulated gene expressions by epigenetic variation only	delta 1-pyrroline-5-carboxylate synthase 2
[truncated: 8,835 more rows]
