# Supplementary material for: Population-wide DNA methylation polymorphisms at single-nucleotide resolution in 207 cotton accessions reveal epigenomic contributions to complex traits
Source: Cell Res. 2024 Oct 17;34(12):859–72. doi: 10.1038/s41422-024-01027-x (PMC11615300; doi:10.1038/s41422-024-01027-x)
Supplement: Supplementary file 19 — Supplementary information, Table S7: Genes in the DNA methylation pathway [file 41422_2024_1027_MOESM19_ESM.xlsx]

## Sheet: Sheet2
Table S7: Genes in the DNA Methylation Pathway
Gene ID	Functional description	ArabDesc	Molecular QTL
GH_A01G1303	DME	HhH-GPD base excision DNA repair family protein	NA
GH_A03G0747	HDA6	histone deacetylase 6	NA
GH_A03G1752	SUVH4	histone-lysine N-methyltransferase%2C H3 lysine-9 specific SUVH4-like protein	NA
GH_A04G0840	DME	HhH-GPD base excision DNA repair family protein	NA
GH_A05G1026	AGO4	Argonaute family protein	NA
GH_A05G1208	FDM1	XH/XS domain-containing protein	NA
GH_A05G3503	SUVH4	histone-lysine N-methyltransferase%2C H3 lysine-9 specific SUVH4-like protein	NA
GH_A05G3684	IDN2	XH/XS domain-containing protein	NA
GH_A05G3768	DRM1	domains rearranged methylase 1	NA
GH_A05G3934	DNMT1	methyltransferase 1	CHG-eQTM
GH_A06G1351	HEN1	double-stranded RNA binding protein-related / DsRBD protein-like protein	NA
GH_A06G1823	NRPD4	RNA polymerase II%2C Rpb4%2C core protein	NA
GH_A06G1860	CLSY1	chromatin remodeling 38	NA
GH_A06G1917	IDN2	XH/XS domain-containing protein	NA
GH_A06G2049	NRPE1	nuclear RNA polymerase D1B	NA
GH_A07G0370	NRPD2	nuclear RNA polymerase D2A	NA
GH_A07G0507	CMT3	chromomethylase 3	NA
GH_A08G1777	CMT2	chromomethylase 2	NA
GH_A08G2041	NRPD1	nuclear RNA polymerase D1A	NA
GH_A08G2245	AGO4	Argonaute family protein	NA
GH_A09G0315	DRM1	domains rearranged methylase 1	NA
GH_A09G1353	RPE5A	Eukaryotic rpb5 RNA polymerase subunit family protein	NA
GH_A09G1535	ROS1	demeter-like 1	NA
GH_A09G2516	SUVH9	SU(VAR)3-9 homolog 9	NA
GH_A10G0050	JMJ14	JUMONJI 14	NA
GH_A10G1267	RDM1	RNA-DIRECTED DNA METHYLATION 1	NA
GH_A10G2209	RDM3	kow domain-containing transcription factor 1	NA
GH_A12G0411	CHR35	SNF2 domain-containing protein / helicase domain-containing protein	NA
GH_A12G2691	DMS3	defective in meristem silencing 3	NA
GH_A12G2963	RDR2	RNA-dependent RNA polymerase 2	NA
GH_A13G0315	USB1	U6 snRNA phosphodiesterase-like protein	NA
GH_A13G1044	MORC6	Histidine kinase-%2C DNA gyrase B-%2C and HSP90-like ATPase family protein	NA
GH_A13G2075	UBP26	ubiquitin-specific protease 26	NA
GH_D01G1377	DME	HhH-GPD base excision DNA repair family protein	NA
GH_D02G1908	SUVH4	histone-lysine N-methyltransferase%2C H3 lysine-9 specific SUVH4-like protein	NA
GH_D03G1193	HDA6	histone deacetylase 6	NA
GH_D04G0438	DNMT1	methyltransferase 1	NA
GH_D04G0578	DRM1	domains rearranged methylase 1	NA
GH_D04G0660	IDN2	XH/XS domain-containing protein	NA
GH_D04G0755	SUVH4	histone-lysine N-methyltransferase%2C H3 lysine-9 specific SUVH4-like protein	NA
GH_D04G1160	DME	HhH-GPD base excision DNA repair family protein	NA
GH_D05G1013	AGO4	Argonaute family protein	NA
GH_D05G1120	JMJ14	JUMONJI 14	NA
GH_D05G1210	FDM1	XH/XS domain-containing protein	NA
GH_D06G0869	DCL3A	dicer-like 3	NA
GH_D06G1391	HEN1	double-stranded RNA binding protein-related / DsRBD protein-like protein	NA
GH_D06G1853	NRPD4	RNA polymerase II%2C Rpb4%2C core protein	NA
GH_D06G1891	CLSY2	chromatin remodeling 42	NA
GH_D06G1943	IDN2	XH/XS domain-containing protein	CG-eQTM; CHG-eQTM; CHH-eQTM; cis-eQTL
GH_D06G1944	IDN2	XH/XS domain-containing protein	NA
GH_D06G2089	NRPE1	nuclear RNA polymerase D1B	NA
GH_D07G0376	NRPD2	nuclear RNA polymerase D2A	NA
GH_D08G1797	CMT2	chromomethylase 2	NA
GH_D08G2055	NRPD1	nuclear RNA polymerase D1A	NA
GH_D08G2249	AGO4	Argonaute family protein	NA
GH_D09G0322	DRM1	domains rearranged methylase 1	NA
GH_D09G1303	RPE5A	Eukaryotic rpb5 RNA polymerase subunit family protein	NA
GH_D09G1532	DME	HhH-GPD base excision DNA repair family protein	NA
GH_D09G2452	SUVH9	SU(VAR)3-9 homolog 9	NA
GH_D10G0052	JMJ14	JUMONJI 14	NA
GH_D10G1608	RDM1	RNA-DIRECTED DNA METHYLATION 1	NA
GH_D12G0293	CHR35	SNF2 domain-containing protein / helicase domain-containing protein	NA
GH_D12G2717	DMS3	defective in meristem silencing 3	NA
GH_D12G2987	RDR2	RNA-dependent RNA polymerase 2	NA
GH_D13G0952	MORC6	Histidine kinase-%2C DNA gyrase B-%2C and HSP90-like ATPase family protein	NA
GH_D13G2053	UBP26	ubiquitin-specific protease 26	NA
GH_D13G2157	DCL3	dicer-like 3	NA
