# Supplementary material for: Population-wide DNA methylation polymorphisms at single-nucleotide resolution in 207 cotton accessions reveal epigenomic contributions to complex traits
Source: Cell Res. 2024 Oct 17;34(12):859–72. doi: 10.1038/s41422-024-01027-x (PMC11615300; doi:10.1038/s41422-024-01027-x)
Supplement: Supplementary file 20 — Supplementary information, Table S8: Identification and characterization of epi-alleles associated with agronomic traits [file 41422_2024_1027_MOESM20_ESM.xlsx]

## Sheet: Sheet1
Table S8: Identification and Characterization of Epi-Alleles Associated with Agronomic Traits
Chr	Position	Phenotype	SMP	P value	Type of DNA methylation	Group	GWAS
A06	23994570	SI07ku	A06:23994570	1.4e-08	CG-EWAS	Type IV:genetic/trans-epigenetic regulated	A07:90305896,BW08ku	1
A06	23994570	SI09an	A06:23994570	1.36e-08	CG-EWAS	Type IV:genetic/trans-epigenetic regulated	A07:90305896,BW08ku	2
A06	30611145	SI08nan	A06:30611145	1.16e-08	CG-EWAS	Type IV:genetic/trans-epigenetic regulated	A11:92073619,BN07an;A11:92073619,BN08nan;A11:92073619,SI07nan;A07:90415069,SI07nan;A07:90415069,SI08ku;A07:90415069,SI08nan;A07:90415069,SI09nan	3
A06	30948913	SI09nan	A06:30948913	1.33e-08	CG-EWAS	Type IV:genetic/trans-epigenetic regulated	A03:7111943,SI07ku;A06:23247467,LP09nan;A07:90305896,BW08ku	4
A06	30954729	SI07nan	A06:30954729	1.84e-08	CG-EWAS	Type IV:genetic/trans-epigenetic regulated	A07:90201253,BW07ku;A07:90201253,SI09an;A07:90201293,BW08an	5
A06	37736944	SI07ku	A06:37736944	2.22e-08	CG-EWAS	Type IV:genetic/trans-epigenetic regulated	A07:90201253,BW07ku;A07:90201253,SI09an;A07:90201293,BW08an	6
A06	79309181	SI07nan	A06:79309181	2.53e-08	CG-EWAS	Type IV:genetic/trans-epigenetic regulated	A03:7111943,SI07ku	7
A06	79309971	SI07nan	A06:79309971	1.07e-08	CG-EWAS	Type IV:genetic/trans-epigenetic regulated	A06:26718372,BW07ku;A06:26718372,SI07ku;A06:26718372,SI07nan;A06:26718372,SI09nan	8
A06	120128410	FS08an	A06:120128410	5.2e-08	CG-EWAS	Type IV:genetic/trans-epigenetic regulated	A09:75785047,FS08an;A09:75785050,FS08ku	9
A06	121409313	SI09nan	A06:121409313	5.1e-08	CG-EWAS	Type IV:genetic/trans-epigenetic regulated	A06:116101096,LP07nan	10
A07	17891641	SI09nan	A07:17891641	4.95e-08	CG-EWAS	Type IV:genetic/trans-epigenetic regulated	A09:8784070,SI07ku;A09:8784070,SI08ku;A09:8784070,SI09nan	11
A07	43454811	SI07nan	A07:43454811	1.86e-08	CG-EWAS	Type IV:genetic/trans-epigenetic regulated	A04:83832236,SI07nan;A04:83832236,SI08nan;A04:83832236,SI09nan	12
A07	43454816	SI09nan	A07:43454816	5.57e-08	CG-EWAS	Type IV:genetic/trans-epigenetic regulated	A11:92073619,BN07an;A11:92073619,BN07an;A11:92073619,BN07an;A11:92073619,BN08nan;A11:92073619,BN08nan;A11:92073619,BN08nan;A11:92073619,SI07nan;A11:92073619,SI07nan;A11:92073619,SI07nan	13
A07	48199485	SI07nan	A07:48199485	6.1e-08	CG-EWAS	Type IV:genetic/trans-epigenetic regulated	A03:7111943,SI07ku	14
A07	49091428	SI09nan	A07:49091428	5.86e-10	CG-EWAS	Type IV:genetic/trans-epigenetic regulated	A07:90713108,LP08ku;A07:90713864,LP08an	15
A07	49091428	SI07ku	A07:49091428	2.91e-10	CG-EWAS	Type IV:genetic/trans-epigenetic regulated	A07:90713108,LP08ku;A07:90713864,LP08an	16
A07	49091428	SI07nan	A07:49091428	4.7e-10	CG-EWAS	Type IV:genetic/trans-epigenetic regulated	A07:90713108,LP08ku;A07:90713864,LP08an	17
A07	49091428	SI08nan	A07:49091428	2.81e-09	CG-EWAS	Type IV:genetic/trans-epigenetic regulated	A07:90713108,LP08ku;A07:90713864,LP08an	18
A07	49091428	SI08an	A07:49091428	2.94e-08	CG-EWAS	Type IV:genetic/trans-epigenetic regulated	A07:90713108,LP08ku;A07:90713864,LP08an	19
A07	76339858	SI07nan	A07:76339858	5.23e-08	CG-EWAS	Type IV:genetic/trans-epigenetic regulated	A03:7111943,SI07ku;A07:90305896,BW08ku	20
A08	102629014	SI07ku	A08:102629014	5.01e-09	CG-EWAS	Type IV:genetic/trans-epigenetic regulated	A11:92073619,BN07an;A11:92073619,BN07an;A11:92073619,BN07an;A11:92073619,BN07an;A11:92073619,BN08nan;A11:92073619,BN08nan;A11:92073619,BN08nan;A11:92073619,BN08nan;A11:92073619,SI07nan;A11:92073619,SI07nan;A11:92073619,SI07nan;A11:92073619,SI07nan;A11:94874570,FS07ku;A11:94874570,FS09ku	21
A09	4433870	FU07nan	A09:4433870	1.73e-10	CG-EWAS	Type IV:genetic/trans-epigenetic regulated	D02:652626,BW07nan	22
A09	76798635	SI08nan	A09:76798635	1.7e-08	CG-EWAS	Type IV:genetic/trans-epigenetic regulated	A02:83696944,SI09nan	23
A09	76798635	SI09nan	A09:76798635	1.04e-08	CG-EWAS	Type IV:genetic/trans-epigenetic regulated	A02:83696944,SI09nan	24
A10	114463604	FU07an	A10:114463604	1.31e-08	CG-EWAS	Type IV:genetic/trans-epigenetic regulated	A02:104018858,LP07an;A02:104018858,LP07ku	25
A13	7880866	SI08nan	A13:7880866	1.99e-08	CG-EWAS	Type IV:genetic/trans-epigenetic regulated	A07:90201253,BW07ku;A07:90201253,SI09an;A07:90201293,BW08an	26
D02	5667410	SI08nan	D02:5667410	1.64e-08	CG-EWAS	Type IV:genetic/trans-epigenetic regulated	D11:58195870,SI09an;D11:58195870,SI09an;D11:58195870,SI09an;D11:58195870,SI09an	27
D02	5667410	SI09nan	D02:5667410	3.94e-08	CG-EWAS	Type IV:genetic/trans-epigenetic regulated	D11:58195870,SI09an;D11:58195870,SI09an;D11:58195870,SI09an;D11:58195870,SI09an	28
D05	193832	SI07nan	D05:193832	2.93e-08	CG-EWAS	Type IV:genetic/trans-epigenetic regulated	A07:90201253,BW07ku;A07:90201253,SI09an;A07:90201293,BW08an	29
D05	193832	SI08nan	D05:193832	3.89e-09	CG-EWAS	Type IV:genetic/trans-epigenetic regulated	A07:90201253,BW07ku;A07:90201253,SI09an;A07:90201293,BW08an	30
D05	193832	SI09nan	D05:193832	2e-09	CG-EWAS	Type IV:genetic/trans-epigenetic regulated	A07:90201253,BW07ku;A07:90201253,SI09an;A07:90201293,BW08an	31
D05	60338668	SI07nan	D05:60338668	5.97e-09	CG-EWAS	Type IV:genetic/trans-epigenetic regulated	A07:90415069,SI07nan;A07:90415069,SI08ku;A07:90415069,SI08nan;A07:90415069,SI09nan	32
D06	29986182	FL07nan	D06:29986182	5.61e-08	CG-EWAS	Type IV:genetic/trans-epigenetic regulated	A06:23899902,LP08an;A06:23899998,LP07an;A06:23899998,LP07ku	33
D06	47257306	SI09nan	D06:47257306	5.62e-08	CG-EWAS	Type IV:genetic/trans-epigenetic regulated	A07:90201253,BW07ku;A07:90201253,SI09an;A07:90201293,BW08an	34
D08	25923212	FS09nan	D08:25923212	4.7e-09	CG-EWAS	Type IV:genetic/trans-epigenetic regulated	A07:90415069,SI07nan;A07:90415069,SI08ku;A07:90415069,SI08nan;A07:90415069,SI09nan	35
D09	41724904	FS08nan	D09:41724904	7.92e-10	CG-EWAS	Type IV:genetic/trans-epigenetic regulated	D07:51962163,SI09an	36
D10	5450703	SI07nan	D10:5450703	5e-09	CG-EWAS	Type IV:genetic/trans-epigenetic regulated	A03:7111943,SI07ku	37
D10	66310900	SI07nan	D10:66310900	4.72e-08	CG-EWAS	Type IV:genetic/trans-epigenetic regulated	D13:58176048,FU07nan;D13:58176048,FU07nan;D13:58176048,FU07nan;D13:58176048,FU07nan	38
D10	66310900	SI09nan	D10:66310900	2.4e-08	CG-EWAS	Type IV:genetic/trans-epigenetic regulated	D13:58176048,FU07nan;D13:58176048,FU07nan;D13:58176048,FU07nan;D13:58176048,FU07nan	39
D11	34178149	SI07nan	D11:34178149	2.12e-08	CG-EWAS	Type IV:genetic/trans-epigenetic regulated	A07:90713108,LP08ku;A07:90713864,LP08an	40
D11	34866383	SI07nan	D11:34866383	5.75e-09	CG-EWAS	Type IV:genetic/trans-epigenetic regulated	A07:90713108,LP08ku;A07:90713864,LP08an	41
D11	34866383	SI09nan	D11:34866383	4.01e-08	CG-EWAS	Type IV:genetic/trans-epigenetic regulated	A07:90713108,LP08ku;A07:90713864,LP08an	42
D11	35645897	SI09nan	D11:35645897	5.74e-08	CG-EWAS	Type IV:genetic/trans-epigenetic regulated	A07:90640934,SI07an;A07:90647205,SI07ku	43
D11	35945910	SI09nan	D11:35945910	5.86e-09	CG-EWAS	Type IV:genetic/trans-epigenetic regulated	A07:90713108,LP08ku;A07:90713864,LP08an	44
D11	35945910	SI07nan	D11:35945910	1.36e-08	CG-EWAS	Type IV:genetic/trans-epigenetic regulated	A07:90713108,LP08ku;A07:90713864,LP08an	45
D11	35971885	SI09nan	D11:35971885	4.72e-08	CG-EWAS	Type IV:genetic/trans-epigenetic regulated	A07:90305896,BW08ku	46
D11	36250301	SI09nan	D11:36250301	4.86e-08	CG-EWAS	Type IV:genetic/trans-epigenetic regulated	A06:26718372,BW07ku;A06:26718372,SI07ku;A06:26718372,SI07nan;A06:26718372,SI09nan	47
D11	48857559	SI08nan	D11:48857559	5.23e-08	CG-EWAS	Type IV:genetic/trans-epigenetic regulated	A06:26718372,BW07ku;A06:26718372,SI07ku;A06:26718372,SI07nan;A06:26718372,SI09nan	48
D11	48857559	SI09nan	D11:48857559	1.75e-08	CG-EWAS	Type IV:genetic/trans-epigenetic regulated	A06:26718372,BW07ku;A06:26718372,SI07ku;A06:26718372,SI07nan;A06:26718372,SI09nan	49
D11	48857559	SI07nan	D11:48857559	4.11e-08	CG-EWAS	Type IV:genetic/trans-epigenetic regulated	A06:26718372,BW07ku;A06:26718372,SI07ku;A06:26718372,SI07nan;A06:26718372,SI09nan	50
D12	21710886	LP07nan	D12:21710886	4.95e-08	CG-EWAS	Type IV:genetic/trans-epigenetic regulated	A04:83832236,SI07nan;A04:83832236,SI08nan;A04:83832236,SI09nan	51
D12	51477891	SI07ku	D12:51477891	3.88e-08	CG-EWAS	Type IV:genetic/trans-epigenetic regulated	D06:58841002,LP08an	52
A01	9269843	SI09ku	A01:9269843	5.12e-09	CHG-EWAS	Type IV:genetic/trans-epigenetic regulated	D10:3542246,LP07nan;A07:90415069,SI07nan;A07:90415069,SI08ku;A07:90415069,SI08nan;A07:90415069,SI09nan	53
A01	58752365	BW08ku	A01:58752365	1.41e-08	CHG-EWAS	Type IV:genetic/trans-epigenetic regulated	A07:90305896,BW08ku	54
A03	59922135	SI07nan	A03:59922135	2.22e-08	CHG-EWAS	Type IV:genetic/trans-epigenetic regulated	A07:90640934,SI07an;A07:90647205,SI07ku	55
A03	59922135	SI08nan	A03:59922135	2.67e-08	CHG-EWAS	Type IV:genetic/trans-epigenetic regulated	A07:90640934,SI07an;A07:90647205,SI07ku	56
A03	59922135	SI09nan	A03:59922135	2.72e-09	CHG-EWAS	Type IV:genetic/trans-epigenetic regulated	A07:90640934,SI07an;A07:90647205,SI07ku	57
A06	31113006	SI07nan	A06:31113006	8.44e-09	CHG-EWAS	Type IV:genetic/trans-epigenetic regulated	A07:90524406,SI08an;A07:90528982,SI09ku	58
A07	11879913	SI08ku	A07:11879913	5.25e-09	CHG-EWAS	Type IV:genetic/trans-epigenetic regulated	D07:51854789,SI09ku;D07:51854822,SI07ku	59
A07	11879913	SI07nan	A07:11879913	1.01e-08	CHG-EWAS	Type IV:genetic/trans-epigenetic regulated	D07:51854789,SI09ku;D07:51854822,SI07ku	60
A07	11879913	SI07ku	A07:11879913	3.13e-09	CHG-EWAS	Type IV:genetic/trans-epigenetic regulated	D07:51854789,SI09ku;D07:51854822,SI07ku	61
A07	27812898	SI07ku	A07:27812898	3.07e-08	CHG-EWAS	Type IV:genetic/trans-epigenetic regulated	A07:90305896,BW08ku	62
A07	27812898	SI08an	A07:27812898	2.06e-08	CHG-EWAS	Type IV:genetic/trans-epigenetic regulated	A07:90305896,BW08ku	63
A07	27812898	SI09nan	A07:27812898	1.59e-08	CHG-EWAS	Type IV:genetic/trans-epigenetic regulated	A07:90305896,BW08ku	64
A07	89209225	SI07ku	A07:89209225	2.01e-10	CHG-EWAS	Type IV:genetic/trans-epigenetic regulated	A07:90201253,BW07ku;A07:90201253,SI09an;A07:90201293,BW08an	65
A07	89209225	SI08ku	A07:89209225	4.9e-09	CHG-EWAS	Type IV:genetic/trans-epigenetic regulated	A07:90201253,BW07ku;A07:90201253,SI09an;A07:90201293,BW08an	66
A07	89209225	SI09nan	A07:89209225	6.07e-10	CHG-EWAS	Type IV:genetic/trans-epigenetic regulated	A07:90201253,BW07ku;A07:90201253,SI09an;A07:90201293,BW08an	67
A07	89209225	SI07nan	A07:89209225	2.73e-10	CHG-EWAS	Type IV:genetic/trans-epigenetic regulated	A07:90201253,BW07ku;A07:90201253,SI09an;A07:90201293,BW08an	68
A08	116350516	FS09nan	A08:116350516	4.95e-10	CHG-EWAS	Type IV:genetic/trans-epigenetic regulated	A07:90640934,SI07an;A07:90647205,SI07ku	69
A12	60674003	FS09ku	A12:60674003	4.21e-10	CHG-EWAS	Type IV:genetic/trans-epigenetic regulated	A04:83832236,SI07nan;A04:83832236,SI08nan;A04:83832236,SI09nan	70
D01	8071905	BW07ku	D01:8071905	2.34e-08	CHG-EWAS	Type IV:genetic/trans-epigenetic regulated	A06:28183700,LP08ku	71
D01	8071905	SI08nan	D01:8071905	1.94e-10	CHG-EWAS	Type IV:genetic/trans-epigenetic regulated	A06:28183700,LP08ku	72
D01	8071905	SI08ku	D01:8071905	1.3e-08	CHG-EWAS	Type IV:genetic/trans-epigenetic regulated	A06:28183700,LP08ku	73
D01	8071905	SI08an	D01:8071905	1.69e-08	CHG-EWAS	Type IV:genetic/trans-epigenetic regulated	A06:28183700,LP08ku	74
D01	8071905	SI07nan	D01:8071905	9.67e-11	CHG-EWAS	Type IV:genetic/trans-epigenetic regulated	A06:28183700,LP08ku	75
D01	8071905	SI07ku	D01:8071905	8.88e-10	CHG-EWAS	Type IV:genetic/trans-epigenetic regulated	A06:28183700,LP08ku	76
D01	8071905	SI09nan	D01:8071905	7.05e-11	CHG-EWAS	Type IV:genetic/trans-epigenetic regulated	A06:28183700,LP08ku	77
D06	16255605	FU09nan	D06:16255605	1.79e-08	CHG-EWAS	Type IV:genetic/trans-epigenetic regulated	D13:43358590,LP07nan	78
D06	60727880	LP09nan	D06:60727880	1.15e-08	CHG-EWAS	Type IV:genetic/trans-epigenetic regulated	A07:90524406,SI08an;A07:90528982,SI09ku	79
D06	60727880	LP08nan	D06:60727880	2.38e-10	CHG-EWAS	Type IV:genetic/trans-epigenetic regulated	A07:90524406,SI08an;A07:90528982,SI09ku	80
D11	34027426	SI07nan	D11:34027426	2.2e-08	CHG-EWAS	Type IV:genetic/trans-epigenetic regulated	D06:59457396,BW09nan;A07:90640934,SI07an;A07:90647205,SI07ku	81
D11	34542043	SI08an	D11:34542043	5.89e-09	CHG-EWAS	Type IV:genetic/trans-epigenetic regulated	A07:90713108,LP08ku;A07:90713864,LP08an	82
D11	36623582	SI08nan	D11:36623582	3.42e-09	CHG-EWAS	Type IV:genetic/trans-epigenetic regulated	D06:59457396,BW09nan	83
D11	48060806	SI07nan	D11:48060806	1.65e-08	CHG-EWAS	Type IV:genetic/trans-epigenetic regulated	A07:90713108,LP08ku;A07:90713864,LP08an	84
A09	28833655	BW08ku	A09:28833655	3.4e-09	CHH-EWAS	Type IV:genetic/trans-epigenetic regulated	D13:43358590,LP07nan;D13:43358590,LP07nan;D13:43358590,LP07nan	85
A10	49346960	FU07nan	A10:49346960	2.06e-09	CHH-EWAS	Type IV:genetic/trans-epigenetic regulated	A12:56870319,FM09ku3;A12:56870319,FM09ku3;A12:56870319,FM09ku3	86
A13	31808516	FU07nan	A13:31808516	3.46e-09	CHH-EWAS	Type IV:genetic/trans-epigenetic regulated	D06:59457396,BW09nan	87
D01	30441252	BN08nan	D01:30441252	3.31e-09	CHH-EWAS	Type IV:genetic/trans-epigenetic regulated	A09:75785047,FS08an;A09:75785050,FS08ku	88
D05	16425199	SI09nan	D05:16425199	1.93e-09	CHH-EWAS	Type IV:genetic/trans-epigenetic regulated	A07:90305896,BW08ku	89
D05	16425199	SI08nan	D05:16425199	2.82e-09	CHH-EWAS	Type IV:genetic/trans-epigenetic regulated	A07:90305896,BW08ku	90
D06	39242565	SI09nan	D06:39242565	3.78e-09	CHH-EWAS	Type IV:genetic/trans-epigenetic regulated	A07:90415069,SI07nan;A07:90415069,SI08ku;A07:90415069,SI08nan;A07:90415069,SI09nan	91
A06	27921012	SI09nan	A06:27921012	1.82e-08	CG-EWAS	Type III:genetic/cis-epigenetic regulated	A06:28183700,LP08ku;A07:90415069,SI07nan;A07:90415069,SI08ku;A07:90415069,SI08nan;A07:90415069,SI09nan	1
A06	27921012	SI08nan	A06:27921012	1.25e-08	CG-EWAS	Type III:genetic/cis-epigenetic regulated	A06:28183700,LP08ku;A07:90415069,SI07nan;A07:90415069,SI08ku;A07:90415069,SI08nan;A07:90415069,SI09nan	2
A07	89226669	SI07nan	A07:89226669	3.86e-08	CG-EWAS	Type III:genetic/cis-epigenetic regulated	A07:90201253,BW07ku;A07:90201253,SI09an;A07:90201293,BW08an	3
A07	90055913	SI07ku	A07:90055913	8.19e-10	CG-EWAS	Type III:genetic/cis-epigenetic regulated	A07:90415069,SI07nan;A07:90415069,SI08ku;A07:90415069,SI08nan;A07:90415069,SI09nan	4
A07	90720917	SI07ku	A07:90720917	3.54e-08	CG-EWAS	Type III:genetic/cis-epigenetic regulated	A07:90201253,BW07ku;A07:90201253,SI09an;A07:90201293,BW08an	5
A07	90720917	SI07nan	A07:90720917	2.18e-08	CG-EWAS	Type III:genetic/cis-epigenetic regulated	A07:90201253,BW07ku;A07:90201253,SI09an;A07:90201293,BW08an	6
A07	90720917	SI09nan	A07:90720917	1.62e-09	CG-EWAS	Type III:genetic/cis-epigenetic regulated	A07:90201253,BW07ku;A07:90201253,SI09an;A07:90201293,BW08an	7
D06	60727837	LP08nan	D06:60727837	2.03e-08	CG-EWAS	Type III:genetic/cis-epigenetic regulated	D06:59980575,LP07nan;D06:59980575,LP09nan;A07:90524406,SI08an;A07:90528982,SI09ku	8
A07	89221989	BW07ku	A07:89221989	2.17e-08	CHG-EWAS	Type III:genetic/cis-epigenetic regulated	A07:90201253,BW07ku;A07:90201253,SI09an;A07:90201293,BW08an	9
A07	89221989	SI07nan	A07:89221989	2.34e-08	CHG-EWAS	Type III:genetic/cis-epigenetic regulated	A07:90201253,BW07ku;A07:90201253,SI09an;A07:90201293,BW08an	10
A07	89221989	SI07ku	A07:89221989	4.15e-09	CHG-EWAS	Type III:genetic/cis-epigenetic regulated	A07:90201253,BW07ku;A07:90201253,SI09an;A07:90201293,BW08an	11
A07	89221989	SI09nan	A07:89221989	2.71e-08	CHG-EWAS	Type III:genetic/cis-epigenetic regulated	A07:90201253,BW07ku;A07:90201253,SI09an;A07:90201293,BW08an	12
A07	90196154	SI07ku	A07:90196154	1.44e-08	CHG-EWAS	Type III:genetic/cis-epigenetic regulated	A07:90201253,BW07ku;A07:90201253,SI09an;A07:90201293,BW08an	13
A07	90247315	SI08an	A07:90247315	2.58e-08	CHG-EWAS	Type III:genetic/cis-epigenetic regulated	A07:90201253,BW07ku;A07:90201253,SI09an;A07:90201293,BW08an	14
A07	90247315	SI07ku	A07:90247315	1.84e-08	CHG-EWAS	Type III:genetic/cis-epigenetic regulated	A07:90201253,BW07ku;A07:90201253,SI09an;A07:90201293,BW08an	15
A07	90299838	SI07ku	A07:90299838	1.65e-08	CHG-EWAS	Type III:genetic/cis-epigenetic regulated	A07:90201253,BW07ku;A07:90201253,SI09an;A07:90201293,BW08an	16
D05	60915490	FU09an	D05:60915490	2.53e-08	CHG-EWAS	Type III:genetic/cis-epigenetic regulated	D05:60682188,BW07an;D05:60682188,BW07an	17
D06	59775063	LP08nan	D06:59775063	7.97e-09	CHG-EWAS	Type III:genetic/cis-epigenetic regulated	D06:58841002,LP08an;D06:59980575,LP07nan;D06:59980575,LP09nan	18
A07	89992061	BW07ku	A07:89992061	1.25e-09	CHH-EWAS	Type III:genetic/cis-epigenetic regulated	A07:90305896,BW08ku	19
A07	90400678	SI07nan	A07:90400678	3.38e-09	CHH-EWAS	Type III:genetic/cis-epigenetic regulated	A07:90201253,BW07ku;A07:90201253,SI09an;A07:90201293,BW08an	20
A07	90400678	SI07ku	A07:90400678	8.34e-10	CHH-EWAS	Type III:genetic/cis-epigenetic regulated	A07:90201253,BW07ku;A07:90201253,SI09an;A07:90201293,BW08an	21
A07	90605440	SI07ku	A07:90605440	2.4e-09	CHH-EWAS	Type III:genetic/cis-epigenetic regulated	A07:90201253,BW07ku;A07:90201253,SI09an;A07:90201293,BW08an	22
D06	58463562	SI07nan	D06:58463562	1.35e-09	CHH-EWAS	Type III:genetic/cis-epigenetic regulated	D06:58435301,BN08ku;D06:59457396,BW09nan	23
A03	64481568	BN07ku	A03_64481568	4.5e-08	CG-EWAS	Type I: Epigenetic only
D01	5696373	LP09nan	D01_5696373	2.66e-08	CG-EWAS	Type I: Epigenetic only
D01	5696373	LP07nan	D01_5696373	5.45e-08	CG-EWAS	Type I: Epigenetic only
D11	34689067	SI08ku	D11_34689067	9.91e-09	CG-EWAS	Type I: Epigenetic only
D11	34689067	SI07nan	D11_34689067	6.75e-10	CG-EWAS	Type I: Epigenetic only
D11	34689067	SI08nan	D11_34689067	2.76e-09	CG-EWAS	Type I: Epigenetic only
D11	34689067	SI09nan	D11_34689067	6.09e-11	CG-EWAS	Type I: Epigenetic only
D10	26659322	LP09ku	D10_26659322	2.56e-08	CHG-EWAS	Type I: Epigenetic only
A03	6301579	FU07nan	A03_6301579	1.08e-09	CHH-EWAS	Type I: Epigenetic only
A04	83161277	FM07ku	A04_83161277	3.08e-09	CHH-EWAS	Type I: Epigenetic only
A11	77159478	SI08nan	A11_77159478	3.34e-09	CHH-EWAS	Type I: Epigenetic only
A11	77159478	SI09nan	A11_77159478	6.52e-10	CHH-EWAS	Type I: Epigenetic only
D05	60399308	FS09ku	D05_60399308	5.52e-10	CHH-EWAS	Type I: Epigenetic only
A06	23915107	FS08nan	A06_23915107	3.29e-08	CG-EWAS	Type I: Epigenetic only
A06	111295105	FL07an	A06_111295105	4.67e-08	CG-EWAS	Type I: Epigenetic only
A07	90299820	SI07ku	A07_90299820	3.8e-08	CG-EWAS	Type I: Epigenetic only
A07	90706119	SI07ku	A07_90706119	4.8e-08	CG-EWAS	Type I: Epigenetic only
A07	90706131	SI07ku	A07_90706131	3.52e-08	CG-EWAS	Type I: Epigenetic only
D01	5889185	LP08an	D01_5889185	4.55e-08	CG-EWAS	Type I: Epigenetic only
D05	58186115	LP09ku	D05_58186115	7.46e-09	CHG-EWAS	Type I: Epigenetic only
D05	58186115	LP07ku	D05_58186115	1.69e-08	CHG-EWAS	Type I: Epigenetic only
D05	58186115	LP08an	D05_58186115	4.02e-09	CHG-EWAS	Type I: Epigenetic only
A01	6472262	SI07nan	A01_6472262	4.68e-08	CG-EWAS	Type I: Epigenetic only
A01	9051218	FU07an	A01_9051218	2.49e-08	CG-EWAS	Type I: Epigenetic only
A01	9127952	SI08an	A01_9127952	2.4e-08	CG-EWAS	Type I: Epigenetic only
A01	9352635	SI07nan	A01_9352635	1.64e-08	CG-EWAS	Type I: Epigenetic only
A01	24012099	FU07an	A01_24012099	4.43e-08	CG-EWAS	Type I: Epigenetic only
A01	25150310	SI09nan	A01_25150310	2.3e-09	CG-EWAS	Type I: Epigenetic only
A01	25150310	SI08nan	A01_25150310	1.25e-09	CG-EWAS	Type I: Epigenetic only
A01	28315071	FU07an	A01_28315071	1.97e-08	CG-EWAS	Type I: Epigenetic only
A01	29241609	BW07ku	A01_29241609	6.42e-08	CG-EWAS	Type I: Epigenetic only
A01	29668617	FS09nan	A01_29668617	5.73e-08	CG-EWAS	Type I: Epigenetic only
A01	34230998	SI08ku	A01_34230998	5.15e-08	CG-EWAS	Type I: Epigenetic only
A01	36230683	FS08nan	A01_36230683	1.19e-09	CG-EWAS	Type I: Epigenetic only
A01	36364683	FS09an	A01_36364683	2.32e-08	CG-EWAS	Type I: Epigenetic only
A01	44713412	FM07ku	A01_44713412	4.34e-08	CG-EWAS	Type I: Epigenetic only
A01	46670940	LP07nan	A01_46670940	6.01e-08	CG-EWAS	Type I: Epigenetic only
A01	56043574	BW07ku	A01_56043574	2.56e-08	CG-EWAS	Type I: Epigenetic only
A01	56043574	BW08ku	A01_56043574	3.64e-08	CG-EWAS	Type I: Epigenetic only
A01	56180272	FU07nan	A01_56180272	6.41e-08	CG-EWAS	Type I: Epigenetic only
A01	56202081	FS09an	A01_56202081	5.32e-08	CG-EWAS	Type I: Epigenetic only
A01	59770818	BN08ku	A01_59770818	1.97e-08	CG-EWAS	Type I: Epigenetic only
A01	61276086	FU07an	A01_61276086	4.28e-08	CG-EWAS	Type I: Epigenetic only
A01	64495223	FU07nan	A01_64495223	8.65e-09	CG-EWAS	Type I: Epigenetic only
A01	65168406	FU09nan	A01_65168406	4.55e-08	CG-EWAS	Type I: Epigenetic only
A01	72154433	FS09ku	A01_72154433	3.67e-08	CG-EWAS	Type I: Epigenetic only
A01	72154433	FS07an	A01_72154433	9.7e-09	CG-EWAS	Type I: Epigenetic only
A01	72154433	FS08ku	A01_72154433	3e-08	CG-EWAS	Type I: Epigenetic only
A01	72154433	FS07ku	A01_72154433	3.5e-08	CG-EWAS	Type I: Epigenetic only
A01	72183753	SI09nan	A01_72183753	3.77e-08	CG-EWAS	Type I: Epigenetic only
A01	83361717	FS09ku	A01_83361717	3.08e-08	CG-EWAS	Type I: Epigenetic only
A01	83934433	SI09an	A01_83934433	4.86e-08	CG-EWAS	Type I: Epigenetic only
A01	86077108	FE08nan	A01_86077108	4.96e-08	CG-EWAS	Type I: Epigenetic only
A01	89229086	FU07an	A01_89229086	3.38e-08	CG-EWAS	Type I: Epigenetic only
A01	94822188	BW09nan	A01_94822188	2.97e-08	CG-EWAS	Type I: Epigenetic only
A01	94822188	SI08nan	A01_94822188	2.55e-08	CG-EWAS	Type I: Epigenetic only
A01	94822188	BW08ku	A01_94822188	2.02e-09	CG-EWAS	Type I: Epigenetic only
A01	94822188	BW07ku	A01_94822188	3.13e-08	CG-EWAS	Type I: Epigenetic only
A01	94822188	BW07an	A01_94822188	4.78e-09	CG-EWAS	Type I: Epigenetic only
A01	99606265	FS08nan	A01_99606265	2.51e-08	CG-EWAS	Type I: Epigenetic only
A01	99606265	FS07nan	A01_99606265	1.92e-08	CG-EWAS	Type I: Epigenetic only
A01	109643166	FS09ku	A01_109643166	5.41e-08	CG-EWAS	Type I: Epigenetic only
A01	111276705	FE07an	A01_111276705	4.41e-08	CG-EWAS	Type I: Epigenetic only
A02	13056643	FS09ku	A02_13056643	5.89e-10	CG-EWAS	Type I: Epigenetic only
A02	18118325	BW07ku	A02_18118325	6.51e-08	CG-EWAS	Type I: Epigenetic only
A02	18118325	SI08ku	A02_18118325	3.8e-08	CG-EWAS	Type I: Epigenetic only
A02	23447712	BW08ku	A02_23447712	1.46e-08	CG-EWAS	Type I: Epigenetic only
A02	23903320	FU08ku	A02_23903320	2.79e-08	CG-EWAS	Type I: Epigenetic only
A02	24885592	FS09nan	A02_24885592	4.62e-08	CG-EWAS	Type I: Epigenetic only
A02	27917218	LP08an	A02_27917218	3.45e-08	CG-EWAS	Type I: Epigenetic only
A02	27917218	LP08nan	A02_27917218	9.05e-09	CG-EWAS	Type I: Epigenetic only
A02	28451172	BW08ku	A02_28451172	5.16e-08	CG-EWAS	Type I: Epigenetic only
A02	28896394	FU07nan	A02_28896394	3.9e-08	CG-EWAS	Type I: Epigenetic only
A02	35508284	FU09ku	A02_35508284	4.59e-08	CG-EWAS	Type I: Epigenetic only
A02	35585499	FS09an	A02_35585499	2.32e-08	CG-EWAS	Type I: Epigenetic only
A02	42836776	SI08nan	A02_42836776	1.14e-08	CG-EWAS	Type I: Epigenetic only
A02	46003666	FE07ku	A02_46003666	6.5e-08	CG-EWAS	Type I: Epigenetic only
A02	48261925	SI09nan	A02_48261925	1.58e-08	CG-EWAS	Type I: Epigenetic only
A02	49086327	LP08ku	A02_49086327	4.62e-08	CG-EWAS	Type I: Epigenetic only
A02	57960234	LP07ku	A02_57960234	1.51e-08	CG-EWAS	Type I: Epigenetic only
A02	57960234	LP09nan	A02_57960234	3.09e-08	CG-EWAS	Type I: Epigenetic only
A02	57960234	LP08an	A02_57960234	1.05e-08	CG-EWAS	Type I: Epigenetic only
A02	57960234	LP07an	A02_57960234	4.9e-08	CG-EWAS	Type I: Epigenetic only
A02	57960234	LP09an	A02_57960234	1.69e-09	CG-EWAS	Type I: Epigenetic only
A02	62125030	FS07ku	A02_62125030	4.56e-08	CG-EWAS	Type I: Epigenetic only
A02	82897108	FU07nan	A02_82897108	4.35e-08	CG-EWAS	Type I: Epigenetic only
A02	88007204	FU07an	A02_88007204	1.18e-08	CG-EWAS	Type I: Epigenetic only
A02	92902348	FU07nan	A02_92902348	1.11e-08	CG-EWAS	Type I: Epigenetic only
A02	94754820	SI09nan	A02_94754820	5.63e-08	CG-EWAS	Type I: Epigenetic only
A02	97208556	SI09an	A02_97208556	5.42e-08	CG-EWAS	Type I: Epigenetic only
A02	102631574	FU07nan	A02_102631574	4.85e-11	CG-EWAS	Type I: Epigenetic only
A03	2622050	SI07nan	A03_2622050	3.98e-08	CG-EWAS	Type I: Epigenetic only
A03	8804061	SI08ku	A03_8804061	5.54e-08	CG-EWAS	Type I: Epigenetic only
A03	11980349	LP07an	A03_11980349	6.34e-08	CG-EWAS	Type I: Epigenetic only
A03	18317646	FS07ku	A03_18317646	2.75e-08	CG-EWAS	Type I: Epigenetic only
A03	19594147	SI08ku	A03_19594147	5.17e-08	CG-EWAS	Type I: Epigenetic only
A03	22291225	FS07nan	A03_22291225	4.24e-08	CG-EWAS	Type I: Epigenetic only
A03	27959051	SI09an	A03_27959051	2.75e-09	CG-EWAS	Type I: Epigenetic only
A03	31918599	FS08nan	A03_31918599	3.98e-08	CG-EWAS	Type I: Epigenetic only
A03	43350374	FS09ku	A03_43350374	3.38e-08	CG-EWAS	Type I: Epigenetic only
A03	48571787	BW07ku	A03_48571787	1.41e-08	CG-EWAS	Type I: Epigenetic only
A03	55308564	SI08nan	A03_55308564	2.19e-10	CG-EWAS	Type I: Epigenetic only
A03	55308564	SI09nan	A03_55308564	5.73e-10	CG-EWAS	Type I: Epigenetic only
A03	55308564	SI07ku	A03_55308564	3.86e-08	CG-EWAS	Type I: Epigenetic only
A03	56704255	BW08ku	A03_56704255	5.06e-08	CG-EWAS	Type I: Epigenetic only
A03	57525419	FS08nan	A03_57525419	4.3e-08	CG-EWAS	Type I: Epigenetic only
A03	59598387	FE08nan	A03_59598387	1.91e-08	CG-EWAS	Type I: Epigenetic only
A03	61428811	BW08ku	A03_61428811	5.32e-08	CG-EWAS	Type I: Epigenetic only
A03	65963137	FM09an	A03_65963137	3.7e-09	CG-EWAS	Type I: Epigenetic only
A03	73119797	FU07nan	A03_73119797	4.05e-08	CG-EWAS	Type I: Epigenetic only
A03	79926495	SI08nan	A03_79926495	3.84e-08	CG-EWAS	Type I: Epigenetic only
A03	79926495	SI09nan	A03_79926495	1.21e-08	CG-EWAS	Type I: Epigenetic only
A03	84552494	FS08nan	A03_84552494	7.2e-10	CG-EWAS	Type I: Epigenetic only
A03	87350070	FU07nan	A03_87350070	5.53e-08	CG-EWAS	Type I: Epigenetic only
A03	88358638	SI07ku	A03_88358638	6.33e-08	CG-EWAS	Type I: Epigenetic only
A03	100254792	SI07ku	A03_100254792	1.62e-08	CG-EWAS	Type I: Epigenetic only
A03	100254792	SI07nan	A03_100254792	9.24e-09	CG-EWAS	Type I: Epigenetic only
A03	100254792	SI08ku	A03_100254792	5.05e-08	CG-EWAS	Type I: Epigenetic only
A03	100254792	SI09nan	A03_100254792	1.96e-10	CG-EWAS	Type I: Epigenetic only
A03	100254792	SI08nan	A03_100254792	1.16e-08	CG-EWAS	Type I: Epigenetic only
A03	103371469	FU07nan	A03_103371469	3.58e-08	CG-EWAS	Type I: Epigenetic only
A03	103442717	FS09nan	A03_103442717	2.11e-08	CG-EWAS	Type I: Epigenetic only
A03	105513676	SI09ku	A03_105513676	6.39e-09	CG-EWAS	Type I: Epigenetic only
A03	110080876	FS09ku	A03_110080876	8.68e-09	CG-EWAS	Type I: Epigenetic only
A03	110798787	SI09an	A03_110798787	2.91e-08	CG-EWAS	Type I: Epigenetic only
A03	110798787	SI07nan	A03_110798787	2.18e-10	CG-EWAS	Type I: Epigenetic only
A03	110798787	SI08an	A03_110798787	4.78e-08	CG-EWAS	Type I: Epigenetic only
A03	110798787	SI07ku	A03_110798787	3.71e-08	CG-EWAS	Type I: Epigenetic only
A03	110798787	SI08ku	A03_110798787	1.67e-09	CG-EWAS	Type I: Epigenetic only
A03	110798787	SI09nan	A03_110798787	3.71e-09	CG-EWAS	Type I: Epigenetic only
A04	906388	FS08nan	A04_906388	3.97e-08	CG-EWAS	Type I: Epigenetic only
A04	906388	FL07an	A04_906388	3.68e-08	CG-EWAS	Type I: Epigenetic only
A04	7615704	FU07nan	A04_7615704	3.36e-08	CG-EWAS	Type I: Epigenetic only
A04	8703403	SI09nan	A04_8703403	4.62e-08	CG-EWAS	Type I: Epigenetic only
A04	14555844	SI08nan	A04_14555844	2.26e-08	CG-EWAS	Type I: Epigenetic only
A04	15322162	FU07nan	A04_15322162	4.72e-09	CG-EWAS	Type I: Epigenetic only
A04	16314369	FM08an	A04_16314369	5.88e-08	CG-EWAS	Type I: Epigenetic only
A04	18707057	FS08nan	A04_18707057	2.55e-08	CG-EWAS	Type I: Epigenetic only
A04	18707057	FS07nan	A04_18707057	4.61e-09	CG-EWAS	Type I: Epigenetic only
A04	21918339	FE08nan	A04_21918339	4.25e-08	CG-EWAS	Type I: Epigenetic only
A04	24134438	SI07nan	A04_24134438	4.47e-08	CG-EWAS	Type I: Epigenetic only
A04	24851497	FL09nan	A04_24851497	4.67e-08	CG-EWAS	Type I: Epigenetic only
A04	26205644	FM07nan	A04_26205644	5.7e-08	CG-EWAS	Type I: Epigenetic only
A04	28605096	FS07nan	A04_28605096	3.63e-08	CG-EWAS	Type I: Epigenetic only
A04	29115545	FU07nan	A04_29115545	1.88e-08	CG-EWAS	Type I: Epigenetic only
A04	38230540	FU07an	A04_38230540	1.99e-09	CG-EWAS	Type I: Epigenetic only
A04	38230540	FU07nan	A04_38230540	4.61e-08	CG-EWAS	Type I: Epigenetic only
A04	40132119	SI07ku	A04_40132119	2.47e-08	CG-EWAS	Type I: Epigenetic only
A04	40643741	LP08ku	A04_40643741	1e-08	CG-EWAS	Type I: Epigenetic only
A04	41954111	FU07an	A04_41954111	5.95e-08	CG-EWAS	Type I: Epigenetic only
A04	46153411	SI09nan	A04_46153411	4.69e-09	CG-EWAS	Type I: Epigenetic only
A04	46153411	SI07nan	A04_46153411	5.47e-09	CG-EWAS	Type I: Epigenetic only
A04	55203928	SI09nan	A04_55203928	4.01e-08	CG-EWAS	Type I: Epigenetic only
A04	66692512	FU07nan	A04_66692512	1.26e-08	CG-EWAS	Type I: Epigenetic only
A04	76179485	FM07ku	A04_76179485	4.17e-08	CG-EWAS	Type I: Epigenetic only
A04	77302448	FU08an	A04_77302448	9.74e-09	CG-EWAS	Type I: Epigenetic only
A04	80882478	FU07an	A04_80882478	2.59e-08	CG-EWAS	Type I: Epigenetic only
A04	82524747	BW08ku	A04_82524747	4.37e-08	CG-EWAS	Type I: Epigenetic only
A04	83265058	BN07ku	A04_83265058	4.88e-08	CG-EWAS	Type I: Epigenetic only
A05	15009017	FU07nan	A05_15009017	1.02e-12	CG-EWAS	Type I: Epigenetic only
A05	44733004	FU07nan	A05_44733004	4.64e-08	CG-EWAS	Type I: Epigenetic only
A05	45547065	FM08an	A05_45547065	3.5e-09	CG-EWAS	Type I: Epigenetic only
A05	51467263	SI09nan	A05_51467263	7.64e-10	CG-EWAS	Type I: Epigenetic only
A05	51467263	SI08nan	A05_51467263	1.87e-09	CG-EWAS	Type I: Epigenetic only
A05	51467263	SI07nan	A05_51467263	1.83e-08	CG-EWAS	Type I: Epigenetic only
A05	54492736	FU07an	A05_54492736	6.26e-10	CG-EWAS	Type I: Epigenetic only
A05	54546787	FS07ku	A05_54546787	1.5e-08	CG-EWAS	Type I: Epigenetic only
A05	58218686	SI08nan	A05_58218686	4.08e-08	CG-EWAS	Type I: Epigenetic only
A05	59602309	FM07an	A05_59602309	1.76e-08	CG-EWAS	Type I: Epigenetic only
A05	62371613	FU07nan	A05_62371613	2.11e-09	CG-EWAS	Type I: Epigenetic only
A05	66879429	FS07ku	A05_66879429	5.09e-08	CG-EWAS	Type I: Epigenetic only
A05	68232602	FS07nan	A05_68232602	6.81e-09	CG-EWAS	Type I: Epigenetic only
A05	68408708	FU07an	A05_68408708	4.22e-09	CG-EWAS	Type I: Epigenetic only
A05	75980951	FS08nan	A05_75980951	4e-08	CG-EWAS	Type I: Epigenetic only
A05	80854994	LP09nan	A05_80854994	2.12e-08	CG-EWAS	Type I: Epigenetic only
A05	80854994	LP07nan	A05_80854994	2.62e-08	CG-EWAS	Type I: Epigenetic only
A05	81489183	FS08nan	A05_81489183	6.44e-08	CG-EWAS	Type I: Epigenetic only
A05	85555200	FS07nan	A05_85555200	1.25e-08	CG-EWAS	Type I: Epigenetic only
A05	85555200	FS08nan	A05_85555200	5.76e-10	CG-EWAS	Type I: Epigenetic only
A05	89878502	FS08nan	A05_89878502	7.24e-09	CG-EWAS	Type I: Epigenetic only
A05	89878502	FS09nan	A05_89878502	5.76e-10	CG-EWAS	Type I: Epigenetic only
A05	89878502	FS07nan	A05_89878502	4.24e-09	CG-EWAS	Type I: Epigenetic only
A05	90163525	FM08ku	A05_90163525	1.95e-08	CG-EWAS	Type I: Epigenetic only
A05	91723535	BN09ku	A05_91723535	1.17e-08	CG-EWAS	Type I: Epigenetic only
A05	97445721	FU07an	A05_97445721	6.46e-08	CG-EWAS	Type I: Epigenetic only
A05	100433721	FE08nan	A05_100433721	5.18e-08	CG-EWAS	Type I: Epigenetic only
A06	14687718	FU07an	A06_14687718	1.74e-08	CG-EWAS	Type I: Epigenetic only
A06	19127884	BN08ku	A06_19127884	1.34e-08	CG-EWAS	Type I: Epigenetic only
A06	26789152	LP08an	A06_26789152	6.59e-09	CG-EWAS	Type I: Epigenetic only
A06	29088634	FS07nan	A06_29088634	1.87e-08	CG-EWAS	Type I: Epigenetic only
A06	29088634	FS08nan	A06_29088634	4.09e-08	CG-EWAS	Type I: Epigenetic only
A06	31565825	FU07nan	A06_31565825	4.25e-08	CG-EWAS	Type I: Epigenetic only
A06	31958619	FS09nan	A06_31958619	1.17e-08	CG-EWAS	Type I: Epigenetic only
A06	32020244	SI07nan	A06_32020244	2.89e-08	CG-EWAS	Type I: Epigenetic only
A06	32327392	SI07ku	A06_32327392	5.12e-08	CG-EWAS	Type I: Epigenetic only
A06	32327392	SI08nan	A06_32327392	1.58e-08	CG-EWAS	Type I: Epigenetic only
A06	32327392	SI09nan	A06_32327392	3.24e-08	CG-EWAS	Type I: Epigenetic only
A06	32630541	SI09nan	A06_32630541	5.69e-08	CG-EWAS	Type I: Epigenetic only
A06	32727004	FS07nan	A06_32727004	3.39e-08	CG-EWAS	Type I: Epigenetic only
A06	39880854	SI07nan	A06_39880854	2.17e-09	CG-EWAS	Type I: Epigenetic only
A06	39880854	SI09nan	A06_39880854	1.57e-08	CG-EWAS	Type I: Epigenetic only
A06	45446165	FS09ku	A06_45446165	6.41e-08	CG-EWAS	Type I: Epigenetic only
A06	48571318	FS08nan	A06_48571318	1.09e-08	CG-EWAS	Type I: Epigenetic only
A06	50872683	FE09ku	A06_50872683	6.19e-08	CG-EWAS	Type I: Epigenetic only
A06	51586030	SI08nan	A06_51586030	2.61e-08	CG-EWAS	Type I: Epigenetic only
A06	55648670	FS08nan	A06_55648670	2.76e-08	CG-EWAS	Type I: Epigenetic only
A06	60826254	FE09nan	A06_60826254	4.23e-09	CG-EWAS	Type I: Epigenetic only
A06	67005393	FS09ku	A06_67005393	2.23e-10	CG-EWAS	Type I: Epigenetic only
A06	67922428	SI09nan	A06_67922428	1.42e-08	CG-EWAS	Type I: Epigenetic only
A06	68642914	FU09ku	A06_68642914	2.55e-08	CG-EWAS	Type I: Epigenetic only
A06	68960117	BW08ku	A06_68960117	2.79e-08	CG-EWAS	Type I: Epigenetic only
A06	68960117	SI07nan	A06_68960117	4.16e-09	CG-EWAS	Type I: Epigenetic only
A06	68960117	BW07ku	A06_68960117	1.39e-09	CG-EWAS	Type I: Epigenetic only
A06	68960117	SI09an	A06_68960117	9.52e-10	CG-EWAS	Type I: Epigenetic only
A06	68960117	SI09nan	A06_68960117	2.8e-08	CG-EWAS	Type I: Epigenetic only
A06	68960117	SI08ku	A06_68960117	1.43e-08	CG-EWAS	Type I: Epigenetic only
A06	75191890	SI08nan	A06_75191890	5.12e-08	CG-EWAS	Type I: Epigenetic only
A06	76307070	FS08an	A06_76307070	1.12e-08	CG-EWAS	Type I: Epigenetic only
A06	76307070	FS07an	A06_76307070	3.48e-08	CG-EWAS	Type I: Epigenetic only
A06	79309548	SI09nan	A06_79309548	2.82e-08	CG-EWAS	Type I: Epigenetic only
A06	79309580	SI08nan	A06_79309580	1.8e-08	CG-EWAS	Type I: Epigenetic only
A06	80635343	SI07nan	A06_80635343	4.17e-08	CG-EWAS	Type I: Epigenetic only
A06	83369211	FS09nan	A06_83369211	3.79e-08	CG-EWAS	Type I: Epigenetic only
A06	84559464	FU07an	A06_84559464	3.19e-08	CG-EWAS	Type I: Epigenetic only
A06	85446405	SI07nan	A06_85446405	3.52e-08	CG-EWAS	Type I: Epigenetic only
A06	85446405	SI09nan	A06_85446405	1.17e-08	CG-EWAS	Type I: Epigenetic only
A06	89013723	SI08nan	A06_89013723	2.83e-08	CG-EWAS	Type I: Epigenetic only
A06	89202207	SI08nan	A06_89202207	4.96e-08	CG-EWAS	Type I: Epigenetic only
A06	89363886	FE08ku	A06_89363886	2.35e-08	CG-EWAS	Type I: Epigenetic only
A06	89484954	SI08nan	A06_89484954	4.94e-08	CG-EWAS	Type I: Epigenetic only
A06	94712556	FM09ku3	A06_94712556	1.97e-08	CG-EWAS	Type I: Epigenetic only
A06	99878533	FM07an	A06_99878533	4.43e-08	CG-EWAS	Type I: Epigenetic only
A06	100098759	SI08nan	A06_100098759	4.02e-08	CG-EWAS	Type I: Epigenetic only
A06	100098759	SI09nan	A06_100098759	1.04e-08	CG-EWAS	Type I: Epigenetic only
A06	100098759	SI07ku	A06_100098759	4.19e-08	CG-EWAS	Type I: Epigenetic only
A06	100098759	SI08ku	A06_100098759	7.28e-09	CG-EWAS	Type I: Epigenetic only
A06	113932076	FU07an	A06_113932076	1.02e-08	CG-EWAS	Type I: Epigenetic only
A06	115419614	LP07nan	A06_115419614	3.61e-08	CG-EWAS	Type I: Epigenetic only
A06	124918812	SI08nan	A06_124918812	1.16e-08	CG-EWAS	Type I: Epigenetic only
A06	124918812	SI09nan	A06_124918812	1.83e-08	CG-EWAS	Type I: Epigenetic only
A07	15713386	SI07nan	A07_15713386	1.41e-08	CG-EWAS	Type I: Epigenetic only
A07	15713386	SI09nan	A07_15713386	5.29e-08	CG-EWAS	Type I: Epigenetic only
A07	15713386	SI07ku	A07_15713386	1.64e-08	CG-EWAS	Type I: Epigenetic only
A07	19046022	BN07ku	A07_19046022	4.71e-08	CG-EWAS	Type I: Epigenetic only
A07	20374744	FU07nan	A07_20374744	5.87e-08	CG-EWAS	Type I: Epigenetic only
A07	23581954	FS09ku	A07_23581954	8.59e-09	CG-EWAS	Type I: Epigenetic only
A07	24052229	FU07nan	A07_24052229	5.78e-08	CG-EWAS	Type I: Epigenetic only
A07	27675202	SI07nan	A07_27675202	3.13e-08	CG-EWAS	Type I: Epigenetic only
A07	27812831	SI07nan	A07_27812831	4.22e-08	CG-EWAS	Type I: Epigenetic only
A07	34872206	FU07nan	A07_34872206	3.45e-08	CG-EWAS	Type I: Epigenetic only
A07	40349667	FS09nan	A07_40349667	1.73e-09	CG-EWAS	Type I: Epigenetic only
A07	48043226	FM09ku3	A07_48043226	3.6e-08	CG-EWAS	Type I: Epigenetic only
A07	52054492	SI08nan	A07_52054492	8.54e-09	CG-EWAS	Type I: Epigenetic only
A07	52054492	SI09nan	A07_52054492	1.89e-09	CG-EWAS	Type I: Epigenetic only
A07	54473678	FU07an	A07_54473678	3.73e-08	CG-EWAS	Type I: Epigenetic only
A07	58684041	LP07nan	A07_58684041	4.76e-08	CG-EWAS	Type I: Epigenetic only
A07	58983033	FS09an	A07_58983033	4.42e-08	CG-EWAS	Type I: Epigenetic only
A07	73459985	FM07nan	A07_73459985	5.46e-08	CG-EWAS	Type I: Epigenetic only
A07	81006526	SI08nan	A07_81006526	4e-08	CG-EWAS	Type I: Epigenetic only
A07	81006526	SI09nan	A07_81006526	1.48e-08	CG-EWAS	Type I: Epigenetic only
A07	83046198	FS08an	A07_83046198	1.72e-08	CG-EWAS	Type I: Epigenetic only
A07	83046198	FS09an	A07_83046198	1.61e-08	CG-EWAS	Type I: Epigenetic only
A07	83339582	SI08ku	A07_83339582	2.25e-08	CG-EWAS	Type I: Epigenetic only
A07	89215049	BW07ku	A07_89215049	5.19e-08	CG-EWAS	Type I: Epigenetic only
A08	218381	SI07ku	A08_218381	5.85e-08	CG-EWAS	Type I: Epigenetic only
A08	1394321	FE08an	A08_1394321	1.43e-08	CG-EWAS	Type I: Epigenetic only
A08	2522064	SI07ku	A08_2522064	1.45e-08	CG-EWAS	Type I: Epigenetic only
A08	3768430	SI08ku	A08_3768430	6.14e-08	CG-EWAS	Type I: Epigenetic only
A08	10098546	FS08an	A08_10098546	1.75e-08	CG-EWAS	Type I: Epigenetic only
A08	11939785	FU09an	A08_11939785	6.45e-08	CG-EWAS	Type I: Epigenetic only
A08	13602354	FU07nan	A08_13602354	2.63e-08	CG-EWAS	Type I: Epigenetic only
A08	16141876	FE08ku	A08_16141876	4.2e-08	CG-EWAS	Type I: Epigenetic only
A08	20036047	FS09nan	A08_20036047	1.38e-08	CG-EWAS	Type I: Epigenetic only
A08	20495209	SI08ku	A08_20495209	1.23e-08	CG-EWAS	Type I: Epigenetic only
A08	29726942	SI09nan	A08_29726942	1.69e-09	CG-EWAS	Type I: Epigenetic only
A08	29726942	SI08an	A08_29726942	4.83e-08	CG-EWAS	Type I: Epigenetic only
A08	29726942	SI07nan	A08_29726942	6.41e-09	CG-EWAS	Type I: Epigenetic only
A08	29726942	SI08nan	A08_29726942	9.03e-09	CG-EWAS	Type I: Epigenetic only
A08	29726942	SI07ku	A08_29726942	2.95e-08	CG-EWAS	Type I: Epigenetic only
A08	33079012	FS07ku	A08_33079012	4.36e-09	CG-EWAS	Type I: Epigenetic only
A08	33079012	FS07nan	A08_33079012	3.65e-08	CG-EWAS	Type I: Epigenetic only
A08	33079012	FS07an	A08_33079012	1.12e-08	CG-EWAS	Type I: Epigenetic only
A08	59247778	FS09nan	A08_59247778	5.76e-08	CG-EWAS	Type I: Epigenetic only
A08	59564046	FU07an	A08_59564046	1.06e-08	CG-EWAS	Type I: Epigenetic only
A08	61383655	SI08nan	A08_61383655	6.41e-09	CG-EWAS	Type I: Epigenetic only
A08	61383655	SI07ku	A08_61383655	3.96e-08	CG-EWAS	Type I: Epigenetic only
A08	61383655	SI07nan	A08_61383655	1.09e-08	CG-EWAS	Type I: Epigenetic only
A08	61383655	SI09nan	A08_61383655	1.91e-09	CG-EWAS	Type I: Epigenetic only
A08	72109022	FS09an	A08_72109022	1.9e-08	CG-EWAS	Type I: Epigenetic only
A08	73040149	FS07nan	A08_73040149	1.74e-08	CG-EWAS	Type I: Epigenetic only
A08	74225309	BW08ku	A08_74225309	1.15e-09	CG-EWAS	Type I: Epigenetic only
A08	88926162	FM07nan	A08_88926162	3.94e-08	CG-EWAS	Type I: Epigenetic only
A08	89891859	FU08ku	A08_89891859	3.18e-08	CG-EWAS	Type I: Epigenetic only
A08	102037814	LP08ku	A08_102037814	2.74e-08	CG-EWAS	Type I: Epigenetic only
A08	104645367	FS08nan	A08_104645367	5.73e-08	CG-EWAS	Type I: Epigenetic only
A08	105193697	LP07ku	A08_105193697	4.27e-08	CG-EWAS	Type I: Epigenetic only
A08	113154505	FM08ku	A08_113154505	3.47e-08	CG-EWAS	Type I: Epigenetic only
A08	113159418	FS09nan	A08_113159418	5.76e-08	CG-EWAS	Type I: Epigenetic only
A08	117457393	SI09nan	A08_117457393	3.79e-08	CG-EWAS	Type I: Epigenetic only
A08	117457393	SI07nan	A08_117457393	2.53e-08	CG-EWAS	Type I: Epigenetic only
A08	119899923	FU09an	A08_119899923	4.65e-08	CG-EWAS	Type I: Epigenetic only
A08	121648485	FS09ku	A08_121648485	3.94e-09	CG-EWAS	Type I: Epigenetic only
A08	123133691	FS08nan	A08_123133691	5.53e-09	CG-EWAS	Type I: Epigenetic only
A08	124235456	FS09ku	A08_124235456	9.46e-09	CG-EWAS	Type I: Epigenetic only
A09	1574441	FU07ku	A09_1574441	4.64e-08	CG-EWAS	Type I: Epigenetic only
A09	4708907	FS07nan	A09_4708907	2.11e-08	CG-EWAS	Type I: Epigenetic only
A09	6416885	SI09nan	A09_6416885	4.87e-08	CG-EWAS	Type I: Epigenetic only
A09	7384107	SI09nan	A09_7384107	2.82e-08	CG-EWAS	Type I: Epigenetic only
A09	8094967	FM07ku	A09_8094967	4.9e-09	CG-EWAS	Type I: Epigenetic only
A09	13659976	FU07nan	A09_13659976	3.09e-08	CG-EWAS	Type I: Epigenetic only
A09	16805505	SI08ku	A09_16805505	3.15e-09	CG-EWAS	Type I: Epigenetic only
A09	16805505	SI07nan	A09_16805505	1.65e-09	CG-EWAS	Type I: Epigenetic only
A09	16805505	SI07ku	A09_16805505	1.59e-08	CG-EWAS	Type I: Epigenetic only
A09	16805505	SI09nan	A09_16805505	1.76e-09	CG-EWAS	Type I: Epigenetic only
A09	16805505	SI08nan	A09_16805505	4.49e-08	CG-EWAS	Type I: Epigenetic only
A09	17789040	SI07nan	A09_17789040	7.68e-10	CG-EWAS	Type I: Epigenetic only
A09	17789040	SI09nan	A09_17789040	7.67e-10	CG-EWAS	Type I: Epigenetic only
A09	17789040	SI08nan	A09_17789040	2.82e-08	CG-EWAS	Type I: Epigenetic only
A09	32551672	FL09nan	A09_32551672	7.79e-09	CG-EWAS	Type I: Epigenetic only
A09	35642901	FU08an	A09_35642901	3.41e-08	CG-EWAS	Type I: Epigenetic only
A09	43092936	FU07an	A09_43092936	5.27e-08	CG-EWAS	Type I: Epigenetic only
A09	49775143	SI09nan	A09_49775143	9.25e-10	CG-EWAS	Type I: Epigenetic only
A09	49775143	SI07nan	A09_49775143	1.59e-10	CG-EWAS	Type I: Epigenetic only
A09	53459834	FU07nan	A09_53459834	8.99e-09	CG-EWAS	Type I: Epigenetic only
A09	54012908	FS07nan	A09_54012908	3.71e-09	CG-EWAS	Type I: Epigenetic only
A09	63706951	SI07nan	A09_63706951	1.84e-08	CG-EWAS	Type I: Epigenetic only
A09	63706951	SI08ku	A09_63706951	1.11e-09	CG-EWAS	Type I: Epigenetic only
A09	63706951	SI09an	A09_63706951	1.95e-08	CG-EWAS	Type I: Epigenetic only
A09	64517669	SI09nan	A09_64517669	5.01e-08	CG-EWAS	Type I: Epigenetic only
A09	65072898	FS07nan	A09_65072898	4.17e-08	CG-EWAS	Type I: Epigenetic only
A09	65072898	FS09an	A09_65072898	2.4e-09	CG-EWAS	Type I: Epigenetic only
A09	65072898	FS08an	A09_65072898	4.23e-09	CG-EWAS	Type I: Epigenetic only
A09	68750867	BN07ku	A09_68750867	4.85e-08	CG-EWAS	Type I: Epigenetic only
A10	4898804	FM08an	A10_4898804	4.87e-08	CG-EWAS	Type I: Epigenetic only
A10	5937243	FS09ku	A10_5937243	6.76e-09	CG-EWAS	Type I: Epigenetic only
A10	5937243	FS07ku	A10_5937243	4.72e-08	CG-EWAS	Type I: Epigenetic only
A10	13197995	FU08nan	A10_13197995	4.07e-08	CG-EWAS	Type I: Epigenetic only
A10	17515812	SI07nan	A10_17515812	8.72e-09	CG-EWAS	Type I: Epigenetic only
A10	17515812	SI08nan	A10_17515812	2.62e-08	CG-EWAS	Type I: Epigenetic only
A10	17515812	SI08ku	A10_17515812	2.56e-08	CG-EWAS	Type I: Epigenetic only
A10	17515812	SI09nan	A10_17515812	7.61e-10	CG-EWAS	Type I: Epigenetic only
A10	23663307	LP08ku	A10_23663307	1.04e-08	CG-EWAS	Type I: Epigenetic only
A10	26638333	FS07nan	A10_26638333	2.26e-08	CG-EWAS	Type I: Epigenetic only
A10	28572829	BN09ku	A10_28572829	5.38e-08	CG-EWAS	Type I: Epigenetic only
A10	29852591	FS07ku	A10_29852591	4.98e-08	CG-EWAS	Type I: Epigenetic only
A10	32223878	SI07ku	A10_32223878	5.71e-08	CG-EWAS	Type I: Epigenetic only
A10	32223878	SI09an	A10_32223878	3.8e-08	CG-EWAS	Type I: Epigenetic only
A10	32674329	SI09nan	A10_32674329	3.8e-10	CG-EWAS	Type I: Epigenetic only
A10	32674329	SI08ku	A10_32674329	2.58e-08	CG-EWAS	Type I: Epigenetic only
A10	32674329	SI07nan	A10_32674329	9.3e-09	CG-EWAS	Type I: Epigenetic only
A10	32674329	SI08nan	A10_32674329	2.25e-08	CG-EWAS	Type I: Epigenetic only
A10	32674329	SI07ku	A10_32674329	1.3e-08	CG-EWAS	Type I: Epigenetic only
A10	35972823	FU07an	A10_35972823	3.81e-08	CG-EWAS	Type I: Epigenetic only
A10	39079501	SI08nan	A10_39079501	1.68e-08	CG-EWAS	Type I: Epigenetic only
A10	42191849	SI09ku	A10_42191849	1.42e-08	CG-EWAS	Type I: Epigenetic only
A10	42191849	BW07an	A10_42191849	1.53e-08	CG-EWAS	Type I: Epigenetic only
A10	42191849	SI08ku	A10_42191849	1.46e-08	CG-EWAS	Type I: Epigenetic only
A10	42191849	SI09an	A10_42191849	5.22e-08	CG-EWAS	Type I: Epigenetic only
A10	42191849	BW08ku	A10_42191849	5.6e-09	CG-EWAS	Type I: Epigenetic only
A10	42191849	BW08an	A10_42191849	1.76e-08	CG-EWAS	Type I: Epigenetic only
A10	53960648	BN08ku	A10_53960648	8.58e-09	CG-EWAS	Type I: Epigenetic only
A10	54272786	LP09an	A10_54272786	8.01e-09	CG-EWAS	Type I: Epigenetic only
A10	58510149	FU08an	A10_58510149	4.59e-08	CG-EWAS	Type I: Epigenetic only
A10	59416067	FS08nan	A10_59416067	6.9e-09	CG-EWAS	Type I: Epigenetic only
A10	65138982	FS09nan	A10_65138982	2.24e-08	CG-EWAS	Type I: Epigenetic only
A10	70655277	FU09ku	A10_70655277	5.98e-08	CG-EWAS	Type I: Epigenetic only
A10	88504359	FS08an	A10_88504359	3.21e-08	CG-EWAS	Type I: Epigenetic only
A10	90379903	SI07ku	A10_90379903	4.04e-08	CG-EWAS	Type I: Epigenetic only
A10	90379903	SI07nan	A10_90379903	4.53e-08	CG-EWAS	Type I: Epigenetic only
A10	91350946	FE09ku	A10_91350946	6.29e-08	CG-EWAS	Type I: Epigenetic only
A10	92192803	SI09an	A10_92192803	5.55e-08	CG-EWAS	Type I: Epigenetic only
A10	97702316	FS08nan	A10_97702316	6.49e-08	CG-EWAS	Type I: Epigenetic only
A10	111791369	SI08nan	A10_111791369	6.26e-09	CG-EWAS	Type I: Epigenetic only
A10	111791369	SI09nan	A10_111791369	2.15e-08	CG-EWAS	Type I: Epigenetic only
A10	113177800	FS09ku	A10_113177800	1.96e-08	CG-EWAS	Type I: Epigenetic only
A11	16553427	SI07nan	A11_16553427	1.72e-09	CG-EWAS	Type I: Epigenetic only
A11	16553427	SI09nan	A11_16553427	6.03e-09	CG-EWAS	Type I: Epigenetic only
A11	21377539	FE08nan	A11_21377539	3.36e-08	CG-EWAS	Type I: Epigenetic only
A11	22109630	SI08nan	A11_22109630	2.08e-08	CG-EWAS	Type I: Epigenetic only
A11	22904738	FU07nan	A11_22904738	7.21e-09	CG-EWAS	Type I: Epigenetic only
A11	24480299	FU09ku	A11_24480299	7.07e-09	CG-EWAS	Type I: Epigenetic only
A11	25373989	SI09nan	A11_25373989	3.91e-08	CG-EWAS	Type I: Epigenetic only
A11	25373989	SI08nan	A11_25373989	2.45e-08	CG-EWAS	Type I: Epigenetic only
A11	32566798	FU07nan	A11_32566798	3.11e-10	CG-EWAS	Type I: Epigenetic only
A11	38056126	FU07nan	A11_38056126	6.98e-10	CG-EWAS	Type I: Epigenetic only
A11	38056126	FU08an	A11_38056126	6.33e-08	CG-EWAS	Type I: Epigenetic only
A11	38056126	FE09nan	A11_38056126	1.17e-10	CG-EWAS	Type I: Epigenetic only
A11	38056126	FL09nan	A11_38056126	1.33e-08	CG-EWAS	Type I: Epigenetic only
A11	38711035	FS09nan	A11_38711035	1.02e-08	CG-EWAS	Type I: Epigenetic only
A11	44879743	SI08ku	A11_44879743	5.72e-08	CG-EWAS	Type I: Epigenetic only
A11	50458666	FU07an	A11_50458666	1.13e-09	CG-EWAS	Type I: Epigenetic only
A11	58141786	FS08nan	A11_58141786	1.36e-08	CG-EWAS	Type I: Epigenetic only
A11	64013351	FS07nan	A11_64013351	3.16e-08	CG-EWAS	Type I: Epigenetic only
A11	77807162	SI09nan	A11_77807162	1.82e-08	CG-EWAS	Type I: Epigenetic only
A11	86086157	FE08nan	A11_86086157	2.14e-08	CG-EWAS	Type I: Epigenetic only
A11	93071981	FE07nan	A11_93071981	1.8e-09	CG-EWAS	Type I: Epigenetic only
A11	95666245	FU07an	A11_95666245	6.84e-09	CG-EWAS	Type I: Epigenetic only
A11	98600054	FS07ku	A11_98600054	4.03e-09	CG-EWAS	Type I: Epigenetic only
A11	99278782	FS07ku	A11_99278782	4.04e-08	CG-EWAS	Type I: Epigenetic only
A11	118208533	SI07nan	A11_118208533	3.09e-08	CG-EWAS	Type I: Epigenetic only
A11	119081208	LP07an	A11_119081208	1.98e-08	CG-EWAS	Type I: Epigenetic only
A11	119081208	LP09an	A11_119081208	2.57e-09	CG-EWAS	Type I: Epigenetic only
A11	119081222	LP07ku	A11_119081222	9.54e-09	CG-EWAS	Type I: Epigenetic only
A11	119081222	LP08an	A11_119081222	2.83e-08	CG-EWAS	Type I: Epigenetic only
A11	119081222	LP07an	A11_119081222	1.39e-10	CG-EWAS	Type I: Epigenetic only
A11	119081222	LP07nan	A11_119081222	4.98e-08	CG-EWAS	Type I: Epigenetic only
A11	119081222	LP09nan	A11_119081222	4.52e-08	CG-EWAS	Type I: Epigenetic only
A11	119081222	LP09an	A11_119081222	5.71e-10	CG-EWAS	Type I: Epigenetic only
A12	6961102	FS09nan	A12_6961102	1.17e-08	CG-EWAS	Type I: Epigenetic only
A12	8828671	SI07nan	A12_8828671	2.45e-08	CG-EWAS	Type I: Epigenetic only
A12	8828671	SI08ku	A12_8828671	8.35e-09	CG-EWAS	Type I: Epigenetic only
A12	8828671	SI09nan	A12_8828671	1.82e-09	CG-EWAS	Type I: Epigenetic only
A12	8828671	SI08nan	A12_8828671	6.88e-09	CG-EWAS	Type I: Epigenetic only
A12	12620190	FS09nan	A12_12620190	6.08e-08	CG-EWAS	Type I: Epigenetic only
A12	13066381	FS07nan	A12_13066381	1.15e-09	CG-EWAS	Type I: Epigenetic only
A12	15043450	FS08nan	A12_15043450	2.79e-08	CG-EWAS	Type I: Epigenetic only
A12	21117132	FS08nan	A12_21117132	5.77e-08	CG-EWAS	Type I: Epigenetic only
A12	21117132	FS07nan	A12_21117132	5.82e-09	CG-EWAS	Type I: Epigenetic only
A12	26739047	FU09an	A12_26739047	2.24e-08	CG-EWAS	Type I: Epigenetic only
A12	33738575	SI07ku	A12_33738575	2.31e-08	CG-EWAS	Type I: Epigenetic only
A12	33738575	SI07nan	A12_33738575	1.69e-09	CG-EWAS	Type I: Epigenetic only
A12	45378221	FS08ku	A12_45378221	3.85e-08	CG-EWAS	Type I: Epigenetic only
A12	45989426	FU07an	A12_45989426	1.22e-08	CG-EWAS	Type I: Epigenetic only
A12	51380779	FS07ku	A12_51380779	6.09e-08	CG-EWAS	Type I: Epigenetic only
A12	57832235	SI07nan	A12_57832235	1.09e-08	CG-EWAS	Type I: Epigenetic only
A12	59106533	FU09an	A12_59106533	3.58e-08	CG-EWAS	Type I: Epigenetic only
A12	60857046	FS07nan	A12_60857046	3.39e-08	CG-EWAS	Type I: Epigenetic only
A12	68222989	BW08ku	A12_68222989	1.58e-08	CG-EWAS	Type I: Epigenetic only
A12	68222989	SI07nan	A12_68222989	2.8e-09	CG-EWAS	Type I: Epigenetic only
A12	68222989	SI09nan	A12_68222989	2.57e-08	CG-EWAS	Type I: Epigenetic only
A12	68222989	SI08ku	A12_68222989	2.39e-09	CG-EWAS	Type I: Epigenetic only
A12	74472688	FU07nan	A12_74472688	2.03e-08	CG-EWAS	Type I: Epigenetic only
A12	81528357	FU07nan	A12_81528357	1.46e-08	CG-EWAS	Type I: Epigenetic only
A12	99941720	SI09nan	A12_99941720	3.99e-08	CG-EWAS	Type I: Epigenetic only
A12	103185294	FM09an	A12_103185294	5.82e-08	CG-EWAS	Type I: Epigenetic only
A12	103185294	FM08an	A12_103185294	2.55e-08	CG-EWAS	Type I: Epigenetic only
A13	10569214	SI08nan	A13_10569214	3.91e-08	CG-EWAS	Type I: Epigenetic only
A13	10569214	SI09nan	A13_10569214	5.89e-08	CG-EWAS	Type I: Epigenetic only
A13	19793152	SI07ku	A13_19793152	4.84e-08	CG-EWAS	Type I: Epigenetic only
A13	20856821	FS09ku	A13_20856821	4.97e-09	CG-EWAS	Type I: Epigenetic only
A13	22794283	FS07nan	A13_22794283	3.42e-08	CG-EWAS	Type I: Epigenetic only
A13	22918710	FS07nan	A13_22918710	1.07e-08	CG-EWAS	Type I: Epigenetic only
A13	25369231	FS08nan	A13_25369231	5.94e-08	CG-EWAS	Type I: Epigenetic only
A13	25463932	SI07nan	A13_25463932	4.74e-08	CG-EWAS	Type I: Epigenetic only
A13	25463932	SI08ku	A13_25463932	4.86e-08	CG-EWAS	Type I: Epigenetic only
A13	25463932	SI09nan	A13_25463932	5.3e-08	CG-EWAS	Type I: Epigenetic only
A13	27520559	FU07nan	A13_27520559	5.77e-08	CG-EWAS	Type I: Epigenetic only
A13	36004755	FS09nan	A13_36004755	5.31e-08	CG-EWAS	Type I: Epigenetic only
A13	39182243	SI07nan	A13_39182243	5.47e-08	CG-EWAS	Type I: Epigenetic only
A13	41165110	FU07an	A13_41165110	3.04e-12	CG-EWAS	Type I: Epigenetic only
A13	43479890	FU07nan	A13_43479890	6.39e-08	CG-EWAS	Type I: Epigenetic only
A13	43479890	FU07an	A13_43479890	4.37e-08	CG-EWAS	Type I: Epigenetic only
A13	50564389	SI08nan	A13_50564389	1.15e-08	CG-EWAS	Type I: Epigenetic only
A13	50564389	SI07nan	A13_50564389	1.42e-08	CG-EWAS	Type I: Epigenetic only
A13	50564389	SI09nan	A13_50564389	2.79e-10	CG-EWAS	Type I: Epigenetic only
A13	53103346	FL09nan	A13_53103346	3.52e-08	CG-EWAS	Type I: Epigenetic only
A13	59824555	FL07an	A13_59824555	4.38e-08	CG-EWAS	Type I: Epigenetic only
A13	59824555	FL08an	A13_59824555	2.1e-08	CG-EWAS	Type I: Epigenetic only
A13	62085957	BW09ku	A13_62085957	3.13e-08	CG-EWAS	Type I: Epigenetic only
A13	63246878	LP08ku	A13_63246878	5.81e-09	CG-EWAS	Type I: Epigenetic only
A13	65504788	BW07an	A13_65504788	4.99e-09	CG-EWAS	Type I: Epigenetic only
A13	69563844	SI07nan	A13_69563844	5.73e-08	CG-EWAS	Type I: Epigenetic only
A13	69563844	SI09nan	A13_69563844	2.42e-08	CG-EWAS	Type I: Epigenetic only
A13	75141223	FS09nan	A13_75141223	7.81e-09	CG-EWAS	Type I: Epigenetic only
A13	75685719	FU07nan	A13_75685719	2.68e-09	CG-EWAS	Type I: Epigenetic only
A13	85324462	SI09nan	A13_85324462	4.63e-08	CG-EWAS	Type I: Epigenetic only
A13	91338191	FS08nan	A13_91338191	5.03e-08	CG-EWAS	Type I: Epigenetic only
A13	91536156	FS09ku	A13_91536156	1.01e-08	CG-EWAS	Type I: Epigenetic only
A13	100708196	SI08nan	A13_100708196	1.2e-08	CG-EWAS	Type I: Epigenetic only
A13	100708196	SI07nan	A13_100708196	3.49e-08	CG-EWAS	Type I: Epigenetic only
A13	100708196	SI08ku	A13_100708196	2.42e-09	CG-EWAS	Type I: Epigenetic only
A13	100708196	SI09an	A13_100708196	4.65e-08	CG-EWAS	Type I: Epigenetic only
A13	102069298	SI07nan	A13_102069298	3e-09	CG-EWAS	Type I: Epigenetic only
A13	102069298	SI09nan	A13_102069298	1.39e-08	CG-EWAS	Type I: Epigenetic only
A13	108403968	SI09ku	A13_108403968	2.24e-08	CG-EWAS	Type I: Epigenetic only
A13	108403980	SI08an	A13_108403980	2.76e-08	CG-EWAS	Type I: Epigenetic only
A13	108403980	BW09ku	A13_108403980	5.17e-08	CG-EWAS	Type I: Epigenetic only
A13	108403980	SI09ku	A13_108403980	5.72e-09	CG-EWAS	Type I: Epigenetic only
A13	108403980	SI08ku	A13_108403980	5.89e-08	CG-EWAS	Type I: Epigenetic only
A13	108404001	BW09ku	A13_108404001	1.6e-08	CG-EWAS	Type I: Epigenetic only
A13	108404253	BW09ku	A13_108404253	1.9e-10	CG-EWAS	Type I: Epigenetic only
A13	108404262	SI07an	A13_108404262	4.5e-09	CG-EWAS	Type I: Epigenetic only
A13	108404262	SI07ku	A13_108404262	7.01e-09	CG-EWAS	Type I: Epigenetic only
A13	108404278	SI07nan	A13_108404278	2.66e-10	CG-EWAS	Type I: Epigenetic only
A13	108404262	SI08an	A13_108404262	4.52e-10	CG-EWAS	Type I: Epigenetic only
A13	108404253	SI08ku	A13_108404253	1.48e-08	CG-EWAS	Type I: Epigenetic only
A13	108404252	SI09an	A13_108404252	1.54e-08	CG-EWAS	Type I: Epigenetic only
A13	108404253	SI09ku	A13_108404253	1.94e-10	CG-EWAS	Type I: Epigenetic only
A13	108404252	SI09nan	A13_108404252	4.93e-08	CG-EWAS	Type I: Epigenetic only
D01	501494	BN08nan	D01_501494	4.06e-09	CG-EWAS	Type I: Epigenetic only
D01	2051142	FS08ku	D01_2051142	2.43e-08	CG-EWAS	Type I: Epigenetic only
D01	8064152	SI08nan	D01_8064152	2.73e-08	CG-EWAS	Type I: Epigenetic only
D01	8109963	SI08nan	D01_8109963	4.11e-08	CG-EWAS	Type I: Epigenetic only
D01	8343365	FS08nan	D01_8343365	4.37e-09	CG-EWAS	Type I: Epigenetic only
D01	19171727	FS08nan	D01_19171727	3.7e-08	CG-EWAS	Type I: Epigenetic only
D01	19171727	FS09ku	D01_19171727	2.8e-08	CG-EWAS	Type I: Epigenetic only
D01	21255384	SI09nan	D01_21255384	1.41e-08	CG-EWAS	Type I: Epigenetic only
D01	29616877	SI08nan	D01_29616877	5.2e-08	CG-EWAS	Type I: Epigenetic only
D01	51068830	FS09ku	D01_51068830	4.14e-08	CG-EWAS	Type I: Epigenetic only
D01	55379797	FS07nan	D01_55379797	2.28e-08	CG-EWAS	Type I: Epigenetic only
D01	59023919	SI08nan	D01_59023919	3.82e-08	CG-EWAS	Type I: Epigenetic only
D01	59023919	SI09nan	D01_59023919	4.41e-08	CG-EWAS	Type I: Epigenetic only
D02	131254	SI08nan	D02_131254	4.38e-10	CG-EWAS	Type I: Epigenetic only
D02	131254	SI09nan	D02_131254	5.21e-11	CG-EWAS	Type I: Epigenetic only
D02	8050632	FU07nan	D02_8050632	1.5e-08	CG-EWAS	Type I: Epigenetic only
D02	15503650	BW08ku	D02_15503650	2.4e-10	CG-EWAS	Type I: Epigenetic only
D02	18646414	SI08ku	D02_18646414	6.23e-08	CG-EWAS	Type I: Epigenetic only
D02	22559582	FS07an	D02_22559582	4.14e-08	CG-EWAS	Type I: Epigenetic only
D02	37056569	BN09nan	D02_37056569	1.19e-08	CG-EWAS	Type I: Epigenetic only
D02	39229704	FU07an	D02_39229704	9.05e-10	CG-EWAS	Type I: Epigenetic only
D02	63591557	FE07nan	D02_63591557	4.01e-08	CG-EWAS	Type I: Epigenetic only
D02	66116044	FS09an	D02_66116044	4.7e-08	CG-EWAS	Type I: Epigenetic only
D02	66320125	FU07an	D02_66320125	3.33e-08	CG-EWAS	Type I: Epigenetic only
D02	67558697	SI07ku	D02_67558697	6e-08	CG-EWAS	Type I: Epigenetic only
D02	68169303	FU07an	D02_68169303	1.35e-08	CG-EWAS	Type I: Epigenetic only
D03	583659	BW07nan	D03_583659	1.64e-09	CG-EWAS	Type I: Epigenetic only
D03	583659	BW09nan	D03_583659	3.89e-09	CG-EWAS	Type I: Epigenetic only
D03	1146111	SI07ku	D03_1146111	1.5e-08	CG-EWAS	Type I: Epigenetic only
D03	1152609	LP09nan	D03_1152609	9.18e-11	CG-EWAS	Type I: Epigenetic only
D03	1152609	LP08nan	D03_1152609	1.93e-08	CG-EWAS	Type I: Epigenetic only
D03	1152609	LP07an	D03_1152609	1.35e-08	CG-EWAS	Type I: Epigenetic only
D03	1152609	LP07nan	D03_1152609	2.17e-10	CG-EWAS	Type I: Epigenetic only
D03	9636966	BW08ku	D03_9636966	5.04e-08	CG-EWAS	Type I: Epigenetic only
D03	10223757	FM08an	D03_10223757	3.08e-09	CG-EWAS	Type I: Epigenetic only
D03	22993141	FL09an	D03_22993141	3.61e-08	CG-EWAS	Type I: Epigenetic only
D03	23252295	FU07ku	D03_23252295	6.24e-08	CG-EWAS	Type I: Epigenetic only
D03	24754533	FS08an	D03_24754533	2.5e-08	CG-EWAS	Type I: Epigenetic only
D03	24963799	SI09nan	D03_24963799	5.78e-08	CG-EWAS	Type I: Epigenetic only
D03	25483293	LP07an	D03_25483293	5.06e-08	CG-EWAS	Type I: Epigenetic only
D03	25483293	LP08nan	D03_25483293	1.6e-08	CG-EWAS	Type I: Epigenetic only
D03	29126475	FU07an	D03_29126475	3.32e-08	CG-EWAS	Type I: Epigenetic only
D03	31775547	FU07nan	D03_31775547	2.14e-09	CG-EWAS	Type I: Epigenetic only
D03	36818853	SI09an	D03_36818853	4.59e-08	CG-EWAS	Type I: Epigenetic only
D03	38057496	LP08an	D03_38057496	3.66e-08	CG-EWAS	Type I: Epigenetic only
D03	38057496	LP07an	D03_38057496	2.22e-08	CG-EWAS	Type I: Epigenetic only
D03	45472682	FU07an	D03_45472682	5.74e-11	CG-EWAS	Type I: Epigenetic only
D03	51026750	LP09nan	D03_51026750	3.34e-08	CG-EWAS	Type I: Epigenetic only
D03	51183821	SI09nan	D03_51183821	1.2e-08	CG-EWAS	Type I: Epigenetic only
D03	51183821	SI07nan	D03_51183821	1.02e-08	CG-EWAS	Type I: Epigenetic only
D04	1593403	FS09an	D04_1593403	1.32e-08	CG-EWAS	Type I: Epigenetic only
D04	1593403	FS08nan	D04_1593403	8.03e-09	CG-EWAS	Type I: Epigenetic only
D04	9294883	FU07nan	D04_9294883	3.82e-08	CG-EWAS	Type I: Epigenetic only
D04	12897824	FM09nan	D04_12897824	1.8e-08	CG-EWAS	Type I: Epigenetic only
D04	13447507	FS07nan	D04_13447507	6.64e-09	CG-EWAS	Type I: Epigenetic only
D04	16067135	SI09nan	D04_16067135	8.23e-09	CG-EWAS	Type I: Epigenetic only
D04	17524652	SI07nan	D04_17524652	1e-08	CG-EWAS	Type I: Epigenetic only
D04	31069322	FS08nan	D04_31069322	1.41e-08	CG-EWAS	Type I: Epigenetic only
D04	36432995	SI09nan	D04_36432995	4.81e-08	CG-EWAS	Type I: Epigenetic only
D04	45973503	FS09ku	D04_45973503	4.63e-08	CG-EWAS	Type I: Epigenetic only
D04	55282505	BW09an	D04_55282505	2.22e-08	CG-EWAS	Type I: Epigenetic only
D05	390601	BN08an	D05_390601	4.61e-09	CG-EWAS	Type I: Epigenetic only
D05	1375989	SI07nan	D05_1375989	2.31e-08	CG-EWAS	Type I: Epigenetic only
D05	10300047	BN08an	D05_10300047	2.36e-09	CG-EWAS	Type I: Epigenetic only
D05	24141428	BW07ku	D05_24141428	5.01e-08	CG-EWAS	Type I: Epigenetic only
D05	28173098	FU07nan	D05_28173098	5.77e-10	CG-EWAS	Type I: Epigenetic only
D05	28267328	FU07nan	D05_28267328	2.58e-09	CG-EWAS	Type I: Epigenetic only
D05	29348375	SI07nan	D05_29348375	4.87e-08	CG-EWAS	Type I: Epigenetic only
D05	34514012	BW07ku	D05_34514012	8.18e-09	CG-EWAS	Type I: Epigenetic only
D05	34514012	BW08ku	D05_34514012	3.19e-10	CG-EWAS	Type I: Epigenetic only
D05	36925863	SI09nan	D05_36925863	4.35e-08	CG-EWAS	Type I: Epigenetic only
D05	38148162	BN09ku	D05_38148162	2.03e-08	CG-EWAS	Type I: Epigenetic only
D05	39415001	FU07nan	D05_39415001	6.61e-09	CG-EWAS	Type I: Epigenetic only
D05	40222629	FM08an	D05_40222629	8.41e-09	CG-EWAS	Type I: Epigenetic only
D05	47523967	FS09nan	D05_47523967	3.13e-09	CG-EWAS	Type I: Epigenetic only
D05	49610099	FU07nan	D05_49610099	1.5e-08	CG-EWAS	Type I: Epigenetic only
D05	50685833	FS09nan	D05_50685833	3.76e-08	CG-EWAS	Type I: Epigenetic only
D05	51750592	LP08ku	D05_51750592	1.52e-08	CG-EWAS	Type I: Epigenetic only
D05	57865860	BW08ku	D05_57865860	2.32e-09	CG-EWAS	Type I: Epigenetic only
D05	57865860	BW07ku	D05_57865860	1.94e-08	CG-EWAS	Type I: Epigenetic only
D06	3310537	BW07nan	D06_3310537	1.5e-09	CG-EWAS	Type I: Epigenetic only
D06	3310537	BW09nan	D06_3310537	1.25e-08	CG-EWAS	Type I: Epigenetic only
D06	9298578	BW07ku	D06_9298578	3.01e-08	CG-EWAS	Type I: Epigenetic only
D06	9298578	BW08ku	D06_9298578	3.02e-09	CG-EWAS	Type I: Epigenetic only
D06	12567765	FU07an	D06_12567765	3.18e-08	CG-EWAS	Type I: Epigenetic only
D06	22918706	FS08nan	D06_22918706	2.93e-08	CG-EWAS	Type I: Epigenetic only
D06	26468574	FS07ku	D06_26468574	6.09e-08	CG-EWAS	Type I: Epigenetic only
D06	26955867	SI07nan	D06_26955867	2.97e-08	CG-EWAS	Type I: Epigenetic only
D06	26987371	SI09nan	D06_26987371	9.2e-09	CG-EWAS	Type I: Epigenetic only
D06	26987371	SI07nan	D06_26987371	1.28e-09	CG-EWAS	Type I: Epigenetic only
D06	27448487	SI09an	D06_27448487	2.81e-08	CG-EWAS	Type I: Epigenetic only
D06	36779066	FS07nan	D06_36779066	3.97e-08	CG-EWAS	Type I: Epigenetic only
D06	39772885	LP09nan	D06_39772885	3.46e-08	CG-EWAS	Type I: Epigenetic only
D06	40852653	FS07nan	D06_40852653	5.52e-08	CG-EWAS	Type I: Epigenetic only
D06	43422243	LP08an	D06_43422243	4.82e-08	CG-EWAS	Type I: Epigenetic only
D06	43649623	SI08ku	D06_43649623	1.19e-08	CG-EWAS	Type I: Epigenetic only
D06	43649623	BW08ku	D06_43649623	7.88e-09	CG-EWAS	Type I: Epigenetic only
D06	44274717	FS09nan	D06_44274717	6.9e-09	CG-EWAS	Type I: Epigenetic only
D06	46426612	SI07ku	D06_46426612	6.51e-08	CG-EWAS	Type I: Epigenetic only
D06	48309340	SI08nan	D06_48309340	4.51e-08	CG-EWAS	Type I: Epigenetic only
D06	49676942	FM08ku	D06_49676942	5.04e-08	CG-EWAS	Type I: Epigenetic only
D06	55907906	FU07nan	D06_55907906	7.22e-09	CG-EWAS	Type I: Epigenetic only
D06	63011694	FS07nan	D06_63011694	4.18e-09	CG-EWAS	Type I: Epigenetic only
D07	10893380	FS07nan	D07_10893380	1.23e-08	CG-EWAS	Type I: Epigenetic only
D07	12002270	FE07nan	D07_12002270	3.26e-08	CG-EWAS	Type I: Epigenetic only
D07	12002270	FU07nan	D07_12002270	1.31e-10	CG-EWAS	Type I: Epigenetic only
D07	25078107	FS09nan	D07_25078107	1.16e-08	CG-EWAS	Type I: Epigenetic only
D07	25135808	FS08nan	D07_25135808	2.43e-09	CG-EWAS	Type I: Epigenetic only
D08	2315187	LP07an	D08_2315187	8.79e-09	CG-EWAS	Type I: Epigenetic only
D08	10666962	SI09nan	D08_10666962	4.27e-10	CG-EWAS	Type I: Epigenetic only
D08	10666962	SI08nan	D08_10666962	1.31e-10	CG-EWAS	Type I: Epigenetic only
D08	18245312	FE08nan	D08_18245312	3.77e-08	CG-EWAS	Type I: Epigenetic only
D08	20057165	SI09nan	D08_20057165	1.23e-08	CG-EWAS	Type I: Epigenetic only
D08	20857151	FL08an	D08_20857151	1.31e-08	CG-EWAS	Type I: Epigenetic only
D08	24097555	SI09nan	D08_24097555	2.43e-09	CG-EWAS	Type I: Epigenetic only
D08	24097555	SI08nan	D08_24097555	1.91e-08	CG-EWAS	Type I: Epigenetic only
D08	24097555	SI07nan	D08_24097555	5.03e-09	CG-EWAS	Type I: Epigenetic only
D08	39041086	FU07an	D08_39041086	2.87e-08	CG-EWAS	Type I: Epigenetic only
D08	40176995	FU07an	D08_40176995	8.54e-09	CG-EWAS	Type I: Epigenetic only
D08	44647194	FS09an	D08_44647194	6.03e-08	CG-EWAS	Type I: Epigenetic only
D08	44647194	FS08an	D08_44647194	5.87e-08	CG-EWAS	Type I: Epigenetic only
D08	46941283	BW08ku	D08_46941283	2.14e-08	CG-EWAS	Type I: Epigenetic only
D08	46941283	SI08nan	D08_46941283	1.39e-08	CG-EWAS	Type I: Epigenetic only
D08	49318229	SI09an	D08_49318229	1.7e-08	CG-EWAS	Type I: Epigenetic only
D08	57954439	BW08ku	D08_57954439	5.58e-09	CG-EWAS	Type I: Epigenetic only
D08	64131273	FU07nan	D08_64131273	4.12e-08	CG-EWAS	Type I: Epigenetic only
D08	68482373	SI07ku	D08_68482373	5.84e-08	CG-EWAS	Type I: Epigenetic only
D09	7380397	LP08an	D09_7380397	2.6e-08	CG-EWAS	Type I: Epigenetic only
D09	13675402	FM08an	D09_13675402	4.95e-09	CG-EWAS	Type I: Epigenetic only
D09	16879039	SI08an	D09_16879039	2.56e-08	CG-EWAS	Type I: Epigenetic only
D09	16879039	SI09an	D09_16879039	1.01e-08	CG-EWAS	Type I: Epigenetic only
D09	16879039	SI08ku	D09_16879039	4.23e-08	CG-EWAS	Type I: Epigenetic only
D09	19841083	SI09an	D09_19841083	8.56e-09	CG-EWAS	Type I: Epigenetic only
D09	19841083	SI07an	D09_19841083	6.23e-08	CG-EWAS	Type I: Epigenetic only
D09	22427169	FM07ku	D09_22427169	6.16e-08	CG-EWAS	Type I: Epigenetic only
D09	39311582	FS09ku	D09_39311582	4.43e-08	CG-EWAS	Type I: Epigenetic only
D09	47187242	SI07nan	D09_47187242	6.18e-08	CG-EWAS	Type I: Epigenetic only
D09	47187242	SI09nan	D09_47187242	1.14e-08	CG-EWAS	Type I: Epigenetic only
D09	47187242	SI08nan	D09_47187242	2.2e-08	CG-EWAS	Type I: Epigenetic only
D09	47187242	SI07ku	D09_47187242	2.23e-08	CG-EWAS	Type I: Epigenetic only
D09	47760287	BN09ku	D09_47760287	4.35e-08	CG-EWAS	Type I: Epigenetic only
D09	48497172	BW08ku	D09_48497172	5.19e-09	CG-EWAS	Type I: Epigenetic only
D10	4204273	BN07an	D10_4204273	6.44e-08	CG-EWAS	Type I: Epigenetic only
D10	4288932	SI07ku	D10_4288932	2.87e-08	CG-EWAS	Type I: Epigenetic only
D10	16321364	SI09nan	D10_16321364	1.58e-08	CG-EWAS	Type I: Epigenetic only
D10	16321364	SI08nan	D10_16321364	3.72e-08	CG-EWAS	Type I: Epigenetic only
D10	16951776	BW09ku	D10_16951776	6.22e-08	CG-EWAS	Type I: Epigenetic only
D10	29562684	SI09an	D10_29562684	5.69e-08	CG-EWAS	Type I: Epigenetic only
D10	34847073	FL08nan	D10_34847073	9.69e-09	CG-EWAS	Type I: Epigenetic only
D10	38613858	FE08nan	D10_38613858	5.49e-08	CG-EWAS	Type I: Epigenetic only
D10	57297350	FS08ku	D10_57297350	4.51e-08	CG-EWAS	Type I: Epigenetic only
D10	64193922	SI07ku	D10_64193922	1.08e-08	CG-EWAS	Type I: Epigenetic only
D10	64193922	SI08ku	D10_64193922	2.42e-09	CG-EWAS	Type I: Epigenetic only
D10	64193922	SI07an	D10_64193922	4.23e-08	CG-EWAS	Type I: Epigenetic only
D10	64193922	SI08nan	D10_64193922	6.19e-10	CG-EWAS	Type I: Epigenetic only
D10	64193922	SI09nan	D10_64193922	4.48e-08	CG-EWAS	Type I: Epigenetic only
D10	64193922	SI09an	D10_64193922	1.64e-09	CG-EWAS	Type I: Epigenetic only
D10	64193922	SI08an	D10_64193922	2.39e-08	CG-EWAS	Type I: Epigenetic only
D11	1505671	FU07nan	D11_1505671	4.54e-09	CG-EWAS	Type I: Epigenetic only
D11	3305050	FU07nan	D11_3305050	3.95e-08	CG-EWAS	Type I: Epigenetic only
D11	5737331	LP09an	D11_5737331	7.65e-10	CG-EWAS	Type I: Epigenetic only
D11	5737331	LP07an	D11_5737331	4e-08	CG-EWAS	Type I: Epigenetic only
D11	9169103	FU07nan	D11_9169103	5.35e-08	CG-EWAS	Type I: Epigenetic only
D11	12455337	SI07an	D11_12455337	6.01e-08	CG-EWAS	Type I: Epigenetic only
D11	13230935	FU09ku	D11_13230935	3.24e-08	CG-EWAS	Type I: Epigenetic only
D11	20569149	SI07nan	D11_20569149	2.66e-08	CG-EWAS	Type I: Epigenetic only
D11	24940613	SI07ku	D11_24940613	1.01e-08	CG-EWAS	Type I: Epigenetic only
D11	24940613	SI08ku	D11_24940613	1.39e-08	CG-EWAS	Type I: Epigenetic only
D11	24940613	SI09nan	D11_24940613	2.46e-08	CG-EWAS	Type I: Epigenetic only
D11	24940613	SI08nan	D11_24940613	1.42e-08	CG-EWAS	Type I: Epigenetic only
D11	30658451	SI07nan	D11_30658451	1.97e-08	CG-EWAS	Type I: Epigenetic only
D11	31128100	SI07nan	D11_31128100	1.66e-08	CG-EWAS	Type I: Epigenetic only
D11	31127552	SI09nan	D11_31127552	1.9e-08	CG-EWAS	Type I: Epigenetic only
D11	32170847	SI07nan	D11_32170847	5.22e-08	CG-EWAS	Type I: Epigenetic only
D11	32170847	SI09nan	D11_32170847	6.37e-08	CG-EWAS	Type I: Epigenetic only
D11	33132497	SI07nan	D11_33132497	2.9e-08	CG-EWAS	Type I: Epigenetic only
D11	33421163	SI07nan	D11_33421163	1.72e-08	CG-EWAS	Type I: Epigenetic only
D11	33421163	SI08nan	D11_33421163	2.86e-08	CG-EWAS	Type I: Epigenetic only
D11	33421163	SI09nan	D11_33421163	7.65e-09	CG-EWAS	Type I: Epigenetic only
D11	33483458	SI08nan	D11_33483458	6.15e-08	CG-EWAS	Type I: Epigenetic only
D11	33483458	SI07nan	D11_33483458	3.59e-08	CG-EWAS	Type I: Epigenetic only
D11	33483458	SI09nan	D11_33483458	1.61e-08	CG-EWAS	Type I: Epigenetic only
D11	33483458	SI08ku	D11_33483458	4.72e-08	CG-EWAS	Type I: Epigenetic only
D11	33834598	SI08nan	D11_33834598	2.09e-08	CG-EWAS	Type I: Epigenetic only
D11	33898338	SI09nan	D11_33898338	2.41e-08	CG-EWAS	Type I: Epigenetic only
D11	33975464	SI08nan	D11_33975464	4.29e-09	CG-EWAS	Type I: Epigenetic only
D11	33975464	SI09nan	D11_33975464	6.13e-09	CG-EWAS	Type I: Epigenetic only
D11	33975464	SI07nan	D11_33975464	2.95e-08	CG-EWAS	Type I: Epigenetic only
D11	33989375	SI07nan	D11_33989375	6.75e-09	CG-EWAS	Type I: Epigenetic only
D11	33989375	SI09nan	D11_33989375	2.36e-09	CG-EWAS	Type I: Epigenetic only
D11	33989375	SI08nan	D11_33989375	1.92e-08	CG-EWAS	Type I: Epigenetic only
D11	34035164	SI09nan	D11_34035164	1.01e-08	CG-EWAS	Type I: Epigenetic only
D11	34039176	SI07nan	D11_34039176	9.84e-09	CG-EWAS	Type I: Epigenetic only
D11	34123757	SI07nan	D11_34123757	2.13e-08	CG-EWAS	Type I: Epigenetic only
D11	34123757	SI09nan	D11_34123757	6.1e-08	CG-EWAS	Type I: Epigenetic only
D11	34203341	SI08an	D11_34203341	8.84e-09	CG-EWAS	Type I: Epigenetic only
D11	34203341	SI07ku	D11_34203341	3.99e-08	CG-EWAS	Type I: Epigenetic only
D11	34203341	SI09nan	D11_34203341	3.65e-08	CG-EWAS	Type I: Epigenetic only
D11	34203341	SI07nan	D11_34203341	1.3e-08	CG-EWAS	Type I: Epigenetic only
D11	34243182	SI08nan	D11_34243182	8.85e-09	CG-EWAS	Type I: Epigenetic only
D11	34243182	SI07nan	D11_34243182	6.79e-10	CG-EWAS	Type I: Epigenetic only
D11	34243182	SI09nan	D11_34243182	7.99e-10	CG-EWAS	Type I: Epigenetic only
D11	34363880	SI09nan	D11_34363880	3.7e-09	CG-EWAS	Type I: Epigenetic only
D11	34363880	SI07nan	D11_34363880	3.19e-09	CG-EWAS	Type I: Epigenetic only
D11	34541617	SI07nan	D11_34541617	1.76e-09	CG-EWAS	Type I: Epigenetic only
D11	34541618	SI08nan	D11_34541618	1.94e-08	CG-EWAS	Type I: Epigenetic only
D11	34541617	SI09nan	D11_34541617	2e-09	CG-EWAS	Type I: Epigenetic only
D11	34541617	SI07nan	D11_34541617	1.76e-09	CG-EWAS	Type I: Epigenetic only
D11	34541618	SI08nan	D11_34541618	1.94e-08	CG-EWAS	Type I: Epigenetic only
D11	34541617	SI09nan	D11_34541617	2e-09	CG-EWAS	Type I: Epigenetic only
D11	34575422	SI09nan	D11_34575422	1.04e-09	CG-EWAS	Type I: Epigenetic only
D11	34575422	SI08nan	D11_34575422	2.91e-08	CG-EWAS	Type I: Epigenetic only
D11	34877271	SI07nan	D11_34877271	6.09e-08	CG-EWAS	Type I: Epigenetic only
D11	35279400	SI09nan	D11_35279400	1.87e-08	CG-EWAS	Type I: Epigenetic only
D11	35279400	SI07nan	D11_35279400	1e-08	CG-EWAS	Type I: Epigenetic only
D11	35484259	SI07ku	D11_35484259	1.86e-08	CG-EWAS	Type I: Epigenetic only
D11	35484259	SI07nan	D11_35484259	3.9e-09	CG-EWAS	Type I: Epigenetic only
D11	35484259	SI09nan	D11_35484259	4.76e-08	CG-EWAS	Type I: Epigenetic only
D11	35489730	SI08nan	D11_35489730	5.53e-08	CG-EWAS	Type I: Epigenetic only
D11	35540505	SI09nan	D11_35540505	2.94e-08	CG-EWAS	Type I: Epigenetic only
D11	35631173	SI09nan	D11_35631173	2.71e-09	CG-EWAS	Type I: Epigenetic only
D11	35631173	SI07nan	D11_35631173	7.73e-09	CG-EWAS	Type I: Epigenetic only
D11	35631173	SI08nan	D11_35631173	6.24e-08	CG-EWAS	Type I: Epigenetic only
D11	35710664	SI09nan	D11_35710664	9.96e-09	CG-EWAS	Type I: Epigenetic only
D11	35720407	SI07nan	D11_35720407	7.64e-09	CG-EWAS	Type I: Epigenetic only
D11	35856115	SI07nan	D11_35856115	1.29e-10	CG-EWAS	Type I: Epigenetic only
D11	35856115	SI08nan	D11_35856115	4.28e-09	CG-EWAS	Type I: Epigenetic only
D11	35856115	SI09nan	D11_35856115	6.06e-11	CG-EWAS	Type I: Epigenetic only
D11	35889501	SI07nan	D11_35889501	4.84e-08	CG-EWAS	Type I: Epigenetic only
D11	36153289	SI09nan	D11_36153289	3.43e-09	CG-EWAS	Type I: Epigenetic only
D11	36153289	SI08nan	D11_36153289	1.77e-08	CG-EWAS	Type I: Epigenetic only
D11	36227157	SI07nan	D11_36227157	7.35e-10	CG-EWAS	Type I: Epigenetic only
D11	36227157	SI09nan	D11_36227157	7.75e-09	CG-EWAS	Type I: Epigenetic only
D11	36480441	SI07nan	D11_36480441	3.84e-08	CG-EWAS	Type I: Epigenetic only
D11	36625895	SI08ku	D11_36625895	3.21e-08	CG-EWAS	Type I: Epigenetic only
D11	36626067	SI08nan	D11_36626067	1.47e-08	CG-EWAS	Type I: Epigenetic only
D11	36626067	SI09nan	D11_36626067	3.99e-10	CG-EWAS	Type I: Epigenetic only
D11	36626067	SI07nan	D11_36626067	2.08e-10	CG-EWAS	Type I: Epigenetic only
D11	37008595	SI09nan	D11_37008595	4.33e-08	CG-EWAS	Type I: Epigenetic only
D11	37287027	SI07nan	D11_37287027	3.77e-08	CG-EWAS	Type I: Epigenetic only
D11	38168364	SI09nan	D11_38168364	2.27e-08	CG-EWAS	Type I: Epigenetic only
D11	38213735	SI09nan	D11_38213735	1.26e-08	CG-EWAS	Type I: Epigenetic only
D11	38213735	SI07nan	D11_38213735	1e-08	CG-EWAS	Type I: Epigenetic only
D11	38309589	SI08ku	D11_38309589	4.01e-08	CG-EWAS	Type I: Epigenetic only
D11	38309589	SI08nan	D11_38309589	1.91e-08	CG-EWAS	Type I: Epigenetic only
D11	38309589	SI07nan	D11_38309589	6.31e-11	CG-EWAS	Type I: Epigenetic only
D11	38311828	SI08an	D11_38311828	9.44e-09	CG-EWAS	Type I: Epigenetic only
D11	38314703	SI09nan	D11_38314703	2.99e-10	CG-EWAS	Type I: Epigenetic only
D11	38652629	SI09nan	D11_38652629	1.96e-08	CG-EWAS	Type I: Epigenetic only
D11	38652629	SI07nan	D11_38652629	8.78e-09	CG-EWAS	Type I: Epigenetic only
D11	39596783	SI09nan	D11_39596783	1.55e-09	CG-EWAS	Type I: Epigenetic only
D11	39596783	SI07nan	D11_39596783	4.13e-09	CG-EWAS	Type I: Epigenetic only
D11	39596783	SI08nan	D11_39596783	4.91e-08	CG-EWAS	Type I: Epigenetic only
D11	42363541	FE08nan	D11_42363541	1.87e-08	CG-EWAS	Type I: Epigenetic only
D11	45238570	SI08nan	D11_45238570	6.29e-08	CG-EWAS	Type I: Epigenetic only
D11	45238570	SI07nan	D11_45238570	5.96e-08	CG-EWAS	Type I: Epigenetic only
D11	45238570	SI09nan	D11_45238570	9.78e-09	CG-EWAS	Type I: Epigenetic only
D11	45305951	SI08nan	D11_45305951	8.95e-09	CG-EWAS	Type I: Epigenetic only
D11	47089222	BW08ku	D11_47089222	5.39e-08	CG-EWAS	Type I: Epigenetic only
D11	47259704	SI09nan	D11_47259704	5.56e-08	CG-EWAS	Type I: Epigenetic only
D11	48141251	SI08nan	D11_48141251	1.86e-08	CG-EWAS	Type I: Epigenetic only
D11	48141251	SI08ku	D11_48141251	6.28e-08	CG-EWAS	Type I: Epigenetic only
D11	48141251	SI09nan	D11_48141251	1.23e-09	CG-EWAS	Type I: Epigenetic only
D11	48141251	SI07nan	D11_48141251	1.64e-09	CG-EWAS	Type I: Epigenetic only
D11	49784785	SI09an	D11_49784785	3.38e-08	CG-EWAS	Type I: Epigenetic only
D11	50280800	FS08nan	D11_50280800	1.41e-08	CG-EWAS	Type I: Epigenetic only
D11	59028451	FU07nan	D11_59028451	4.36e-08	CG-EWAS	Type I: Epigenetic only
D11	60567751	FS09an	D11_60567751	1.88e-08	CG-EWAS	Type I: Epigenetic only
D11	65388608	SI09nan	D11_65388608	1.9e-08	CG-EWAS	Type I: Epigenetic only
D11	65388608	SI08nan	D11_65388608	4.73e-08	CG-EWAS	Type I: Epigenetic only
D11	65389822	BN08ku	D11_65389822	5.99e-09	CG-EWAS	Type I: Epigenetic only
D11	68914189	SI08nan	D11_68914189	4.18e-08	CG-EWAS	Type I: Epigenetic only
D11	68914189	SI08ku	D11_68914189	3.13e-08	CG-EWAS	Type I: Epigenetic only
D11	68914189	SI07ku	D11_68914189	3.16e-08	CG-EWAS	Type I: Epigenetic only
D11	69603789	FS09ku	D11_69603789	3.98e-08	CG-EWAS	Type I: Epigenetic only
D11	69603789	FS07ku	D11_69603789	3.54e-08	CG-EWAS	Type I: Epigenetic only
D11	69603789	FS07an	D11_69603789	5.62e-08	CG-EWAS	Type I: Epigenetic only
D11	70508645	SI09an	D11_70508645	1.93e-08	CG-EWAS	Type I: Epigenetic only
D12	253156	SI09nan	D12_253156	3.25e-08	CG-EWAS	Type I: Epigenetic only
D12	253156	SI07nan	D12_253156	1.76e-08	CG-EWAS	Type I: Epigenetic only
D12	1383302	LP08an	D12_1383302	5.04e-08	CG-EWAS	Type I: Epigenetic only
D12	5588277	FS09ku	D12_5588277	5.91e-08	CG-EWAS	Type I: Epigenetic only
D12	5745265	FU07an	D12_5745265	4.71e-08	CG-EWAS	Type I: Epigenetic only
D12	9400289	FU07nan	D12_9400289	1.02e-08	CG-EWAS	Type I: Epigenetic only
D12	14367048	LP09ku	D12_14367048	6.89e-09	CG-EWAS	Type I: Epigenetic only
D12	19878033	SI07ku	D12_19878033	2.46e-08	CG-EWAS	Type I: Epigenetic only
D12	19878033	SI08nan	D12_19878033	4.48e-08	CG-EWAS	Type I: Epigenetic only
D12	19878033	SI09nan	D12_19878033	7.51e-10	CG-EWAS	Type I: Epigenetic only
D12	19878033	SI08ku	D12_19878033	7.14e-10	CG-EWAS	Type I: Epigenetic only
D12	19878033	SI07nan	D12_19878033	1.6e-09	CG-EWAS	Type I: Epigenetic only
D12	21885996	FU07an	D12_21885996	5.98e-08	CG-EWAS	Type I: Epigenetic only
D12	51240728	SI08nan	D12_51240728	4.65e-08	CG-EWAS	Type I: Epigenetic only
D12	52833810	SI09an	D12_52833810	4.69e-08	CG-EWAS	Type I: Epigenetic only
D12	54496192	SI09nan	D12_54496192	2.17e-08	CG-EWAS	Type I: Epigenetic only
D12	57946391	SI07ku	D12_57946391	2.94e-08	CG-EWAS	Type I: Epigenetic only
D13	3391770	BW08an	D13_3391770	5.86e-08	CG-EWAS	Type I: Epigenetic only
D13	14876456	FU07an	D13_14876456	2.48e-08	CG-EWAS	Type I: Epigenetic only
D13	16967406	FU09ku	D13_16967406	7.91e-10	CG-EWAS	Type I: Epigenetic only
D13	17264544	FU07ku	D13_17264544	9.71e-09	CG-EWAS	Type I: Epigenetic only
D13	18762686	FU08an	D13_18762686	2.07e-08	CG-EWAS	Type I: Epigenetic only
D13	20637577	FS09nan	D13_20637577	2.18e-08	CG-EWAS	Type I: Epigenetic only
D13	25369332	FU07nan	D13_25369332	4.78e-08	CG-EWAS	Type I: Epigenetic only
D13	25419096	FE08nan	D13_25419096	5.93e-08	CG-EWAS	Type I: Epigenetic only
D13	40906585	FU07an	D13_40906585	2.71e-08	CG-EWAS	Type I: Epigenetic only
D13	43683654	FS08nan	D13_43683654	3.21e-08	CG-EWAS	Type I: Epigenetic only
D13	52000172	FU07an	D13_52000172	2.07e-08	CG-EWAS	Type I: Epigenetic only
D13	54986909	FU07nan	D13_54986909	4.76e-08	CG-EWAS	Type I: Epigenetic only
D13	64305083	FS09ku	D13_64305083	2.59e-09	CG-EWAS	Type I: Epigenetic only
A01	8667691	SI08nan	A01_8667691	2.6e-08	CHG-EWAS	Type I: Epigenetic only
A01	9103253	SI09ku	A01_9103253	1.22e-08	CHG-EWAS	Type I: Epigenetic only
A01	9257961	BW07ku	A01_9257961	2.69e-09	CHG-EWAS	Type I: Epigenetic only
A01	9257961	SI09nan	A01_9257961	2.03e-09	CHG-EWAS	Type I: Epigenetic only
A01	9257961	SI08ku	A01_9257961	3.19e-09	CHG-EWAS	Type I: Epigenetic only
A01	9257961	SI07nan	A01_9257961	6.65e-10	CHG-EWAS	Type I: Epigenetic only
A01	9257961	SI07ku	A01_9257961	1.43e-08	CHG-EWAS	Type I: Epigenetic only
A01	9286984	SI07nan	A01_9286984	1.17e-09	CHG-EWAS	Type I: Epigenetic only
A01	9298097	SI09nan	A01_9298097	7.44e-10	CHG-EWAS	Type I: Epigenetic only
A01	9298097	SI07nan	A01_9298097	2.02e-10	CHG-EWAS	Type I: Epigenetic only
A01	9298097	SI09ku	A01_9298097	6.9e-09	CHG-EWAS	Type I: Epigenetic only
A01	9298097	SI08ku	A01_9298097	5.21e-09	CHG-EWAS	Type I: Epigenetic only
A01	21488060	SI09ku	A01_21488060	1.69e-08	CHG-EWAS	Type I: Epigenetic only
A01	34872983	FS09nan	A01_34872983	2.25e-09	CHG-EWAS	Type I: Epigenetic only
A01	48095094	FS07nan	A01_48095094	4.15e-09	CHG-EWAS	Type I: Epigenetic only
A01	53241802	FU07nan	A01_53241802	3.95e-09	CHG-EWAS	Type I: Epigenetic only
A01	53282899	FS07nan	A01_53282899	1.19e-08	CHG-EWAS	Type I: Epigenetic only
A01	84561615	BW07ku	A01_84561615	2.38e-08	CHG-EWAS	Type I: Epigenetic only
A01	84561615	BW08ku	A01_84561615	1.68e-09	CHG-EWAS	Type I: Epigenetic only
A02	13927055	FS09ku	A02_13927055	2.84e-08	CHG-EWAS	Type I: Epigenetic only
A02	24178626	SI09nan	A02_24178626	2.18e-09	CHG-EWAS	Type I: Epigenetic only
A02	24178626	SI08nan	A02_24178626	5.11e-09	CHG-EWAS	Type I: Epigenetic only
A02	26288573	FE09an	A02_26288573	2.75e-08	CHG-EWAS	Type I: Epigenetic only
A02	38543485	FU07an	A02_38543485	5.08e-09	CHG-EWAS	Type I: Epigenetic only
A02	39161216	BW07nan	A02_39161216	3.05e-08	CHG-EWAS	Type I: Epigenetic only
A02	48516279	FL09nan	A02_48516279	2.99e-08	CHG-EWAS	Type I: Epigenetic only
A02	60167568	FS09nan	A02_60167568	2.35e-08	CHG-EWAS	Type I: Epigenetic only
A02	64534773	FS08nan	A02_64534773	1.22e-08	CHG-EWAS	Type I: Epigenetic only
A02	65101721	BW08ku	A02_65101721	2.79e-09	CHG-EWAS	Type I: Epigenetic only
A02	68497336	FS07nan	A02_68497336	1.28e-08	CHG-EWAS	Type I: Epigenetic only
A02	79299051	FU09nan	A02_79299051	2.85e-09	CHG-EWAS	Type I: Epigenetic only
A02	79657380	BN07an	A02_79657380	4.55e-09	CHG-EWAS	Type I: Epigenetic only
A02	100736366	SI07ku	A02_100736366	3.45e-09	CHG-EWAS	Type I: Epigenetic only
A03	852984	FS09ku	A03_852984	5.54e-09	CHG-EWAS	Type I: Epigenetic only
A03	11980235	LP07an	A03_11980235	4.65e-09	CHG-EWAS	Type I: Epigenetic only
A03	16376062	FE08nan	A03_16376062	1.25e-09	CHG-EWAS	Type I: Epigenetic only
A03	17371692	SI09nan	A03_17371692	6.59e-09	CHG-EWAS	Type I: Epigenetic only
A03	17371692	SI07nan	A03_17371692	1.23e-08	CHG-EWAS	Type I: Epigenetic only
A03	30164611	FU07an	A03_30164611	1.01e-08	CHG-EWAS	Type I: Epigenetic only
A03	32611005	FU07an	A03_32611005	2.34e-09	CHG-EWAS	Type I: Epigenetic only
A03	35031735	FS07ku	A03_35031735	1.82e-08	CHG-EWAS	Type I: Epigenetic only
A03	40315427	FM08nan	A03_40315427	2.38e-08	CHG-EWAS	Type I: Epigenetic only
A03	48735926	BN08nan	A03_48735926	3.04e-08	CHG-EWAS	Type I: Epigenetic only
A03	60429712	FS09nan	A03_60429712	2.79e-08	CHG-EWAS	Type I: Epigenetic only
A03	64621090	FM08ku	A03_64621090	6.95e-09	CHG-EWAS	Type I: Epigenetic only
A03	69119855	BW08an	A03_69119855	6.94e-09	CHG-EWAS	Type I: Epigenetic only
A03	77768106	LP07ku	A03_77768106	1.92e-08	CHG-EWAS	Type I: Epigenetic only
A03	87376688	SI07nan	A03_87376688	6.55e-09	CHG-EWAS	Type I: Epigenetic only
A03	88368424	SI07ku	A03_88368424	2.14e-08	CHG-EWAS	Type I: Epigenetic only
A03	92934288	FS09nan	A03_92934288	1.82e-08	CHG-EWAS	Type I: Epigenetic only
A03	95858323	SI08nan	A03_95858323	1.48e-08	CHG-EWAS	Type I: Epigenetic only
A04	3326580	FU07nan	A04_3326580	3.68e-10	CHG-EWAS	Type I: Epigenetic only
A04	22141692	LP07ku	A04_22141692	1.3e-08	CHG-EWAS	Type I: Epigenetic only
A04	26020554	LP07nan	A04_26020554	1.34e-08	CHG-EWAS	Type I: Epigenetic only
A04	27211687	FS07ku	A04_27211687	1.1e-08	CHG-EWAS	Type I: Epigenetic only
A04	32949980	SI07ku	A04_32949980	9.82e-09	CHG-EWAS	Type I: Epigenetic only
A04	32949980	SI08nan	A04_32949980	2.52e-08	CHG-EWAS	Type I: Epigenetic only
A04	32949980	SI09nan	A04_32949980	1.12e-08	CHG-EWAS	Type I: Epigenetic only
A04	32949980	SI08ku	A04_32949980	3.49e-09	CHG-EWAS	Type I: Epigenetic only
A04	37735538	FS07ku	A04_37735538	2.05e-08	CHG-EWAS	Type I: Epigenetic only
A04	37735538	FS08ku	A04_37735538	7.56e-09	CHG-EWAS	Type I: Epigenetic only
A04	38331489	SI07nan	A04_38331489	5.79e-09	CHG-EWAS	Type I: Epigenetic only
A04	38331489	SI09nan	A04_38331489	2.9e-10	CHG-EWAS	Type I: Epigenetic only
A04	38331489	SI08ku	A04_38331489	1.43e-08	CHG-EWAS	Type I: Epigenetic only
A04	38331489	SI08nan	A04_38331489	2.24e-09	CHG-EWAS	Type I: Epigenetic only
A04	58758366	FM07an	A04_58758366	1.75e-08	CHG-EWAS	Type I: Epigenetic only
A04	69325191	BW07ku	A04_69325191	1.52e-08	CHG-EWAS	Type I: Epigenetic only
A04	75007785	FL09nan	A04_75007785	1.11e-08	CHG-EWAS	Type I: Epigenetic only
A05	32632790	BN08ku	A05_32632790	1.62e-08	CHG-EWAS	Type I: Epigenetic only
A05	38321110	FE09nan	A05_38321110	1.08e-08	CHG-EWAS	Type I: Epigenetic only
A05	50301916	FU07an	A05_50301916	1.89e-08	CHG-EWAS	Type I: Epigenetic only
A05	53019607	SI08ku	A05_53019607	6.1e-09	CHG-EWAS	Type I: Epigenetic only
A05	53019607	SI09nan	A05_53019607	7.31e-09	CHG-EWAS	Type I: Epigenetic only
A05	53019607	SI07nan	A05_53019607	1.95e-08	CHG-EWAS	Type I: Epigenetic only
A05	72182553	SI07ku	A05_72182553	2.73e-10	CHG-EWAS	Type I: Epigenetic only
A05	72182553	SI09an	A05_72182553	8.15e-09	CHG-EWAS	Type I: Epigenetic only
A05	72182553	SI07nan	A05_72182553	2.74e-09	CHG-EWAS	Type I: Epigenetic only
A05	72182553	SI08nan	A05_72182553	6e-09	CHG-EWAS	Type I: Epigenetic only
A05	72182553	SI09nan	A05_72182553	1.72e-09	CHG-EWAS	Type I: Epigenetic only
A05	72182553	SI08ku	A05_72182553	2.37e-10	CHG-EWAS	Type I: Epigenetic only
A05	73151174	SI07nan	A05_73151174	1.67e-08	CHG-EWAS	Type I: Epigenetic only
A05	91962389	FS09ku	A05_91962389	1.17e-08	CHG-EWAS	Type I: Epigenetic only
A05	95150406	SI08nan	A05_95150406	6.05e-09	CHG-EWAS	Type I: Epigenetic only
A05	95150406	BW08ku	A05_95150406	1.47e-08	CHG-EWAS	Type I: Epigenetic only
A05	95150406	SI09nan	A05_95150406	1.25e-08	CHG-EWAS	Type I: Epigenetic only
A05	102568794	FU07nan	A05_102568794	1.04e-09	CHG-EWAS	Type I: Epigenetic only
A06	5279727	FS07nan	A06_5279727	1.86e-08	CHG-EWAS	Type I: Epigenetic only
A06	5279727	FS08an	A06_5279727	2.83e-08	CHG-EWAS	Type I: Epigenetic only
A06	5279727	FS07an	A06_5279727	2.85e-09	CHG-EWAS	Type I: Epigenetic only
A06	28840486	SI07ku	A06_28840486	1.99e-08	CHG-EWAS	Type I: Epigenetic only
A06	36885072	FS09ku	A06_36885072	7.43e-09	CHG-EWAS	Type I: Epigenetic only
A06	47756393	LP09an	A06_47756393	2.91e-08	CHG-EWAS	Type I: Epigenetic only
A06	47756393	LP08an	A06_47756393	1.67e-08	CHG-EWAS	Type I: Epigenetic only
A06	78812802	BN07nan	A06_78812802	3.02e-08	CHG-EWAS	Type I: Epigenetic only
A06	80753075	FU07nan	A06_80753075	3.01e-08	CHG-EWAS	Type I: Epigenetic only
A06	83465681	BN09nan	A06_83465681	4.14e-09	CHG-EWAS	Type I: Epigenetic only
A06	87579555	BN07an	A06_87579555	1.88e-08	CHG-EWAS	Type I: Epigenetic only
A06	91057468	FS07an	A06_91057468	2.31e-08	CHG-EWAS	Type I: Epigenetic only
A06	94289298	BW08an	A06_94289298	7.53e-09	CHG-EWAS	Type I: Epigenetic only
A06	94635327	FS09ku	A06_94635327	1.5e-08	CHG-EWAS	Type I: Epigenetic only
A06	94960972	FL07an	A06_94960972	1.94e-08	CHG-EWAS	Type I: Epigenetic only
A06	94960972	FL08an	A06_94960972	3.07e-08	CHG-EWAS	Type I: Epigenetic only
A06	95499856	BN09nan	A06_95499856	1.11e-08	CHG-EWAS	Type I: Epigenetic only
A06	104327103	FS08an	A06_104327103	3.57e-09	CHG-EWAS	Type I: Epigenetic only
A06	107000302	FM08ku	A06_107000302	6.65e-09	CHG-EWAS	Type I: Epigenetic only
A07	2297819	SI07nan	A07_2297819	2.31e-08	CHG-EWAS	Type I: Epigenetic only
A07	15153692	FS09an	A07_15153692	4.79e-09	CHG-EWAS	Type I: Epigenetic only
A07	16475478	SI09an	A07_16475478	1.38e-08	CHG-EWAS	Type I: Epigenetic only
A07	22228810	FS08nan	A07_22228810	1.11e-08	CHG-EWAS	Type I: Epigenetic only
A07	28500365	SI08an	A07_28500365	2.34e-08	CHG-EWAS	Type I: Epigenetic only
A07	31110453	FU07ku	A07_31110453	9.23e-09	CHG-EWAS	Type I: Epigenetic only
A07	41186038	SI08ku	A07_41186038	2.53e-08	CHG-EWAS	Type I: Epigenetic only
A07	41186038	SI09nan	A07_41186038	1.82e-08	CHG-EWAS	Type I: Epigenetic only
A07	43640326	SI09ku	A07_43640326	2.94e-08	CHG-EWAS	Type I: Epigenetic only
A07	48938219	FU09an	A07_48938219	2.26e-10	CHG-EWAS	Type I: Epigenetic only
A07	51029925	SI09ku	A07_51029925	1.55e-08	CHG-EWAS	Type I: Epigenetic only
A07	79375604	BW08ku	A07_79375604	3.06e-08	CHG-EWAS	Type I: Epigenetic only
A08	6527666	SI09nan	A08_6527666	2.89e-08	CHG-EWAS	Type I: Epigenetic only
A08	6527666	SI09an	A08_6527666	1.99e-08	CHG-EWAS	Type I: Epigenetic only
A08	6527666	SI07nan	A08_6527666	7.22e-09	CHG-EWAS	Type I: Epigenetic only
A08	9923860	SI07ku	A08_9923860	5.2e-09	CHG-EWAS	Type I: Epigenetic only
A08	9923860	SI07nan	A08_9923860	2.14e-08	CHG-EWAS	Type I: Epigenetic only
A08	9923860	SI08ku	A08_9923860	6.47e-09	CHG-EWAS	Type I: Epigenetic only
A08	9923860	SI09ku	A08_9923860	7.07e-09	CHG-EWAS	Type I: Epigenetic only
A08	9923860	SI09nan	A08_9923860	8.28e-09	CHG-EWAS	Type I: Epigenetic only
A08	9923860	SI09an	A08_9923860	1.1e-09	CHG-EWAS	Type I: Epigenetic only
A08	10221474	SI09ku	A08_10221474	1.7e-08	CHG-EWAS	Type I: Epigenetic only
A08	11891004	FL08an	A08_11891004	1.91e-08	CHG-EWAS	Type I: Epigenetic only
A08	11891004	FL07nan	A08_11891004	2.05e-09	CHG-EWAS	Type I: Epigenetic only
A08	14308794	FE08ku	A08_14308794	1.76e-08	CHG-EWAS	Type I: Epigenetic only
A08	15661372	FE07nan	A08_15661372	2.44e-08	CHG-EWAS	Type I: Epigenetic only
A08	19699774	FE08nan	A08_19699774	8.18e-09	CHG-EWAS	Type I: Epigenetic only
A08	20214353	FU07nan	A08_20214353	5.17e-09	CHG-EWAS	Type I: Epigenetic only
A08	20833432	SI09an	A08_20833432	2.83e-08	CHG-EWAS	Type I: Epigenetic only
A08	21052420	FS07an	A08_21052420	2.98e-08	CHG-EWAS	Type I: Epigenetic only
A08	21443206	SI09an	A08_21443206	1.15e-08	CHG-EWAS	Type I: Epigenetic only
A08	31156029	LP08an	A08_31156029	4.15e-09	CHG-EWAS	Type I: Epigenetic only
A08	31156029	SI07ku	A08_31156029	2.36e-08	CHG-EWAS	Type I: Epigenetic only
A08	38476033	FU07an	A08_38476033	4.64e-09	CHG-EWAS	Type I: Epigenetic only
A08	43468578	FS09ku	A08_43468578	2.09e-09	CHG-EWAS	Type I: Epigenetic only
A08	43468578	FS07nan	A08_43468578	1.64e-08	CHG-EWAS	Type I: Epigenetic only
A08	43468578	FS08nan	A08_43468578	2.42e-08	CHG-EWAS	Type I: Epigenetic only
A08	61029455	FU07nan	A08_61029455	1.92e-08	CHG-EWAS	Type I: Epigenetic only
A08	71357069	FU07nan	A08_71357069	6.18e-09	CHG-EWAS	Type I: Epigenetic only
A08	74726583	FS08nan	A08_74726583	2.74e-08	CHG-EWAS	Type I: Epigenetic only
A08	77718061	SI09ku	A08_77718061	1.92e-08	CHG-EWAS	Type I: Epigenetic only
A08	81342396	SI08nan	A08_81342396	1.14e-08	CHG-EWAS	Type I: Epigenetic only
A08	81342396	SI09nan	A08_81342396	2.22e-08	CHG-EWAS	Type I: Epigenetic only
A08	99894245	BN07nan	A08_99894245	1.41e-08	CHG-EWAS	Type I: Epigenetic only
A08	102798044	FS07nan	A08_102798044	1.37e-08	CHG-EWAS	Type I: Epigenetic only
A08	102798044	FS07an	A08_102798044	1.37e-08	CHG-EWAS	Type I: Epigenetic only
A08	108414781	FU09nan	A08_108414781	2.39e-08	CHG-EWAS	Type I: Epigenetic only
A08	122006938	LP09an	A08_122006938	4.47e-09	CHG-EWAS	Type I: Epigenetic only
A09	5292770	FS08an	A09_5292770	1.21e-08	CHG-EWAS	Type I: Epigenetic only
A09	11041721	FE07nan	A09_11041721	1.22e-08	CHG-EWAS	Type I: Epigenetic only
A09	25864275	BW08ku	A09_25864275	1.43e-08	CHG-EWAS	Type I: Epigenetic only
A09	32042474	FL08nan	A09_32042474	6.58e-09	CHG-EWAS	Type I: Epigenetic only
A09	32488873	SI09nan	A09_32488873	1.72e-08	CHG-EWAS	Type I: Epigenetic only
A09	34566068	SI07ku	A09_34566068	2.81e-08	CHG-EWAS	Type I: Epigenetic only
A09	37761967	FE09nan	A09_37761967	3e-08	CHG-EWAS	Type I: Epigenetic only
A09	37761967	FS09nan	A09_37761967	2.63e-08	CHG-EWAS	Type I: Epigenetic only
A09	42341641	BW07nan	A09_42341641	9.24e-09	CHG-EWAS	Type I: Epigenetic only
A09	42341641	BW09nan	A09_42341641	1.09e-08	CHG-EWAS	Type I: Epigenetic only
A09	53068341	SI09nan	A09_53068341	1.21e-08	CHG-EWAS	Type I: Epigenetic only
A09	75320204	SI07ku	A09_75320204	1.37e-08	CHG-EWAS	Type I: Epigenetic only
A09	75320204	SI09ku	A09_75320204	2.53e-08	CHG-EWAS	Type I: Epigenetic only
A10	7937844	SI07an	A10_7937844	1.55e-08	CHG-EWAS	Type I: Epigenetic only
A10	7937844	SI07ku	A10_7937844	2.2e-08	CHG-EWAS	Type I: Epigenetic only
A10	17613925	BW09ku	A10_17613925	3.51e-09	CHG-EWAS	Type I: Epigenetic only
A10	22069881	SI08ku	A10_22069881	1.67e-08	CHG-EWAS	Type I: Epigenetic only
A10	33416941	SI07nan	A10_33416941	1.1e-08	CHG-EWAS	Type I: Epigenetic only
A10	46493203	FE08ku	A10_46493203	1e-08	CHG-EWAS	Type I: Epigenetic only
A10	51011844	SI09an	A10_51011844	2.75e-08	CHG-EWAS	Type I: Epigenetic only
A10	62272196	BW08an	A10_62272196	2.05e-08	CHG-EWAS	Type I: Epigenetic only
A10	64094675	BW07nan	A10_64094675	1.84e-08	CHG-EWAS	Type I: Epigenetic only
A10	69628812	FU07nan	A10_69628812	8.87e-10	CHG-EWAS	Type I: Epigenetic only
A10	83943508	FS09ku	A10_83943508	6.83e-09	CHG-EWAS	Type I: Epigenetic only
A10	94625668	BW08ku	A10_94625668	9.17e-09	CHG-EWAS	Type I: Epigenetic only
A10	99584220	FE07an	A10_99584220	3.37e-09	CHG-EWAS	Type I: Epigenetic only
A11	33434196	FM07ku	A11_33434196	1.68e-09	CHG-EWAS	Type I: Epigenetic only
A11	49700947	FS09an	A11_49700947	2.59e-08	CHG-EWAS	Type I: Epigenetic only
A11	52056419	FM07ku	A11_52056419	5.47e-09	CHG-EWAS	Type I: Epigenetic only
A11	61092960	FM08nan	A11_61092960	4.49e-09	CHG-EWAS	Type I: Epigenetic only
A11	62044545	FS09ku	A11_62044545	3.61e-09	CHG-EWAS	Type I: Epigenetic only
A11	89383681	FS07an	A11_89383681	8.71e-09	CHG-EWAS	Type I: Epigenetic only
A11	89383681	FS07ku	A11_89383681	2.82e-09	CHG-EWAS	Type I: Epigenetic only
A11	90830808	SI09nan	A11_90830808	3.79e-09	CHG-EWAS	Type I: Epigenetic only
A11	90830808	SI09an	A11_90830808	1.15e-08	CHG-EWAS	Type I: Epigenetic only
A11	90830808	SI08nan	A11_90830808	4.31e-09	CHG-EWAS	Type I: Epigenetic only
A11	91819748	FU08nan	A11_91819748	9.88e-09	CHG-EWAS	Type I: Epigenetic only
A11	93500039	FS07nan	A11_93500039	7.97e-09	CHG-EWAS	Type I: Epigenetic only
A11	95276124	BW08ku	A11_95276124	1.29e-08	CHG-EWAS	Type I: Epigenetic only
A11	115919795	FU07an	A11_115919795	2.86e-08	CHG-EWAS	Type I: Epigenetic only
A11	118461092	LP09an	A11_118461092	2.14e-09	CHG-EWAS	Type I: Epigenetic only
A12	5233610	FU08nan	A12_5233610	3.04e-08	CHG-EWAS	Type I: Epigenetic only
A12	18293332	FU07nan	A12_18293332	1.14e-08	CHG-EWAS	Type I: Epigenetic only
A12	26895377	SI09an	A12_26895377	1.74e-08	CHG-EWAS	Type I: Epigenetic only
A12	30787309	FS07nan	A12_30787309	1.49e-08	CHG-EWAS	Type I: Epigenetic only
A12	30787309	FS09ku	A12_30787309	6.48e-09	CHG-EWAS	Type I: Epigenetic only
A12	40909648	FU08ku	A12_40909648	1.65e-09	CHG-EWAS	Type I: Epigenetic only
A12	49233470	FS08ku	A12_49233470	1.06e-08	CHG-EWAS	Type I: Epigenetic only
A12	49233470	FS07nan	A12_49233470	1.26e-08	CHG-EWAS	Type I: Epigenetic only
A12	61728818	FU09an	A12_61728818	1.38e-08	CHG-EWAS	Type I: Epigenetic only
A12	61959511	FS09ku	A12_61959511	9.2e-09	CHG-EWAS	Type I: Epigenetic only
A12	70496113	SI09nan	A12_70496113	1.58e-08	CHG-EWAS	Type I: Epigenetic only
A12	70496113	SI08an	A12_70496113	8.27e-09	CHG-EWAS	Type I: Epigenetic only
A12	73352022	FM07nan	A12_73352022	2.11e-08	CHG-EWAS	Type I: Epigenetic only
A12	89223966	FU07an	A12_89223966	1.99e-08	CHG-EWAS	Type I: Epigenetic only
A13	22290100	FU08an	A13_22290100	7.8e-09	CHG-EWAS	Type I: Epigenetic only
A13	23621270	BN08ku	A13_23621270	1.31e-08	CHG-EWAS	Type I: Epigenetic only
A13	37746105	FE07nan	A13_37746105	2.59e-09	CHG-EWAS	Type I: Epigenetic only
A13	46594561	BW07ku	A13_46594561	1.97e-08	CHG-EWAS	Type I: Epigenetic only
A13	53353824	FS08an	A13_53353824	1.05e-08	CHG-EWAS	Type I: Epigenetic only
A13	65353402	FS07ku	A13_65353402	2.6e-08	CHG-EWAS	Type I: Epigenetic only
A13	70066270	SI07nan	A13_70066270	2.66e-08	CHG-EWAS	Type I: Epigenetic only
A13	70075539	FS09an	A13_70075539	2.68e-09	CHG-EWAS	Type I: Epigenetic only
A13	74256831	FU07nan	A13_74256831	1.37e-08	CHG-EWAS	Type I: Epigenetic only
A13	91483763	BN07ku	A13_91483763	2.23e-08	CHG-EWAS	Type I: Epigenetic only
A13	93564096	FU07an	A13_93564096	1.71e-08	CHG-EWAS	Type I: Epigenetic only
A13	99245106	LP08nan	A13_99245106	2.41e-08	CHG-EWAS	Type I: Epigenetic only
A13	108404338	BW09ku	A13_108404338	2.41e-08	CHG-EWAS	Type I: Epigenetic only
A13	108404506	SI07an	A13_108404506	6.59e-09	CHG-EWAS	Type I: Epigenetic only
A13	101310107	SI07ku	A13_101310107	2.02e-09	CHG-EWAS	Type I: Epigenetic only
A13	108404506	SI07nan	A13_108404506	4.86e-11	CHG-EWAS	Type I: Epigenetic only
A13	108404506	SI08an	A13_108404506	1.5e-10	CHG-EWAS	Type I: Epigenetic only
A13	108404506	SI08ku	A13_108404506	3.38e-09	CHG-EWAS	Type I: Epigenetic only
A13	108404506	SI09an	A13_108404506	7.04e-09	CHG-EWAS	Type I: Epigenetic only
D01	33404726	FE09nan	D01_33404726	2.42e-08	CHG-EWAS	Type I: Epigenetic only
D01	33939278	FS09ku	D01_33939278	2.78e-08	CHG-EWAS	Type I: Epigenetic only
D01	39773890	SI08ku	D01_39773890	4.67e-09	CHG-EWAS	Type I: Epigenetic only
D01	39773890	SI07ku	D01_39773890	2.63e-08	CHG-EWAS	Type I: Epigenetic only
D01	45745941	FS08nan	D01_45745941	3.45e-09	CHG-EWAS	Type I: Epigenetic only
D01	45745941	FS08an	D01_45745941	2.65e-08	CHG-EWAS	Type I: Epigenetic only
D02	15414905	SI09an	D02_15414905	2.16e-08	CHG-EWAS	Type I: Epigenetic only
D02	18265059	BW08an	D02_18265059	1.79e-08	CHG-EWAS	Type I: Epigenetic only
D02	35517978	FU07an	D02_35517978	2.95e-08	CHG-EWAS	Type I: Epigenetic only
D02	46511142	FU07nan	D02_46511142	2.28e-08	CHG-EWAS	Type I: Epigenetic only
D02	51276416	FU09an	D02_51276416	1.45e-08	CHG-EWAS	Type I: Epigenetic only
D02	59475355	FS09ku	D02_59475355	2.44e-08	CHG-EWAS	Type I: Epigenetic only
D02	59475355	FS08ku	D02_59475355	1.69e-08	CHG-EWAS	Type I: Epigenetic only
D03	1997484	LP09nan	D03_1997484	1.82e-08	CHG-EWAS	Type I: Epigenetic only
D03	1997484	LP07an	D03_1997484	6.53e-09	CHG-EWAS	Type I: Epigenetic only
D03	28371997	SI08nan	D03_28371997	8.96e-11	CHG-EWAS	Type I: Epigenetic only
D03	28371997	SI09nan	D03_28371997	1.51e-11	CHG-EWAS	Type I: Epigenetic only
D03	28371997	SI08ku	D03_28371997	1.89e-08	CHG-EWAS	Type I: Epigenetic only
D03	28371997	SI07nan	D03_28371997	2.12e-09	CHG-EWAS	Type I: Epigenetic only
D03	36652969	LP08an	D03_36652969	3.01e-08	CHG-EWAS	Type I: Epigenetic only
D03	38025987	LP09nan	D03_38025987	8.75e-09	CHG-EWAS	Type I: Epigenetic only
D03	38025987	LP07nan	D03_38025987	9e-09	CHG-EWAS	Type I: Epigenetic only
D03	38025987	LP07an	D03_38025987	1.41e-08	CHG-EWAS	Type I: Epigenetic only
D03	38025987	LP09ku	D03_38025987	1.33e-08	CHG-EWAS	Type I: Epigenetic only
D03	38060772	LP09an	D03_38060772	1.49e-08	CHG-EWAS	Type I: Epigenetic only
D03	38060772	LP09nan	D03_38060772	2.04e-09	CHG-EWAS	Type I: Epigenetic only
D03	38060772	LP08an	D03_38060772	2.73e-09	CHG-EWAS	Type I: Epigenetic only
D03	38060772	LP07nan	D03_38060772	1.16e-08	CHG-EWAS	Type I: Epigenetic only
D03	38060772	LP07an	D03_38060772	2.74e-09	CHG-EWAS	Type I: Epigenetic only
D03	38089249	LP08an	D03_38089249	7.96e-09	CHG-EWAS	Type I: Epigenetic only
D03	38148947	LP08an	D03_38148947	1.55e-09	CHG-EWAS	Type I: Epigenetic only
D03	38148947	LP09nan	D03_38148947	1.03e-08	CHG-EWAS	Type I: Epigenetic only
D03	38148947	LP09an	D03_38148947	1.64e-10	CHG-EWAS	Type I: Epigenetic only
D03	38148947	LP07an	D03_38148947	2.04e-10	CHG-EWAS	Type I: Epigenetic only
D03	38148947	LP07nan	D03_38148947	2.77e-08	CHG-EWAS	Type I: Epigenetic only
D03	38159381	LP07nan	D03_38159381	2.96e-08	CHG-EWAS	Type I: Epigenetic only
D03	38159381	LP09nan	D03_38159381	7.69e-09	CHG-EWAS	Type I: Epigenetic only
D03	38159381	LP09an	D03_38159381	1.3e-09	CHG-EWAS	Type I: Epigenetic only
D03	38164307	LP07an	D03_38164307	5.94e-11	CHG-EWAS	Type I: Epigenetic only
D03	38164307	LP09an	D03_38164307	3.56e-10	CHG-EWAS	Type I: Epigenetic only
D03	38164307	LP08an	D03_38164307	3.33e-09	CHG-EWAS	Type I: Epigenetic only
D03	49340809	SI09nan	D03_49340809	4.62e-09	CHG-EWAS	Type I: Epigenetic only
D03	49340809	SI08nan	D03_49340809	2.25e-08	CHG-EWAS	Type I: Epigenetic only
D03	50115445	FE07ku	D03_50115445	5.7e-09	CHG-EWAS	Type I: Epigenetic only
D03	50886742	LP08nan	D03_50886742	1.96e-08	CHG-EWAS	Type I: Epigenetic only
D03	51103760	BN07an	D03_51103760	1.58e-08	CHG-EWAS	Type I: Epigenetic only
D04	13857056	FS08nan	D04_13857056	8.79e-10	CHG-EWAS	Type I: Epigenetic only
D04	16826093	FM08an	D04_16826093	2.37e-08	CHG-EWAS	Type I: Epigenetic only
D04	19764302	BW09ku	D04_19764302	1.36e-08	CHG-EWAS	Type I: Epigenetic only
D04	36402637	FU07an	D04_36402637	4.61e-09	CHG-EWAS	Type I: Epigenetic only
D04	37445203	FU07nan	D04_37445203	3.03e-08	CHG-EWAS	Type I: Epigenetic only
D05	16424731	SI09nan	D05_16424731	7.09e-09	CHG-EWAS	Type I: Epigenetic only
D05	16424731	SI08nan	D05_16424731	2.66e-08	CHG-EWAS	Type I: Epigenetic only
D05	19802047	FS09an	D05_19802047	8.84e-09	CHG-EWAS	Type I: Epigenetic only
D05	19802047	FS08an	D05_19802047	2.28e-08	CHG-EWAS	Type I: Epigenetic only
D05	20119796	SI07ku	D05_20119796	5.98e-09	CHG-EWAS	Type I: Epigenetic only
D05	20119796	BW07ku	D05_20119796	1.92e-08	CHG-EWAS	Type I: Epigenetic only
D05	20119796	SI09nan	D05_20119796	2.49e-08	CHG-EWAS	Type I: Epigenetic only
D05	20561904	LP08an	D05_20561904	8.79e-09	CHG-EWAS	Type I: Epigenetic only
D05	23823725	FS08an	D05_23823725	2.16e-08	CHG-EWAS	Type I: Epigenetic only
D05	36188522	SI07ku	D05_36188522	2.98e-08	CHG-EWAS	Type I: Epigenetic only
D05	39072359	FU07an	D05_39072359	5.54e-09	CHG-EWAS	Type I: Epigenetic only
D05	48340291	FU08ku	D05_48340291	2.81e-08	CHG-EWAS	Type I: Epigenetic only
D05	51126567	FE07an	D05_51126567	1.87e-08	CHG-EWAS	Type I: Epigenetic only
D05	53067099	BN09an	D05_53067099	2.57e-08	CHG-EWAS	Type I: Epigenetic only
D05	54706099	BN09an	D05_54706099	2.24e-08	CHG-EWAS	Type I: Epigenetic only
D05	54765282	BN09an	D05_54765282	3.22e-09	CHG-EWAS	Type I: Epigenetic only
D05	54791489	BN09an	D05_54791489	6.52e-09	CHG-EWAS	Type I: Epigenetic only
D05	55005950	BN09an	D05_55005950	5.71e-09	CHG-EWAS	Type I: Epigenetic only
D05	57866143	BW08ku	D05_57866143	1.75e-09	CHG-EWAS	Type I: Epigenetic only
D05	58050866	LP09nan	D05_58050866	5.53e-09	CHG-EWAS	Type I: Epigenetic only
D05	58050866	LP08nan	D05_58050866	2.58e-09	CHG-EWAS	Type I: Epigenetic only
D05	58077675	LP08nan	D05_58077675	4.85e-10	CHG-EWAS	Type I: Epigenetic only
D05	58078900	LP09an	D05_58078900	2.4e-08	CHG-EWAS	Type I: Epigenetic only
D05	58078900	LP08an	D05_58078900	4.07e-09	CHG-EWAS	Type I: Epigenetic only
D05	58078900	LP09nan	D05_58078900	1.68e-08	CHG-EWAS	Type I: Epigenetic only
D05	59585842	FU07an	D05_59585842	2.97e-10	CHG-EWAS	Type I: Epigenetic only
D06	19589846	BW07ku	D06_19589846	1.86e-08	CHG-EWAS	Type I: Epigenetic only
D06	23556063	FU07nan	D06_23556063	1.75e-08	CHG-EWAS	Type I: Epigenetic only
D06	29774316	FM09nan	D06_29774316	2.27e-08	CHG-EWAS	Type I: Epigenetic only
D06	41135415	SI08nan	D06_41135415	2.1e-08	CHG-EWAS	Type I: Epigenetic only
D06	43215374	FU09nan	D06_43215374	7.13e-09	CHG-EWAS	Type I: Epigenetic only
D06	53864513	SI09nan	D06_53864513	7.84e-09	CHG-EWAS	Type I: Epigenetic only
D06	57713856	FU07an	D06_57713856	1.01e-08	CHG-EWAS	Type I: Epigenetic only
D06	59221307	LP09nan	D06_59221307	1.74e-08	CHG-EWAS	Type I: Epigenetic only
D06	59431398	LP08nan	D06_59431398	1.7e-08	CHG-EWAS	Type I: Epigenetic only
D06	59554986	LP08nan	D06_59554986	1.54e-08	CHG-EWAS	Type I: Epigenetic only
D06	59554986	LP09nan	D06_59554986	1.61e-08	CHG-EWAS	Type I: Epigenetic only
D06	64477934	FS07nan	D06_64477934	5.99e-09	CHG-EWAS	Type I: Epigenetic only
D07	8005396	FS09ku	D07_8005396	7.3e-10	CHG-EWAS	Type I: Epigenetic only
D07	17705693	FM09ku3	D07_17705693	1.28e-08	CHG-EWAS	Type I: Epigenetic only
D07	18912280	FL09an	D07_18912280	2.39e-08	CHG-EWAS	Type I: Epigenetic only
D07	30305446	SI09an	D07_30305446	1.49e-08	CHG-EWAS	Type I: Epigenetic only
D07	30305446	SI08ku	D07_30305446	5.95e-09	CHG-EWAS	Type I: Epigenetic only
D07	30610570	FS09ku	D07_30610570	3.04e-09	CHG-EWAS	Type I: Epigenetic only
D07	36686357	FU09ku	D07_36686357	1.31e-08	CHG-EWAS	Type I: Epigenetic only
D07	40396646	FS09an	D07_40396646	1.43e-08	CHG-EWAS	Type I: Epigenetic only
D07	45819632	SI08nan	D07_45819632	3.23e-09	CHG-EWAS	Type I: Epigenetic only
D07	45819632	SI09nan	D07_45819632	1.09e-08	CHG-EWAS	Type I: Epigenetic only
D08	2327417	LP07an	D08_2327417	1.7e-08	CHG-EWAS	Type I: Epigenetic only
D08	2346221	LP08nan	D08_2346221	8.87e-09	CHG-EWAS	Type I: Epigenetic only
D08	2455507	LP08nan	D08_2455507	5.19e-09	CHG-EWAS	Type I: Epigenetic only
D08	2455507	LP07an	D08_2455507	2.92e-08	CHG-EWAS	Type I: Epigenetic only
D08	21814016	FU07an	D08_21814016	1.04e-08	CHG-EWAS	Type I: Epigenetic only
D08	40136608	FM09nan	D08_40136608	8.66e-09	CHG-EWAS	Type I: Epigenetic only
D08	43641195	FE07nan	D08_43641195	1.44e-08	CHG-EWAS	Type I: Epigenetic only
D08	44310801	FE07nan	D08_44310801	2.9e-08	CHG-EWAS	Type I: Epigenetic only
D08	49848031	FS08an	D08_49848031	8.65e-09	CHG-EWAS	Type I: Epigenetic only
D08	58681700	SI08an	D08_58681700	2.13e-09	CHG-EWAS	Type I: Epigenetic only
D09	6641211	FU07nan	D09_6641211	1.92e-08	CHG-EWAS	Type I: Epigenetic only
D09	9468315	FU07nan	D09_9468315	2.51e-08	CHG-EWAS	Type I: Epigenetic only
D09	14037889	FU07an	D09_14037889	9.41e-09	CHG-EWAS	Type I: Epigenetic only
D09	16839466	SI09an	D09_16839466	2.87e-08	CHG-EWAS	Type I: Epigenetic only
D09	18317197	SI07ku	D09_18317197	3.07e-08	CHG-EWAS	Type I: Epigenetic only
D09	18317197	SI09an	D09_18317197	2.95e-09	CHG-EWAS	Type I: Epigenetic only
D09	18317197	SI08ku	D09_18317197	2.3e-09	CHG-EWAS	Type I: Epigenetic only
D09	18317197	SI08an	D09_18317197	2.8e-08	CHG-EWAS	Type I: Epigenetic only
D09	21603104	SI08ku	D09_21603104	6.15e-09	CHG-EWAS	Type I: Epigenetic only
D09	43670348	BW08an	D09_43670348	2.37e-08	CHG-EWAS	Type I: Epigenetic only
D10	3743985	SI09nan	D10_3743985	1.34e-09	CHG-EWAS	Type I: Epigenetic only
D10	3743985	SI08ku	D10_3743985	1.25e-10	CHG-EWAS	Type I: Epigenetic only
D10	3743985	SI07nan	D10_3743985	2.34e-10	CHG-EWAS	Type I: Epigenetic only
D10	3743985	SI07ku	D10_3743985	2.65e-11	CHG-EWAS	Type I: Epigenetic only
D10	32410377	FM07nan	D10_32410377	1.83e-08	CHG-EWAS	Type I: Epigenetic only
D10	35227882	FE08ku	D10_35227882	1.63e-08	CHG-EWAS	Type I: Epigenetic only
D10	56184871	LP09nan	D10_56184871	2.9e-08	CHG-EWAS	Type I: Epigenetic only
D10	56184871	LP09an	D10_56184871	2.47e-08	CHG-EWAS	Type I: Epigenetic only
D10	56184871	LP07ku	D10_56184871	4.88e-09	CHG-EWAS	Type I: Epigenetic only
D10	56184871	LP08ku	D10_56184871	1.17e-10	CHG-EWAS	Type I: Epigenetic only
D10	56184871	LP07nan	D10_56184871	1.83e-08	CHG-EWAS	Type I: Epigenetic only
D11	12005214	FS08nan	D11_12005214	2.95e-10	CHG-EWAS	Type I: Epigenetic only
D11	13742637	SI09an	D11_13742637	1.97e-08	CHG-EWAS	Type I: Epigenetic only
D11	23423588	LP08ku	D11_23423588	1.23e-09	CHG-EWAS	Type I: Epigenetic only
D11	29484836	FS09ku	D11_29484836	1.95e-08	CHG-EWAS	Type I: Epigenetic only
D11	30681478	SI08nan	D11_30681478	5.54e-09	CHG-EWAS	Type I: Epigenetic only
D11	30681478	SI09nan	D11_30681478	1.12e-08	CHG-EWAS	Type I: Epigenetic only
D11	31126432	SI09nan	D11_31126432	1.18e-08	CHG-EWAS	Type I: Epigenetic only
D11	31126432	SI07nan	D11_31126432	1.22e-09	CHG-EWAS	Type I: Epigenetic only
D11	31804478	SI09nan	D11_31804478	2.91e-08	CHG-EWAS	Type I: Epigenetic only
D11	33421158	SI09nan	D11_33421158	8.31e-10	CHG-EWAS	Type I: Epigenetic only
D11	33421158	SI08nan	D11_33421158	4.03e-09	CHG-EWAS	Type I: Epigenetic only
D11	33421158	SI07nan	D11_33421158	3.03e-09	CHG-EWAS	Type I: Epigenetic only
D11	34180993	SI07nan	D11_34180993	6.03e-09	CHG-EWAS	Type I: Epigenetic only
D11	34427792	SI09nan	D11_34427792	1.06e-08	CHG-EWAS	Type I: Epigenetic only
D11	34541822	SI07ku	D11_34541822	1.87e-08	CHG-EWAS	Type I: Epigenetic only
D11	34541822	SI09nan	D11_34541822	4.08e-12	CHG-EWAS	Type I: Epigenetic only
D11	34541822	SI07nan	D11_34541822	6.87e-11	CHG-EWAS	Type I: Epigenetic only
D11	34541822	SI08nan	D11_34541822	1.22e-10	CHG-EWAS	Type I: Epigenetic only
D11	35054335	SI09nan	D11_35054335	9.13e-10	CHG-EWAS	Type I: Epigenetic only
D11	35054335	SI07nan	D11_35054335	2.48e-09	CHG-EWAS	Type I: Epigenetic only
D11	35054335	SI08nan	D11_35054335	2.38e-09	CHG-EWAS	Type I: Epigenetic only
D11	35668090	SI07nan	D11_35668090	8.52e-09	CHG-EWAS	Type I: Epigenetic only
D11	36623219	SI09nan	D11_36623219	2.42e-09	CHG-EWAS	Type I: Epigenetic only
D11	36623219	SI07nan	D11_36623219	5.69e-09	CHG-EWAS	Type I: Epigenetic only
D11	36625295	SI08ku	D11_36625295	2.19e-08	CHG-EWAS	Type I: Epigenetic only
D11	36659120	SI09nan	D11_36659120	5.63e-09	CHG-EWAS	Type I: Epigenetic only
D11	36963141	SI08ku	D11_36963141	2.39e-08	CHG-EWAS	Type I: Epigenetic only
D11	36963141	SI08nan	D11_36963141	4.43e-09	CHG-EWAS	Type I: Epigenetic only
D11	36963141	SI09nan	D11_36963141	3.78e-10	CHG-EWAS	Type I: Epigenetic only
D11	36963141	SI07nan	D11_36963141	2.67e-09	CHG-EWAS	Type I: Epigenetic only
D11	38312576	SI09nan	D11_38312576	1.72e-08	CHG-EWAS	Type I: Epigenetic only
D11	39517525	FU07an	D11_39517525	9.57e-09	CHG-EWAS	Type I: Epigenetic only
D11	47938466	SI08nan	D11_47938466	1.86e-09	CHG-EWAS	Type I: Epigenetic only
D11	48176065	SI07nan	D11_48176065	2.21e-08	CHG-EWAS	Type I: Epigenetic only
D11	54883970	FS09ku	D11_54883970	1.67e-08	CHG-EWAS	Type I: Epigenetic only
D11	56418014	FS07an	D11_56418014	1.23e-08	CHG-EWAS	Type I: Epigenetic only
D11	57376254	SI08ku	D11_57376254	2.26e-08	CHG-EWAS	Type I: Epigenetic only
D11	61300043	FU09ku	D11_61300043	1.53e-08	CHG-EWAS	Type I: Epigenetic only
D11	67945495	SI08nan	D11_67945495	5.48e-09	CHG-EWAS	Type I: Epigenetic only
D12	16513497	FU08an	D12_16513497	5.15e-09	CHG-EWAS	Type I: Epigenetic only
D12	16525487	FS07ku	D12_16525487	2.68e-08	CHG-EWAS	Type I: Epigenetic only
D12	17675902	FM08an	D12_17675902	7.12e-09	CHG-EWAS	Type I: Epigenetic only
D12	23790499	LP07ku	D12_23790499	4.41e-09	CHG-EWAS	Type I: Epigenetic only
D12	25058149	SI09nan	D12_25058149	9.45e-09	CHG-EWAS	Type I: Epigenetic only
D12	27957684	FS07ku	D12_27957684	3.04e-10	CHG-EWAS	Type I: Epigenetic only
D12	34659599	FU07an	D12_34659599	1.24e-08	CHG-EWAS	Type I: Epigenetic only
D12	51800538	BN08ku	D12_51800538	7.1e-09	CHG-EWAS	Type I: Epigenetic only
D12	55938584	FU07nan	D12_55938584	1.53e-09	CHG-EWAS	Type I: Epigenetic only
D12	56625399	BN08nan	D12_56625399	7.76e-09	CHG-EWAS	Type I: Epigenetic only
D12	59984445	FU09nan	D12_59984445	9.78e-09	CHG-EWAS	Type I: Epigenetic only
D13	3885235	SI08ku	D13_3885235	1.99e-08	CHG-EWAS	Type I: Epigenetic only
D13	3885235	SI09an	D13_3885235	2.56e-08	CHG-EWAS	Type I: Epigenetic only
D13	6373984	FS07an	D13_6373984	2.99e-09	CHG-EWAS	Type I: Epigenetic only
D13	6373984	FS08an	D13_6373984	3.62e-09	CHG-EWAS	Type I: Epigenetic only
D13	21918374	SI09nan	D13_21918374	1.47e-08	CHG-EWAS	Type I: Epigenetic only
D13	23104333	FU07an	D13_23104333	2.52e-08	CHG-EWAS	Type I: Epigenetic only
D13	45042000	LP08nan	D13_45042000	1.85e-08	CHG-EWAS	Type I: Epigenetic only
D13	45218808	LP08nan	D13_45218808	3.06e-08	CHG-EWAS	Type I: Epigenetic only
D13	45301952	LP08nan	D13_45301952	2.27e-08	CHG-EWAS	Type I: Epigenetic only
D13	47474300	SI08an	D13_47474300	1.73e-08	CHG-EWAS	Type I: Epigenetic only
D13	47474300	SI09an	D13_47474300	7.2e-10	CHG-EWAS	Type I: Epigenetic only
D13	51581132	BN08an	D13_51581132	9.89e-09	CHG-EWAS	Type I: Epigenetic only
D13	62747994	SI08ku	D13_62747994	2.68e-09	CHG-EWAS	Type I: Epigenetic only
D13	62747994	SI09an	D13_62747994	1.66e-08	CHG-EWAS	Type I: Epigenetic only
A01	5569447	BW07ku	A01_5569447	3.84e-09	CHH-EWAS	Type I: Epigenetic only
A01	5569502	SI09nan	A01_5569502	1.2e-10	CHH-EWAS	Type I: Epigenetic only
A01	5569502	SI07nan	A01_5569502	1.86e-09	CHH-EWAS	Type I: Epigenetic only
A01	5569502	SI07ku	A01_5569502	2.97e-09	CHH-EWAS	Type I: Epigenetic only
A01	9353090	LP09ku	A01_9353090	3.88e-09	CHH-EWAS	Type I: Epigenetic only
A01	10253777	FS07an	A01_10253777	3.94e-11	CHH-EWAS	Type I: Epigenetic only
A01	10253777	FS07ku	A01_10253777	5.77e-10	CHH-EWAS	Type I: Epigenetic only
A01	10253777	FS08ku	A01_10253777	3.82e-09	CHH-EWAS	Type I: Epigenetic only
A01	11490480	FS09ku	A01_11490480	1.09e-09	CHH-EWAS	Type I: Epigenetic only
A01	15047988	FS09an	A01_15047988	4.27e-09	CHH-EWAS	Type I: Epigenetic only
A01	15309425	FS09an	A01_15309425	2.68e-09	CHH-EWAS	Type I: Epigenetic only
A01	21270993	SI07ku	A01_21270993	1.86e-09	CHH-EWAS	Type I: Epigenetic only
A01	31670480	FU08ku	A01_31670480	3.54e-09	CHH-EWAS	Type I: Epigenetic only
A01	41107942	FS09ku	A01_41107942	2.98e-09	CHH-EWAS	Type I: Epigenetic only
A01	41107942	FS07an	A01_41107942	1.78e-10	CHH-EWAS	Type I: Epigenetic only
A01	41107942	FS08nan	A01_41107942	1.73e-09	CHH-EWAS	Type I: Epigenetic only
A01	41107942	FS08an	A01_41107942	3.15e-09	CHH-EWAS	Type I: Epigenetic only
A01	61150756	SI07nan	A01_61150756	2.83e-09	CHH-EWAS	Type I: Epigenetic only
A01	63248739	FS07ku	A01_63248739	2.33e-09	CHH-EWAS	Type I: Epigenetic only
A01	79355873	FS07nan	A01_79355873	3.72e-09	CHH-EWAS	Type I: Epigenetic only
A01	82595832	SI07ku	A01_82595832	3.59e-10	CHH-EWAS	Type I: Epigenetic only
A01	82595832	SI07nan	A01_82595832	5.44e-10	CHH-EWAS	Type I: Epigenetic only
A01	91187258	SI07nan	A01_91187258	4.26e-09	CHH-EWAS	Type I: Epigenetic only
A01	93734841	FS07an	A01_93734841	1.64e-09	CHH-EWAS	Type I: Epigenetic only
A01	103064987	FU07nan	A01_103064987	1.58e-10	CHH-EWAS	Type I: Epigenetic only
A01	112064056	BW09ku	A01_112064056	1.02e-09	CHH-EWAS	Type I: Epigenetic only
A02	10763678	SI09an	A02_10763678	1.24e-09	CHH-EWAS	Type I: Epigenetic only
A02	10763678	SI08ku	A02_10763678	3.61e-10	CHH-EWAS	Type I: Epigenetic only
A02	15519146	SI09nan	A02_15519146	2.89e-09	CHH-EWAS	Type I: Epigenetic only
A02	15618209	FM09an	A02_15618209	3.95e-09	CHH-EWAS	Type I: Epigenetic only
A02	17184828	FU07an	A02_17184828	2.47e-10	CHH-EWAS	Type I: Epigenetic only
A02	24725362	FS07an	A02_24725362	3.18e-09	CHH-EWAS	Type I: Epigenetic only
A02	32087860	FU08an	A02_32087860	3.69e-11	CHH-EWAS	Type I: Epigenetic only
A02	39242496	BW08an	A02_39242496	3.7e-09	CHH-EWAS	Type I: Epigenetic only
A02	40564562	FU07nan	A02_40564562	2.43e-09	CHH-EWAS	Type I: Epigenetic only
A02	44340197	FS09ku	A02_44340197	1.67e-09	CHH-EWAS	Type I: Epigenetic only
A02	50917854	BW08an	A02_50917854	3.72e-09	CHH-EWAS	Type I: Epigenetic only
A02	54495793	SI07nan	A02_54495793	1.69e-09	CHH-EWAS	Type I: Epigenetic only
A02	55019565	FE08ku	A02_55019565	4.95e-10	CHH-EWAS	Type I: Epigenetic only
A02	66421403	FU07an	A02_66421403	7.71e-10	CHH-EWAS	Type I: Epigenetic only
A02	74519299	SI08ku	A02_74519299	1.83e-09	CHH-EWAS	Type I: Epigenetic only
A02	85055424	SI09an	A02_85055424	2.64e-09	CHH-EWAS	Type I: Epigenetic only
A02	87917553	SI08nan	A02_87917553	9.31e-10	CHH-EWAS	Type I: Epigenetic only
A02	87917553	SI09nan	A02_87917553	6.71e-10	CHH-EWAS	Type I: Epigenetic only
A02	105519474	SI07nan	A02_105519474	1.82e-09	CHH-EWAS	Type I: Epigenetic only
A03	11325923	FE08nan	A03_11325923	1.08e-09	CHH-EWAS	Type I: Epigenetic only
A03	20209929	SI08ku	A03_20209929	1.35e-09	CHH-EWAS	Type I: Epigenetic only
A03	21985338	LP08ku	A03_21985338	1.2e-09	CHH-EWAS	Type I: Epigenetic only
A03	22758585	BN07an	A03_22758585	4.04e-09	CHH-EWAS	Type I: Epigenetic only
A03	27036315	FM08an	A03_27036315	4.96e-10	CHH-EWAS	Type I: Epigenetic only
A03	28253400	FS09an	A03_28253400	2.3e-09	CHH-EWAS	Type I: Epigenetic only
A03	30190959	SI07nan	A03_30190959	6.23e-10	CHH-EWAS	Type I: Epigenetic only
A03	30687954	BN07an	A03_30687954	7.88e-10	CHH-EWAS	Type I: Epigenetic only
A03	32338273	BW07ku	A03_32338273	1.49e-09	CHH-EWAS	Type I: Epigenetic only
A03	50946023	FS07nan	A03_50946023	1.91e-09	CHH-EWAS	Type I: Epigenetic only
A03	52758443	FM09ku3	A03_52758443	2.92e-09	CHH-EWAS	Type I: Epigenetic only
A03	62248494	FS09ku	A03_62248494	9.52e-10	CHH-EWAS	Type I: Epigenetic only
A03	63480443	SI07ku	A03_63480443	6.93e-10	CHH-EWAS	Type I: Epigenetic only
A03	63480443	SI08ku	A03_63480443	2.35e-09	CHH-EWAS	Type I: Epigenetic only
A03	64030401	FL09nan	A03_64030401	2.27e-10	CHH-EWAS	Type I: Epigenetic only
A03	66591657	FU07nan	A03_66591657	9.73e-11	CHH-EWAS	Type I: Epigenetic only
A03	68095093	FM08ku	A03_68095093	4.1e-09	CHH-EWAS	Type I: Epigenetic only
A03	75838884	FL09nan	A03_75838884	3.53e-09	CHH-EWAS	Type I: Epigenetic only
A03	75838884	FL07nan	A03_75838884	3.07e-09	CHH-EWAS	Type I: Epigenetic only
A03	80586554	SI09nan	A03_80586554	1.28e-09	CHH-EWAS	Type I: Epigenetic only
A03	80586554	SI08nan	A03_80586554	2.52e-09	CHH-EWAS	Type I: Epigenetic only
A03	89920249	SI08ku	A03_89920249	2.58e-09	CHH-EWAS	Type I: Epigenetic only
A03	93340700	FU07nan	A03_93340700	1.55e-09	CHH-EWAS	Type I: Epigenetic only
A03	93514050	FS08an	A03_93514050	3.19e-10	CHH-EWAS	Type I: Epigenetic only
A03	95066320	SI08nan	A03_95066320	2.17e-09	CHH-EWAS	Type I: Epigenetic only
A03	99303392	FS09ku	A03_99303392	3.76e-10	CHH-EWAS	Type I: Epigenetic only
A03	109585973	BN07nan	A03_109585973	3.6e-09	CHH-EWAS	Type I: Epigenetic only
A04	2179154	FL07nan	A04_2179154	1.2e-09	CHH-EWAS	Type I: Epigenetic only
A04	7806561	SI08nan	A04_7806561	1.24e-11	CHH-EWAS	Type I: Epigenetic only
A04	7806561	SI09nan	A04_7806561	2.05e-11	CHH-EWAS	Type I: Epigenetic only
A04	11341247	SI07ku	A04_11341247	4.05e-09	CHH-EWAS	Type I: Epigenetic only
A04	11341247	SI08ku	A04_11341247	1.3e-10	CHH-EWAS	Type I: Epigenetic only
A04	30732372	FU08an	A04_30732372	1.6e-09	CHH-EWAS	Type I: Epigenetic only
A04	31456736	FU09nan	A04_31456736	7.46e-10	CHH-EWAS	Type I: Epigenetic only
A04	37427578	BW08ku	A04_37427578	1.64e-10	CHH-EWAS	Type I: Epigenetic only
A04	50244229	FM08ku	A04_50244229	4.04e-09	CHH-EWAS	Type I: Epigenetic only
A04	60696481	SI09nan	A04_60696481	1.14e-09	CHH-EWAS	Type I: Epigenetic only
A04	67744786	FS08ku	A04_67744786	2.63e-09	CHH-EWAS	Type I: Epigenetic only
A04	71646453	FL08nan	A04_71646453	6.73e-10	CHH-EWAS	Type I: Epigenetic only
A04	75595634	FU07nan	A04_75595634	4.24e-09	CHH-EWAS	Type I: Epigenetic only
A05	12664691	FL08an	A05_12664691	3.81e-09	CHH-EWAS	Type I: Epigenetic only
A05	19107616	FE08nan	A05_19107616	6.77e-10	CHH-EWAS	Type I: Epigenetic only
A05	40640171	FU07nan	A05_40640171	3.12e-09	CHH-EWAS	Type I: Epigenetic only
A05	42285255	FM09an	A05_42285255	4.49e-10	CHH-EWAS	Type I: Epigenetic only
A05	47899175	FS07ku	A05_47899175	3.28e-09	CHH-EWAS	Type I: Epigenetic only
A05	47899175	FS08ku	A05_47899175	1.91e-10	CHH-EWAS	Type I: Epigenetic only
A05	51497145	FS09nan	A05_51497145	3.29e-10	CHH-EWAS	Type I: Epigenetic only
A05	53107229	FL09ku	A05_53107229	3.82e-09	CHH-EWAS	Type I: Epigenetic only
A05	57333195	FS09ku	A05_57333195	4.11e-09	CHH-EWAS	Type I: Epigenetic only
A05	75152751	FS08nan	A05_75152751	4.29e-09	CHH-EWAS	Type I: Epigenetic only
A05	83324071	FS09an	A05_83324071	2.6e-09	CHH-EWAS	Type I: Epigenetic only
A05	83324071	FS07an	A05_83324071	9.86e-12	CHH-EWAS	Type I: Epigenetic only
A05	83324071	FS08nan	A05_83324071	1.62e-10	CHH-EWAS	Type I: Epigenetic only
A05	84755333	FE08nan	A05_84755333	1.57e-09	CHH-EWAS	Type I: Epigenetic only
A05	89629539	LP09ku	A05_89629539	1.99e-09	CHH-EWAS	Type I: Epigenetic only
A05	91145386	FS09an	A05_91145386	1.83e-09	CHH-EWAS	Type I: Epigenetic only
A05	99905881	FU07nan	A05_99905881	4.68e-10	CHH-EWAS	Type I: Epigenetic only
A06	6170100	BN08ku	A06_6170100	2.93e-09	CHH-EWAS	Type I: Epigenetic only
A06	12155199	SI07nan	A06_12155199	2.62e-10	CHH-EWAS	Type I: Epigenetic only
A06	34264376	SI09nan	A06_34264376	1.37e-09	CHH-EWAS	Type I: Epigenetic only
A06	41954477	FU08ku	A06_41954477	2.41e-09	CHH-EWAS	Type I: Epigenetic only
A06	54072086	FS07ku	A06_54072086	1.1e-09	CHH-EWAS	Type I: Epigenetic only
A06	54072086	FS09ku	A06_54072086	1.28e-09	CHH-EWAS	Type I: Epigenetic only
A06	74880578	FS09an	A06_74880578	1.71e-09	CHH-EWAS	Type I: Epigenetic only
A06	75532312	FS09ku	A06_75532312	3.43e-11	CHH-EWAS	Type I: Epigenetic only
A06	80498022	FU07nan	A06_80498022	2.12e-09	CHH-EWAS	Type I: Epigenetic only
A06	81086067	BN08nan	A06_81086067	3.36e-09	CHH-EWAS	Type I: Epigenetic only
A06	83604751	FU07an	A06_83604751	4.75e-10	CHH-EWAS	Type I: Epigenetic only
A06	97253254	SI08ku	A06_97253254	3.38e-09	CHH-EWAS	Type I: Epigenetic only
A06	99900601	FM09nan	A06_99900601	1.15e-09	CHH-EWAS	Type I: Epigenetic only
A06	100130739	FU07an	A06_100130739	2.77e-09	CHH-EWAS	Type I: Epigenetic only
A06	100464512	LP09ku	A06_100464512	3.49e-09	CHH-EWAS	Type I: Epigenetic only
A06	103673367	SI07ku	A06_103673367	2.27e-11	CHH-EWAS	Type I: Epigenetic only
A06	103673367	SI08an	A06_103673367	7.24e-12	CHH-EWAS	Type I: Epigenetic only
A06	104135856	FE07nan	A06_104135856	1.18e-09	CHH-EWAS	Type I: Epigenetic only
A07	6547338	LP07ku	A07_6547338	4.09e-09	CHH-EWAS	Type I: Epigenetic only
A07	7023491	FS08nan	A07_7023491	3.27e-10	CHH-EWAS	Type I: Epigenetic only
A07	7023491	FS09ku	A07_7023491	8.13e-14	CHH-EWAS	Type I: Epigenetic only
A07	7023491	FS07ku	A07_7023491	2.46e-09	CHH-EWAS	Type I: Epigenetic only
A07	16694338	SI09ku	A07_16694338	5.63e-10	CHH-EWAS	Type I: Epigenetic only
A07	23104345	SI09nan	A07_23104345	2.35e-09	CHH-EWAS	Type I: Epigenetic only
A07	28118118	SI07ku	A07_28118118	2.06e-10	CHH-EWAS	Type I: Epigenetic only
A07	35271622	SI07nan	A07_35271622	2.8e-09	CHH-EWAS	Type I: Epigenetic only
A07	37309484	FU09ku	A07_37309484	3.01e-09	CHH-EWAS	Type I: Epigenetic only
A07	41620643	FS08ku	A07_41620643	3.03e-09	CHH-EWAS	Type I: Epigenetic only
A07	47502845	FL08ku	A07_47502845	6.76e-10	CHH-EWAS	Type I: Epigenetic only
A07	48002170	FS08an	A07_48002170	1.54e-09	CHH-EWAS	Type I: Epigenetic only
A07	50795689	SI08nan	A07_50795689	1.91e-10	CHH-EWAS	Type I: Epigenetic only
A07	50795689	SI09nan	A07_50795689	2.45e-09	CHH-EWAS	Type I: Epigenetic only
A07	56128770	FS09ku	A07_56128770	3.4e-09	CHH-EWAS	Type I: Epigenetic only
A07	59000470	FS09ku	A07_59000470	1.46e-09	CHH-EWAS	Type I: Epigenetic only
A07	70773716	FS08nan	A07_70773716	7.22e-10	CHH-EWAS	Type I: Epigenetic only
A07	76476507	FS09an	A07_76476507	3.21e-10	CHH-EWAS	Type I: Epigenetic only
A07	81962630	BN09ku	A07_81962630	3.24e-09	CHH-EWAS	Type I: Epigenetic only
A07	84764402	FS07ku	A07_84764402	5.76e-10	CHH-EWAS	Type I: Epigenetic only
A07	96408329	FU07nan	A07_96408329	6.35e-10	CHH-EWAS	Type I: Epigenetic only
A08	18390969	FL08nan	A08_18390969	3.72e-10	CHH-EWAS	Type I: Epigenetic only
A08	22376001	LP09ku	A08_22376001	2.38e-09	CHH-EWAS	Type I: Epigenetic only
A08	28240919	FS08ku	A08_28240919	1.51e-09	CHH-EWAS	Type I: Epigenetic only
A08	40922946	FS07nan	A08_40922946	3.43e-09	CHH-EWAS	Type I: Epigenetic only
A08	53384078	FU07nan	A08_53384078	1.44e-09	CHH-EWAS	Type I: Epigenetic only
A08	67228808	BW08ku	A08_67228808	1.78e-09	CHH-EWAS	Type I: Epigenetic only
A08	67228808	SI08ku	A08_67228808	8.16e-10	CHH-EWAS	Type I: Epigenetic only
A08	74760152	SI07nan	A08_74760152	2.24e-09	CHH-EWAS	Type I: Epigenetic only
A08	74868797	BW07nan	A08_74868797	3.26e-09	CHH-EWAS	Type I: Epigenetic only
A08	79836183	FS07nan	A08_79836183	5.71e-10	CHH-EWAS	Type I: Epigenetic only
A08	84192046	BW08ku	A08_84192046	3.92e-09	CHH-EWAS	Type I: Epigenetic only
A08	86542100	FS09nan	A08_86542100	2.96e-09	CHH-EWAS	Type I: Epigenetic only
A08	100904457	SI08an	A08_100904457	3.5e-09	CHH-EWAS	Type I: Epigenetic only
A08	108518564	FU07an	A08_108518564	2.98e-09	CHH-EWAS	Type I: Epigenetic only
A08	109386303	FU08an	A08_109386303	3.02e-09	CHH-EWAS	Type I: Epigenetic only
A08	121909741	SI09an	A08_121909741	2.42e-09	CHH-EWAS	Type I: Epigenetic only
A08	124062971	SI07nan	A08_124062971	3.24e-09	CHH-EWAS	Type I: Epigenetic only
A09	14744001	FL09an	A09_14744001	1.9e-09	CHH-EWAS	Type I: Epigenetic only
A09	16913725	FU08ku	A09_16913725	1.88e-09	CHH-EWAS	Type I: Epigenetic only
A09	23655747	FS09an	A09_23655747	1.16e-09	CHH-EWAS	Type I: Epigenetic only
A09	27687900	FS08an	A09_27687900	3.49e-09	CHH-EWAS	Type I: Epigenetic only
A09	52950801	FS09ku	A09_52950801	6.56e-10	CHH-EWAS	Type I: Epigenetic only
A09	55034316	LP08nan	A09_55034316	2.87e-09	CHH-EWAS	Type I: Epigenetic only
A09	55221806	FS09nan	A09_55221806	1.05e-09	CHH-EWAS	Type I: Epigenetic only
A10	7552682	FS08nan	A10_7552682	4.1e-09	CHH-EWAS	Type I: Epigenetic only
A10	8108153	FU07an	A10_8108153	2.42e-09	CHH-EWAS	Type I: Epigenetic only
A10	23952604	FS07nan	A10_23952604	2.07e-10	CHH-EWAS	Type I: Epigenetic only
A10	27468455	SI08nan	A10_27468455	3.4e-09	CHH-EWAS	Type I: Epigenetic only
A10	35860615	FS07nan	A10_35860615	2.72e-09	CHH-EWAS	Type I: Epigenetic only
A10	36927972	SI08nan	A10_36927972	9.49e-10	CHH-EWAS	Type I: Epigenetic only
A10	41254886	BW09nan	A10_41254886	1.42e-09	CHH-EWAS	Type I: Epigenetic only
A10	41254886	BW08an	A10_41254886	6.22e-10	CHH-EWAS	Type I: Epigenetic only
A10	41254886	BW07nan	A10_41254886	1.59e-09	CHH-EWAS	Type I: Epigenetic only
A10	41254886	BW07an	A10_41254886	8.45e-10	CHH-EWAS	Type I: Epigenetic only
A10	44488200	FS09ku	A10_44488200	2.65e-09	CHH-EWAS	Type I: Epigenetic only
A10	55281417	FS07nan	A10_55281417	2.43e-10	CHH-EWAS	Type I: Epigenetic only
A10	57092511	SI08ku	A10_57092511	5.74e-10	CHH-EWAS	Type I: Epigenetic only
A10	65176240	SI08nan	A10_65176240	1.84e-09	CHH-EWAS	Type I: Epigenetic only
A10	89805407	SI09an	A10_89805407	2.37e-09	CHH-EWAS	Type I: Epigenetic only
A10	92072963	FM09ku3	A10_92072963	1.18e-09	CHH-EWAS	Type I: Epigenetic only
A10	93555984	FU07nan	A10_93555984	3.2e-09	CHH-EWAS	Type I: Epigenetic only
A10	95937176	SI08nan	A10_95937176	3.71e-09	CHH-EWAS	Type I: Epigenetic only
A10	96248798	FS07nan	A10_96248798	1.94e-09	CHH-EWAS	Type I: Epigenetic only
A10	97598847	FS09ku	A10_97598847	1.44e-09	CHH-EWAS	Type I: Epigenetic only
A10	104212709	BW08an	A10_104212709	3.72e-09	CHH-EWAS	Type I: Epigenetic only
A11	20330561	SI07nan	A11_20330561	2.74e-09	CHH-EWAS	Type I: Epigenetic only
A11	34539809	FS08ku	A11_34539809	1.84e-10	CHH-EWAS	Type I: Epigenetic only
A11	35008930	FS07ku	A11_35008930	4.97e-10	CHH-EWAS	Type I: Epigenetic only
A11	39162329	SI08nan	A11_39162329	3.66e-09	CHH-EWAS	Type I: Epigenetic only
A11	39162329	SI09nan	A11_39162329	1.39e-10	CHH-EWAS	Type I: Epigenetic only
A11	39162329	SI07nan	A11_39162329	7.56e-10	CHH-EWAS	Type I: Epigenetic only
A11	46324392	FS08nan	A11_46324392	9.09e-10	CHH-EWAS	Type I: Epigenetic only
A11	46684753	FU07ku	A11_46684753	3.91e-09	CHH-EWAS	Type I: Epigenetic only
A11	55927811	FS08nan	A11_55927811	2.94e-09	CHH-EWAS	Type I: Epigenetic only
A11	67360130	SI09ku	A11_67360130	2.21e-09	CHH-EWAS	Type I: Epigenetic only
A11	74762271	LP09ku	A11_74762271	2.61e-09	CHH-EWAS	Type I: Epigenetic only
A11	80596943	FE07nan	A11_80596943	1.22e-10	CHH-EWAS	Type I: Epigenetic only
A11	84761726	SI07an	A11_84761726	1.28e-09	CHH-EWAS	Type I: Epigenetic only
A11	87389984	SI09nan	A11_87389984	2.71e-09	CHH-EWAS	Type I: Epigenetic only
A11	93117850	BW08ku	A11_93117850	4.06e-09	CHH-EWAS	Type I: Epigenetic only
A11	101978385	FS08an	A11_101978385	1.05e-09	CHH-EWAS	Type I: Epigenetic only
A11	107406952	FU07an	A11_107406952	1.84e-10	CHH-EWAS	Type I: Epigenetic only
A11	107773984	SI08ku	A11_107773984	8.9e-10	CHH-EWAS	Type I: Epigenetic only
A11	107773984	BW07ku	A11_107773984	2.93e-10	CHH-EWAS	Type I: Epigenetic only
A11	116641283	FS09an	A11_116641283	1.6e-09	CHH-EWAS	Type I: Epigenetic only
A12	4767575	FU08an	A12_4767575	2.85e-10	CHH-EWAS	Type I: Epigenetic only
A12	27016018	SI09an	A12_27016018	2.59e-09	CHH-EWAS	Type I: Epigenetic only
A12	29403447	FS09ku	A12_29403447	4.16e-09	CHH-EWAS	Type I: Epigenetic only
A12	40575003	FM07an	A12_40575003	2.32e-09	CHH-EWAS	Type I: Epigenetic only
A12	47288262	SI08ku	A12_47288262	1.64e-09	CHH-EWAS	Type I: Epigenetic only
A12	61173414	SI07nan	A12_61173414	2.22e-09	CHH-EWAS	Type I: Epigenetic only
A12	63279372	SI07nan	A12_63279372	4.12e-09	CHH-EWAS	Type I: Epigenetic only
A12	76432241	FE09nan	A12_76432241	1.76e-09	CHH-EWAS	Type I: Epigenetic only
A12	78593191	SI09nan	A12_78593191	1.92e-09	CHH-EWAS	Type I: Epigenetic only
A12	87554071	FS07an	A12_87554071	4.27e-09	CHH-EWAS	Type I: Epigenetic only
A12	104889918	FU07an	A12_104889918	3.35e-09	CHH-EWAS	Type I: Epigenetic only
A12	105754811	SI08nan	A12_105754811	4.06e-09	CHH-EWAS	Type I: Epigenetic only
A13	18145081	FE07nan	A13_18145081	9.77e-10	CHH-EWAS	Type I: Epigenetic only
A13	30664938	FS08nan	A13_30664938	1.76e-09	CHH-EWAS	Type I: Epigenetic only
A13	30664938	FS07nan	A13_30664938	3.39e-09	CHH-EWAS	Type I: Epigenetic only
A13	31672349	SI08ku	A13_31672349	1.63e-09	CHH-EWAS	Type I: Epigenetic only
A13	31672349	SI07nan	A13_31672349	9.5e-10	CHH-EWAS	Type I: Epigenetic only
A13	31737120	SI09an	A13_31737120	2.95e-09	CHH-EWAS	Type I: Epigenetic only
A13	34983829	LP09an	A13_34983829	3.19e-09	CHH-EWAS	Type I: Epigenetic only
A13	40576407	FU07nan	A13_40576407	2.04e-09	CHH-EWAS	Type I: Epigenetic only
A13	42454012	FM07an	A13_42454012	6.45e-10	CHH-EWAS	Type I: Epigenetic only
A13	53669744	FS07an	A13_53669744	5.83e-10	CHH-EWAS	Type I: Epigenetic only
A13	55520298	FU09an	A13_55520298	1.39e-09	CHH-EWAS	Type I: Epigenetic only
A13	58696412	SI08nan	A13_58696412	1.57e-09	CHH-EWAS	Type I: Epigenetic only
A13	58696412	SI07nan	A13_58696412	1.77e-09	CHH-EWAS	Type I: Epigenetic only
A13	58696412	SI07ku	A13_58696412	3.54e-10	CHH-EWAS	Type I: Epigenetic only
A13	58696412	SI09nan	A13_58696412	8.95e-10	CHH-EWAS	Type I: Epigenetic only
A13	62735182	FS08an	A13_62735182	1.51e-09	CHH-EWAS	Type I: Epigenetic only
A13	64800989	FM09nan	A13_64800989	2.76e-09	CHH-EWAS	Type I: Epigenetic only
A13	69019426	FM09ku3	A13_69019426	1.88e-09	CHH-EWAS	Type I: Epigenetic only
A13	72879973	FU09an	A13_72879973	5.72e-10	CHH-EWAS	Type I: Epigenetic only
A13	84084754	SI09nan	A13_84084754	2.02e-09	CHH-EWAS	Type I: Epigenetic only
A13	92937982	FS09an	A13_92937982	2.72e-09	CHH-EWAS	Type I: Epigenetic only
A13	99280677	FS08ku	A13_99280677	3.58e-09	CHH-EWAS	Type I: Epigenetic only
A13	104966212	BN07an	A13_104966212	3.42e-09	CHH-EWAS	Type I: Epigenetic only
A13	105748864	SI08an	A13_105748864	1.16e-09	CHH-EWAS	Type I: Epigenetic only
D01	2815183	FS08nan	D01_2815183	4.02e-09	CHH-EWAS	Type I: Epigenetic only
D01	6982472	FE09an	D01_6982472	1.5e-09	CHH-EWAS	Type I: Epigenetic only
D01	12684993	FS07ku	D01_12684993	3.94e-09	CHH-EWAS	Type I: Epigenetic only
D01	14355179	FS09nan	D01_14355179	2.1e-09	CHH-EWAS	Type I: Epigenetic only
D01	14873815	FU08an	D01_14873815	4.07e-09	CHH-EWAS	Type I: Epigenetic only
D01	16174003	SI07nan	D01_16174003	1.77e-09	CHH-EWAS	Type I: Epigenetic only
D01	20798532	FU07nan	D01_20798532	4.11e-09	CHH-EWAS	Type I: Epigenetic only
D01	29298113	FS09an	D01_29298113	5.37e-10	CHH-EWAS	Type I: Epigenetic only
D01	30614376	FU09an	D01_30614376	5.45e-10	CHH-EWAS	Type I: Epigenetic only
D01	36951666	SI08nan	D01_36951666	3.16e-09	CHH-EWAS	Type I: Epigenetic only
D01	46437053	FS07nan	D01_46437053	2.82e-11	CHH-EWAS	Type I: Epigenetic only
D01	51845749	FS09ku	D01_51845749	1.88e-09	CHH-EWAS	Type I: Epigenetic only
D02	19631081	FU07an	D02_19631081	4.15e-09	CHH-EWAS	Type I: Epigenetic only
D02	20301283	FS08ku	D02_20301283	1.52e-09	CHH-EWAS	Type I: Epigenetic only
D02	27141677	FE08ku	D02_27141677	3.62e-09	CHH-EWAS	Type I: Epigenetic only
D02	32430698	FE08nan	D02_32430698	3.89e-09	CHH-EWAS	Type I: Epigenetic only
D02	44191592	BW08an	D02_44191592	7.99e-10	CHH-EWAS	Type I: Epigenetic only
D02	49752545	BW08ku	D02_49752545	4.06e-09	CHH-EWAS	Type I: Epigenetic only
D02	55103909	SI09an	D02_55103909	3.44e-09	CHH-EWAS	Type I: Epigenetic only
D02	64983324	SI07ku	D02_64983324	3.15e-09	CHH-EWAS	Type I: Epigenetic only
D02	68666276	SI08ku	D02_68666276	2.48e-09	CHH-EWAS	Type I: Epigenetic only
D03	3498717	SI07ku	D03_3498717	1.63e-09	CHH-EWAS	Type I: Epigenetic only
D03	7071199	FS09ku	D03_7071199	1.4e-09	CHH-EWAS	Type I: Epigenetic only
D03	9220077	BW07ku	D03_9220077	7.3e-11	CHH-EWAS	Type I: Epigenetic only
D03	12052139	SI09nan	D03_12052139	7.73e-12	CHH-EWAS	Type I: Epigenetic only
D03	12052139	SI07nan	D03_12052139	3.43e-11	CHH-EWAS	Type I: Epigenetic only
D03	12052139	SI08nan	D03_12052139	5.28e-11	CHH-EWAS	Type I: Epigenetic only
D03	13944949	FS09ku	D03_13944949	8.36e-10	CHH-EWAS	Type I: Epigenetic only
D03	21281618	FS08nan	D03_21281618	1.36e-09	CHH-EWAS	Type I: Epigenetic only
D03	35032594	FU08ku	D03_35032594	2.03e-09	CHH-EWAS	Type I: Epigenetic only
D03	50674350	LP09ku	D03_50674350	1.27e-09	CHH-EWAS	Type I: Epigenetic only
D04	11518255	FE08ku	D04_11518255	2.59e-09	CHH-EWAS	Type I: Epigenetic only
D04	14991921	FS07nan	D04_14991921	3.57e-09	CHH-EWAS	Type I: Epigenetic only
D04	15982733	SI08nan	D04_15982733	1.68e-09	CHH-EWAS	Type I: Epigenetic only
D04	19586599	SI07nan	D04_19586599	2.71e-09	CHH-EWAS	Type I: Epigenetic only
D04	19586599	SI07ku	D04_19586599	2e-09	CHH-EWAS	Type I: Epigenetic only
D04	30141857	SI09nan	D04_30141857	1.2e-10	CHH-EWAS	Type I: Epigenetic only
D04	30459839	FM09ku3	D04_30459839	9.1e-10	CHH-EWAS	Type I: Epigenetic only
D04	30866142	FS08an	D04_30866142	3.18e-10	CHH-EWAS	Type I: Epigenetic only
D04	34407778	SI08an	D04_34407778	3.94e-09	CHH-EWAS	Type I: Epigenetic only
D04	50396359	SI08nan	D04_50396359	4.08e-09	CHH-EWAS	Type I: Epigenetic only
D05	2981595	FU07an	D05_2981595	1.34e-09	CHH-EWAS	Type I: Epigenetic only
D05	13389268	FE08nan	D05_13389268	5.71e-12	CHH-EWAS	Type I: Epigenetic only
D05	20013620	FL08an	D05_20013620	2.62e-09	CHH-EWAS	Type I: Epigenetic only
D05	31832353	BW09nan	D05_31832353	2.71e-09	CHH-EWAS	Type I: Epigenetic only
D05	32132094	FS08nan	D05_32132094	4.19e-09	CHH-EWAS	Type I: Epigenetic only
D05	34138912	FS08nan	D05_34138912	1.9e-09	CHH-EWAS	Type I: Epigenetic only
D05	34977357	FS07nan	D05_34977357	1.64e-09	CHH-EWAS	Type I: Epigenetic only
D05	35463279	FS09an	D05_35463279	2.03e-10	CHH-EWAS	Type I: Epigenetic only
D05	44598624	FM09ku3	D05_44598624	8.34e-10	CHH-EWAS	Type I: Epigenetic only
D05	45928842	FS07ku	D05_45928842	3.3e-09	CHH-EWAS	Type I: Epigenetic only
D05	52761434	FS07nan	D05_52761434	4.06e-09	CHH-EWAS	Type I: Epigenetic only
D06	9339865	FS09an	D06_9339865	1.68e-09	CHH-EWAS	Type I: Epigenetic only
D06	15465227	FU07nan	D06_15465227	2.59e-09	CHH-EWAS	Type I: Epigenetic only
D06	29448044	FS09ku	D06_29448044	4.06e-10	CHH-EWAS	Type I: Epigenetic only
D06	30195649	FS08nan	D06_30195649	2.02e-09	CHH-EWAS	Type I: Epigenetic only
D06	36832756	FS09ku	D06_36832756	3.11e-09	CHH-EWAS	Type I: Epigenetic only
D06	37689026	FS09ku	D06_37689026	1e-09	CHH-EWAS	Type I: Epigenetic only
D06	48161053	SI08ku	D06_48161053	3.62e-09	CHH-EWAS	Type I: Epigenetic only
D06	54824505	FS08an	D06_54824505	1.89e-09	CHH-EWAS	Type I: Epigenetic only
D06	59423344	FE09nan	D06_59423344	1.54e-09	CHH-EWAS	Type I: Epigenetic only
D06	62552897	BN08ku	D06_62552897	1.71e-09	CHH-EWAS	Type I: Epigenetic only
D07	13416067	FU07nan	D07_13416067	9.01e-10	CHH-EWAS	Type I: Epigenetic only
D07	25173044	FS07nan	D07_25173044	4.28e-09	CHH-EWAS	Type I: Epigenetic only
D07	25173044	FS08nan	D07_25173044	1.32e-09	CHH-EWAS	Type I: Epigenetic only
D07	26857795	FL09nan	D07_26857795	1.92e-09	CHH-EWAS	Type I: Epigenetic only
D07	34948231	FS07an	D07_34948231	1.86e-09	CHH-EWAS	Type I: Epigenetic only
D07	38898848	FS09ku	D07_38898848	9.59e-10	CHH-EWAS	Type I: Epigenetic only
D07	40307530	FS09nan	D07_40307530	2.15e-09	CHH-EWAS	Type I: Epigenetic only
D07	42637144	SI08nan	D07_42637144	2.31e-09	CHH-EWAS	Type I: Epigenetic only
D07	43280566	FU07an	D07_43280566	4e-09	CHH-EWAS	Type I: Epigenetic only
D07	44615642	SI07nan	D07_44615642	1.84e-09	CHH-EWAS	Type I: Epigenetic only
D08	2308628	LP08an	D08_2308628	1.25e-09	CHH-EWAS	Type I: Epigenetic only
D08	2308628	LP07an	D08_2308628	1.45e-09	CHH-EWAS	Type I: Epigenetic only
D08	2424813	LP08an	D08_2424813	1.66e-09	CHH-EWAS	Type I: Epigenetic only
D08	2424813	LP08nan	D08_2424813	2.37e-09	CHH-EWAS	Type I: Epigenetic only
D08	2424813	LP07an	D08_2424813	4.6e-10	CHH-EWAS	Type I: Epigenetic only
D08	7729121	FU07an	D08_7729121	5.51e-10	CHH-EWAS	Type I: Epigenetic only
D08	18695476	FE08nan	D08_18695476	3.08e-09	CHH-EWAS	Type I: Epigenetic only
D08	24471716	SI09nan	D08_24471716	3.42e-09	CHH-EWAS	Type I: Epigenetic only
D08	25551973	FU07nan	D08_25551973	1.61e-09	CHH-EWAS	Type I: Epigenetic only
D08	34340293	FM09nan	D08_34340293	6.92e-10	CHH-EWAS	Type I: Epigenetic only
D08	45171990	FS07an	D08_45171990	4.18e-10	CHH-EWAS	Type I: Epigenetic only
D08	53598840	FU09nan	D08_53598840	4.28e-09	CHH-EWAS	Type I: Epigenetic only
D08	57556197	FU09nan	D08_57556197	1.38e-09	CHH-EWAS	Type I: Epigenetic only
D08	58651296	FS09an	D08_58651296	6.57e-10	CHH-EWAS	Type I: Epigenetic only
D09	244990	SI08ku	D09_244990	1.52e-09	CHH-EWAS	Type I: Epigenetic only
D09	6638373	FS09ku	D09_6638373	3.31e-09	CHH-EWAS	Type I: Epigenetic only
D09	7056282	SI08nan	D09_7056282	8.89e-11	CHH-EWAS	Type I: Epigenetic only
D09	7056282	SI09nan	D09_7056282	2.68e-10	CHH-EWAS	Type I: Epigenetic only
D09	9264846	SI08ku	D09_9264846	1.65e-09	CHH-EWAS	Type I: Epigenetic only
D09	9264846	SI09nan	D09_9264846	8.74e-10	CHH-EWAS	Type I: Epigenetic only
D09	11379526	FS07an	D09_11379526	1.22e-09	CHH-EWAS	Type I: Epigenetic only
D09	12717062	FU07nan	D09_12717062	3.44e-09	CHH-EWAS	Type I: Epigenetic only
D09	16008010	FS08nan	D09_16008010	4.23e-09	CHH-EWAS	Type I: Epigenetic only
D09	17645409	FL09nan	D09_17645409	3.66e-09	CHH-EWAS	Type I: Epigenetic only
D09	28511119	FS08ku	D09_28511119	3.1e-09	CHH-EWAS	Type I: Epigenetic only
D09	29906127	FE09nan	D09_29906127	3.15e-09	CHH-EWAS	Type I: Epigenetic only
D09	32207665	FS07ku	D09_32207665	4.64e-10	CHH-EWAS	Type I: Epigenetic only
D09	42941961	SI08nan	D09_42941961	1.06e-09	CHH-EWAS	Type I: Epigenetic only
D10	6100885	D10FU08ku	D10_6100885	1.25e-09	CHH-EWAS	Type I: Epigenetic only
D10	6708317	D10FS09ku	D10_6708317	4.11e-09	CHH-EWAS	Type I: Epigenetic only
D10	12318508	D10LP09an	D10_12318508	1.84e-10	CHH-EWAS	Type I: Epigenetic only
D10	29115971	D10FU07an	D10_29115971	1.91e-09	CHH-EWAS	Type I: Epigenetic only
D10	34182193	D10FU07nan	D10_34182193	1.65e-09	CHH-EWAS	Type I: Epigenetic only
D10	35849940	D10FS07an	D10_35849940	1.66e-09	CHH-EWAS	Type I: Epigenetic only
D10	42039870	D10FS09ku	D10_42039870	5.55e-11	CHH-EWAS	Type I: Epigenetic only
D10	56031074	D10FL07ku	D10_56031074	2.19e-10	CHH-EWAS	Type I: Epigenetic only
D10	56634949	D10FU07nan	D10_56634949	2.87e-09	CHH-EWAS	Type I: Epigenetic only
D11	14188321	FU07an	D11_14188321	1.91e-09	CHH-EWAS	Type I: Epigenetic only
D11	23473444	FU07nan	D11_23473444	1.31e-10	CHH-EWAS	Type I: Epigenetic only
D11	34279010	FU07nan	D11_34279010	1.03e-09	CHH-EWAS	Type I: Epigenetic only
D11	38825738	SI09nan	D11_38825738	2.73e-10	CHH-EWAS	Type I: Epigenetic only
D11	49603125	BW07ku	D11_49603125	3.38e-10	CHH-EWAS	Type I: Epigenetic only
D11	49603125	SI07nan	D11_49603125	8.28e-10	CHH-EWAS	Type I: Epigenetic only
D11	49603125	SI09nan	D11_49603125	3.62e-10	CHH-EWAS	Type I: Epigenetic only
D11	50772828	BW07nan	D11_50772828	4.27e-09	CHH-EWAS	Type I: Epigenetic only
D12	5521031	FS07an	D12_5521031	2.24e-09	CHH-EWAS	Type I: Epigenetic only
D12	5858279	FM09nan	D12_5858279	2.07e-09	CHH-EWAS	Type I: Epigenetic only
D12	6945296	SI09ku	D12_6945296	1.79e-09	CHH-EWAS	Type I: Epigenetic only
D12	15707488	SI08nan	D12_15707488	4e-09	CHH-EWAS	Type I: Epigenetic only
D12	31636906	FS08ku	D12_31636906	8.26e-10	CHH-EWAS	Type I: Epigenetic only
D12	42623170	BW07ku	D12_42623170	2.03e-09	CHH-EWAS	Type I: Epigenetic only
D12	43742080	LP07nan	D12_43742080	3.72e-09	CHH-EWAS	Type I: Epigenetic only
D12	44377728	FU07nan	D12_44377728	1.19e-10	CHH-EWAS	Type I: Epigenetic only
D12	46876645	FS09ku	D12_46876645	2.84e-09	CHH-EWAS	Type I: Epigenetic only
D12	58503486	FS08an	D12_58503486	4.92e-10	CHH-EWAS	Type I: Epigenetic only
D13	1237831	FS09ku	D13_1237831	1.66e-09	CHH-EWAS	Type I: Epigenetic only
D13	2395431	FU08an	D13_2395431	5.67e-10	CHH-EWAS	Type I: Epigenetic only
D13	12427836	FU07nan	D13_12427836	2.11e-09	CHH-EWAS	Type I: Epigenetic only
D13	16442542	FS09ku	D13_16442542	1.57e-09	CHH-EWAS	Type I: Epigenetic only
D13	21310294	FE07ku	D13_21310294	7.54e-10	CHH-EWAS	Type I: Epigenetic only
D13	22006316	FS09ku	D13_22006316	3.44e-09	CHH-EWAS	Type I: Epigenetic only
D13	26693740	FU09nan	D13_26693740	2.23e-11	CHH-EWAS	Type I: Epigenetic only
D13	32188564	SI07ku	D13_32188564	2.18e-09	CHH-EWAS	Type I: Epigenetic only
D13	32188564	SI08ku	D13_32188564	3.76e-09	CHH-EWAS	Type I: Epigenetic only
D13	33726860	SI09nan	D13_33726860	4.2e-09	CHH-EWAS	Type I: Epigenetic only
D13	53460732	SI07ku	D13_53460732	4.76e-11	CHH-EWAS	Type I: Epigenetic only
D13	53460732	SI08ku	D13_53460732	8.91e-10	CHH-EWAS	Type I: Epigenetic only
D13	59539680	FE08nan	D13_59539680	3.6e-09	CHH-EWAS	Type I: Epigenetic only
D13	59542245	FS08an	D13_59542245	1.01e-09	CHH-EWAS	Type I: Epigenetic only
