# Supplementary material for: Population-wide DNA methylation polymorphisms at single-nucleotide resolution in 207 cotton accessions reveal epigenomic contributions to complex traits
Source: Cell Res. 2024 Oct 17;34(12):859–72. doi: 10.1038/s41422-024-01027-x (PMC11615300; doi:10.1038/s41422-024-01027-x)
Supplement: Supplementary file 21 — Supplementary information, Table S9: Identification of genes related to fiber traits by integrating multiple omics [file 41422_2024_1027_MOESM21_ESM.xlsx]

## Sheet: Sheet1
Table S9: Identification of Genes Related to Fiber Traits by Integrating Multiple Omics
ID	SMP	Trait	P value	Type	Description
GH_A03G0334	A03:4217197	LP07an	2.2e-09	CG-EWAS+eQTM	SOS3-interacting protein 1
GH_A06G1022	A06:32327392	SI07ku, SI08n,SI09n	5.95e-06	CG-EWAS+eQTM	hypothetical protein
GH_A06G1651	A06:115419614	LP07n	1.12e-09	CG-EWAS+eQTM	Trypsin family protein
GH_A06G1679	A06:115419614	LP07n	9.66e-09	CG-EWAS+eQTM	aldehyde dehydrogese 7B4
GH_A06G1696	A06:115419614	LP07n	2.65e-07	CG-EWAS+eQTM	cysteine-rich RLK (RECEPTOR-like protein kise) 25
GH_A06G1720	A06:115419614	LP07n	2.35e-08	CG-EWAS+eQTM	hypothetical protein
GH_A06G1721	A06:115419614	LP07n	2.14e-08	CG-EWAS+eQTM	Protein kise superfamily protein
GH_A06G1737	A06:115419614	LP07n	7.44e-07	CG-EWAS+eQTM	orotidine 5'-phosphate decarboxylase
GH_A07G1023	A07:19046022	BN07ku	7.46e-06	CG-EWAS+eQTM	Ribosomal L18p/L5e family protein
GH_A07G2180	A07:89226669	SI07n	2.31e-11	CG-EWAS+eQTM	transmembrane protein
GH_A08G0676	A08:9923860	SI07ku,SI07n, SI08ku,SI09ku, SI09n	5.25e-06	CHG-EWAS+eQTM	pfkB-like carbohydrate kise family protein
GH_A09G1951	A09:76798635	SI08n,SI09n	8.98e-06	CG-EWAS+eQTM	ribosomal protein L24
GH_A10G1385	A10:70655277	FU09ku	7.71e-11	CG-EWAS+eQTM	Werner syndrome-like exonuclease
GH_A13G2238	A13:108404471	SI07n	4.81e-06	CG-EWAS+eQTM	Zinc finger C-x8-C-x5-C-x3-H type family protein
GH_D01G0504	D01:5696373	LP07n,LP09n	1.18e-06	CG-EWAS+eQTM	cytochrome P450%2C family 87%2C subfamily A%2C polypeptide 2
GH_D03G0144	D03:1146111	SI07ku	4.86e-06	CG-EWAS+eQTM	Clathrin adaptor complex small chain family protein
GH_D03G1284	D03:38057496	LP07an, LP08an	5.03e-06	CG-EWAS+eQTM	Ribosomal protein L7Ae/L30e/S12e/Gadd45 family protein
GH_D05G3752	D05:57865860	BW07ku, BW08ku	1.11e-16	CG-EWAS+eQTM	cytochrome c oxidase 17
GH_D08G0316	D08:7729121	FU07an	1.2e-10	CHH-EWAS+eQTM	ubiquitin-conjugating enzyme 28
GH_D08G0321	D08:2315187	LP07an	4.7e-07	CG-EWAS+eQTM	COP9 siglosome subunit 6A
GH_D10G1026	D10:6100885	FU08ku	2.2e-09	CHH-EWAS+eQTM	starch branching enzyme 2.2
GH_D11G1429	D11:13230935	FU09ku	6.17e-06	CG-EWAS+eQTM	Protein phosphatase 2C family protein
GH_D11G2329	D11:36234446	SI07n,SI09n	5.36e-09	CG-EWAS+eQTM	glutathione S-transferase phi 8
GH_D11G2344	D11:34243182	SI07n,SI09n,SI08n	4.34e-12	CG-EWAS+eQTM	Thiamin diphosphate-binding fold (THDP-binding) superfamily protein
GH_D11G2521	D11:38311760	SI07n,SI09n	4.08e-06	CG-EWAS+eQTM
MSTRG.12807	A06:83465681	BN09n	1.62e-08	CHG-EWAS+eQTM
MSTRG.12882	A06:95499856	BN09n	7.93e-12	CHG-EWAS+eQTM
MSTRG.12884	A06:95499856	BN09n	3.29e-11	CHG-EWAS+eQTM
MSTRG.13014	A06:115419614	LP07n	2.17e-07	CG-EWAS+eQTM
MSTRG.14627	A07:16475478	SI09an	3.87e-07	CHG-EWAS+eQTM
MSTRG.14738	A07:19046022	BN07ku	8.59e-08	CG-EWAS+eQTM
MSTRG.15634	A07:89209225	SI07ku,SI08ku,SI09n,SI07n	1.08e-08	CHG-EWAS+eQTM
MSTRG.16614	A08:9923860	SI07ku,SI08ku,SI09n,SI07n	3.39e-11	CHG-EWAS+eQTM
MSTRG.16629	A08:10221474	SI09ku	1.32e-06	CHG-EWAS+eQTM
MSTRG.22131	A10:70655277	FU09ku	1.52e-10	CG-EWAS+eQTM
MSTRG.22143	A10:70655277	FU09ku	1.84e-08	CG-EWAS+eQTM
MSTRG.22173	A10:70655277	FU09ku	7.56e-07	CG-EWAS+eQTM
MSTRG.22174	A10:70655277	FU09ku	4.19e-07	CG-EWAS+eQTM
MSTRG.31368	A13:108404359	BW09ku	5.98e-24	CG-EWAS+eQTM
MSTRG.36814	D03:38057496	LP07an, LP08an	2.73e-06	CG-EWAS+eQTM
MSTRG.52571	D10:6100885	FU08ku	8.03e-09	CHH-EWAS+eQTM
MSTRG.52573	D10:6100885	FU08ku	2.07e-12	CHH-EWAS+eQTM
MSTRG.52610	D10:6100885	FU08ku	3.94e-09	CHH-EWAS+eQTM
MSTRG.52622	D10:6100885	FU08ku	2.36e-07	CHH-EWAS+eQTM
MSTRG.56278	D11:45238570	SI07n,SI09n,SI08n	7.03e-11	CG-EWAS+eQTM
MSTRG.583	A01:9298097，A01:9352635	SI09n,SI07n,SI09ku, SI08ku，SI07n	1.81e-17	CHG-EWAS+eQTM
MSTRG.609	A01:9344233	SI07n，SI09ku	8.04e-09	CG-EWAS+eQTM
GH_A02G0535	A02:11866552	BN07an	3.08656e-12	Cis-eQTL+GWAS	MLP-like protein 423
GH_A02G0536	A02:11866552	BN07an	9.51287e-10	Cis-eQTL+GWAS	-
GH_A03G0484	A03:7111943	SI07ku	9.66874e-07	Cis-eQTL+GWAS	Ribosomal L29 family protein
GH_A03G1203	A03:64726953	FS08an,FS09an	3.94671e-07	Cis-eQTL+GWAS	O-fucosyltransferase family protein
GH_A03G1210	A03:64726953	FS08an,FS09an	1.21853e-07	Cis-eQTL+GWAS	eukaryotic elongation factor 5A-1
GH_A04G1376	A04:83832236	SI07nan,SI08nan,SI09nan,	5.91546e-07	Cis-eQTL+GWAS	general regulatory factor 2
GH_A05G1507	A05:14184213	FM09nan	3.90628e-07	Cis-eQTL+GWAS	Peptidase S24/S26A/S26B/S26C family protein
GH_A06G1638	A06:110581519	BN07an,LP07ku	5.80058e-09	Cis-eQTL+GWAS	PIN domain-like family protein
GH_A06G1651	A06:110581519	BN07an,LP07ku	1.39974e-07	Cis-eQTL+GWAS	Trypsin family protein
GH_A06G1679	A06:110581519	BN07an,LP07ku,LP07nan	1.69582e-07	Cis-eQTL+GWAS	aldehyde dehydrogenase 7B4
GH_A06G1696	A06:110581519	BN07an,LP07ku,LP07nan	3.64263e-08	Cis-eQTL+GWAS	cysteine-rich RLK (RECEPTOR-like protein kinase) 25
GH_A07G2091	A07:86088067	FS08nan	1.90202e-07	Cis-eQTL+GWAS	-
GH_A07G2141	A07:86088067	FS08nan	4.10659e-08	Cis-eQTL+GWAS	indole-3-butyric acid response 5
GH_A09G1525	A09:71510824	LP07nan	8.45603e-07	Cis-eQTL+GWAS	TLD-domain containing nucleolar protein
GH_A13G0727	A13:15017693	FS07an	1.47875e-06	Cis-eQTL+GWAS	Ribonuclease H-like superfamily protein
GH_D02G0980	D02:21722386	FS07nan	3.43452e-07	Cis-eQTL+GWAS	Protein kinase superfamily protein
GH_D02G0984	D02:21722386	FS07nan	2.58874e-08	Cis-eQTL+GWAS	bifunctional nuclease in basal defense response 1
GH_D03G1265	D03:43281837	LP07an,LP07ku,LP09ku,LP08ku	7.19703e-07	Cis-eQTL+GWAS	Sec14p-like phosphatidylinositol transfer family protein
GH_D03G1284	D03:43281837	LP07an,LP07ku,LP09ku,LP08ku	2.82052e-07	Cis-eQTL+GWAS	Ribosomal protein L7Ae/L30e/S12e/Gadd45 family protein
GH_D05G2657	D05:23684568	BW08ku	8.29301e-07	Cis-eQTL+GWAS	myb domain protein 73
GH_D05G2660	D05:23684568	BW08ku	4.61832e-07	Cis-eQTL+GWAS	WPP domain protein 1
GH_D05G3752	D05:57626974	BN07an,SI08ku	5.90433e-08	Cis-eQTL+GWAS	cytochrome c oxidase 17
GH_D05G3893	D05:60682188	BW07an	1.08739e-06	Cis-eQTL+GWAS	SGNH hydrolase-type esterase superfamily protein
GH_D06G1943	D06:58435301	BN08ku,LP08an,BW09nan,LP07nan,LP09nan	6.59118e-07	Cis-eQTL+GWAS	XH/XS domain-containing protein
GH_D06G1982	D06:58435301	BN08ku,LP08an,BW09nan,LP07nan,LP09nan	1.83314e-07	Cis-eQTL+GWAS	ubiquitin-like protein 5
GH_D12G1536	D12:45894759	LP09ku	2.29809e-07	Cis-eQTL+GWAS	GPI inositol-deacylase C%2C putative (DUF1218)
GH_D12G1585	D12:45894759	LP09ku	2.67026e-07	Cis-eQTL+GWAS	Homeodomain-like transcriptional regulator
GH_D12G1599	D12:45894759	LP09ku	2.23274e-08	Cis-eQTL+GWAS	GSH-induced LITAF domain protein
GH_D12G1601	D12:45894759	LP09ku	4.00331e-08	Cis-eQTL+GWAS	Transketolase family protein
GH_D12G1609	D12:45894759	LP09ku	2.4784e-09	Cis-eQTL+GWAS	TEOSINTE BRANCHED 1%2C cycloidea%2C PCF (TCP)-domain family protein 20
GH_D13G1368	D13:43358590	LP07nan	1.84365e-07	Cis-eQTL+GWAS	myb domain protein 6
GH_D13G1585	D13:50437563	LP09nan	1.61862e-08	Cis-eQTL+GWAS	purple acid phosphatase 18
GH_D13G1587	D13:50437563	LP09nan	1.4837e-07	Cis-eQTL+GWAS	Pollen Ole e 1 allergen and extensin family protein
GH_D13G1673	D13:50437563	LP09nan	1.5946e-08	Cis-eQTL+GWAS	haloacid dehalogenase-like hydrolase family protein
GH_D13G2024	D13:58176048	FU07nan	4.47097e-07	Cis-eQTL+GWAS	Clathrin adaptor complexes medium subunit family protein
GH_D13G2029	D13:58176048	FU07nan	1.20642e-06	Cis-eQTL+GWAS	-

## Sheet: Sheet2
GH_A03G0334
GH_A06G1022
GH_A06G1651
GH_A06G1679
GH_A06G1696
GH_A06G1720
GH_A06G1721
GH_A06G1737
GH_A07G1023
GH_A07G2180
GH_A08G0676
GH_A09G1951
GH_A10G1385
GH_A13G2238
GH_D01G0504
GH_D03G0144
GH_D03G1284
GH_D05G3752
GH_D08G0316
GH_D08G0321
GH_D10G1026
GH_D11G1429
GH_D11G2329
GH_D11G2344
GH_D11G2521
MSTRG.12807
MSTRG.12882
MSTRG.12884
MSTRG.13014
MSTRG.14627
MSTRG.14738
MSTRG.15634
MSTRG.16614
MSTRG.16629
MSTRG.22131
MSTRG.22143
MSTRG.22173
MSTRG.22174
MSTRG.31368
MSTRG.36814
MSTRG.52571
MSTRG.52573
MSTRG.52610
MSTRG.52622
MSTRG.56278
MSTRG.583
MSTRG.609
